# Supplementary material for: Context specificity of the EMT transcriptional response
Source: Nat Commun. 2020 May 1;11:2142. doi: 10.1038/s41467-020-16066-2 (PMC7195456; doi:10.1038/s41467-020-16066-2)
Supplement: Supplementary file 4 — Supplementary Data 1 [file 41467_2020_16066_MOESM4_ESM.xlsx]

## Sheet: a549_tgfb1_dge
Gene	pval	fdr
FO538757.2	0.893951	0.915314
AP006222.2	0.567047	0.646165
RP11-206L10.9	0.000390362	0.00133402
LINC00115	0.186656	0.275797
FAM41C	0.418308	0.514587
RP11-54O7.3	0.784284	0.827605
SAMD11	8.7267e-31	1.78843e-29
NOC2L	3.94717e-05	0.000161535
KLHL17	0.459425	0.551462
PLEKHN1	0.113028	0.187468
HES4	5.83374e-05	0.00023158
ISG15	0.000490432	0.00163919
AGRN	0.13781	0.218394
C1orf159	0.0137267	0.032395
SDF4	0.0139867	0.0329015
B3GALT6	0.424279	0.520159
FAM132A	0.365274	0.465121
UBE2J2	0.01035	0.0253559
ACAP3	0.619517	0.692251
PUSL1	3.81536e-07	2.06254e-06
CPSF3L	0.623353	0.695187
CPTP	0.00166656	0.00499176
DVL1	6.84516e-10	4.83066e-09
AURKAIP1	1.46159e-33	3.30768e-32
CCNL2	0.73799	0.789204
MRPL20	1.69864e-25	2.80752e-24
VWA1	4.70787e-16	5.16384e-15
ATAD3C	0.507879	0.595186
ATAD3A	0.0102183	0.0250798
SSU72	0.0683353	0.125634
RP5-832C2.5	0.735059	0.786888
C1orf233	0.74571	0.795717
RP11-345P4.9	0.375037	0.474042
MIB2	0.0586689	0.110817
CDK11B	0.738552	0.789542
SLC35E2B	0.546913	0.629068
CDK11A	0.362695	0.462549
SLC35E2	0.0392715	0.0793763
NADK	0.810292	0.848824
GNB1	0.00284373	0.00809639
TMEM52	0.486025	0.575425
PRKCZ	0.206686	0.298203
FAAP20	9.49251e-08	5.45686e-07
SKI	4.01824e-06	1.90331e-05
MORN1	0.033036	0.0687786
RER1	0.000978854	0.00308329
PEX10	0.00366152	0.0101412
PANK4	0.0869111	0.152541
RP3-395M20.12	0.807437	0.84684
FAM213B	0.00694633	0.0178775
ARHGEF16	0.0036782	0.0101853
TPRG1L	0.931575	0.945429
WRAP73	0.345813	0.44585
TP73-AS1	0.153911	0.237541
SMIM1	0.101139	0.172106
LRRC47	0.429927	0.524928
CEP104	0.213084	0.30567
DFFB	0.552618	0.633765
C1orf174	0.218589	0.311877
NPHP4	0.160488	0.245517
KCNAB2	1.12318e-12	9.79565e-12
RPL22	0.014857	0.0346715
RNF207	5.90457e-05	0.000233834
ICMT	0.00156327	0.00471117
LINC00337	0.2541	0.351849
GPR153	0.252888	0.350525
ACOT7	0.0642969	0.119537
HES2	0.000717216	0.00231647
TNFRSF25	7.34477e-10	5.16946e-09
PLEKHG5	7.40509e-10	5.20914e-09
NOL9	0.744073	0.794161
ZBTB48	0.0703545	0.128366
KLHL21	0.0170059	0.0391057
PHF13	0.472629	0.563351
THAP3	0.000252755	0.000893517
DNAJC11	0.452832	0.545898
CAMTA1	7.46345e-10	5.24462e-09
VAMP3	5.36613e-12	4.47651e-11
PER3	0.0585133	0.110586
TNFRSF9	0.420488	0.516692
PARK7	3.60324e-18	4.33666e-17
ERRFI1	9.05057e-32	1.90797e-30
SLC45A1	0.00030749	0.00106987
RERE	0.0181828	0.0413825
ENO1	2.85572e-28	5.28768e-27
GPR157	0.0291722	0.0619721
MIR34AHG	0.309774	0.410027
RP3-510D11.2	0.357792	0.45753
H6PD	0.0462915	0.0909008
SPSB1	8.41512e-10	5.89771e-09
SLC25A33	6.83404e-07	3.59745e-06
TMEM201	0.0248566	0.0540978
PIK3CD	1.03245e-09	7.17137e-09
PIK3CD-AS2	4.18143e-05	0.000170332
CLSTN1	6.33798e-22	8.97418e-21
CTNNBIP1	3.7114e-10	2.69086e-09
LZIC	0.144184	0.226113
NMNAT1	0.0581836	0.110105
RBP7	0.252332	0.349877
UBE4B	0.620201	0.692664
KIF1B	0.171003	0.257903
PGD	1.10666e-74	6.48279e-73
APITD1-CORT	0.211642	0.30393
APITD1	0.00589126	0.0154475
DFFA	0.000106005	0.000401889
PEX14	0.1506	0.233849
CASZ1	0.569135	0.648201
TARDBP	0.16192	0.247308
SRM	1.03192e-07	5.89621e-07
EXOSC10	0.60679	0.681134
RP4-635E18.6	0.0899503	0.156732
MTOR	0.0191762	0.0433527
UBIAD1	0.169874	0.256632
FBXO2	3.80286e-05	0.00015587
FBXO44	0.0319307	0.0668031
FBXO6	1.2316e-08	7.72024e-08
MAD2L2	0.0457902	0.0901035
AGTRAP	1.11214e-13	1.05849e-12
MTHFR	0.341314	0.441318
CLCN6	0.396167	0.49354
KIAA2013	0.423391	0.519343
PLOD1	0.000584479	0.0019311
MFN2	0.282141	0.381689
MIIP	0.177145	0.265386
VPS13D	0.762189	0.809647
DHRS3	6.53729e-42	1.93618e-40
PRDM2	0.0704659	0.128534
KAZN	0.864469	0.891194
TMEM51	8.46722e-21	1.14619e-19
EFHD2	1.4626e-62	7.11888e-61
CASP9	0.256818	0.354982
DNAJC16	0.136086	0.216439
AGMAT	0.0580257	0.109883
DDI2	0.0614589	0.1152
PLEKHM2	0.391348	0.489056
FBLIM1	0.204204	0.295331
UQCRHL	0.381978	0.480521
FLJ37453	0.000316835	0.00109978
SPEN	0.0247402	0.0539065
ZBTB17	0.292947	0.392941
FAM131C	4.50843e-09	2.9548e-08
EPHA2	0.0125327	0.0299851
ARHGEF19	0.00322935	0.009056
RSG1	0.131458	0.210647
FBXO42	0.98317	0.985851
SZRD1	0.0361653	0.0740477
NECAP2	0.137361	0.217839
RP4-798A10.7	0.668933	0.73281
NBPF1	0.6493	0.716638
CROCC	1.54621e-08	9.62266e-08
RP11-108M9.4	0.0649177	0.120407
RP11-108M9.6	0.412574	0.509189
ATP13A2	0.000375198	0.00128652
SDHB	0.00721684	0.0184733
PADI2	3.66461e-13	3.35054e-12
RP11-380J14.1	2.44133e-06	1.1984e-05
PADI1	0.581796	0.659451
RCC2	0.000383478	0.00131151
ARHGEF10L	0.118255	0.194024
ALDH4A1	0.157336	0.241756
IFFO2	0.978703	0.981818
UBR4	3.58681e-11	2.79657e-10
RP1-43E13.2	0.954065	0.963168
EMC1	0.861236	0.88893
MRTO4	0.0202931	0.0455278
AKR7A2	0.0389372	0.0788451
PQLC2	0.854448	0.884236
CAPZB	4.30826e-08	2.57271e-07
MINOS1	0.235181	0.330807
NBL1	0.027852	0.0596342
TMCO4	0.362093	0.461871
OTUD3	0.389052	0.486973
CAMK2N1	9.83924e-06	4.39479e-05
MUL1	0.691492	0.751861
FAM43B	0.340473	0.440575
CDA	3.89963e-35	9.3022e-34
PINK1	1.57841e-15	1.6825e-14
PINK1-AS	0.453009	0.545962
DDOST	0.0779464	0.139516
SH2D5	6.87988e-16	7.45968e-15
HP1BP3	5.56258e-07	2.96709e-06
EIF4G3	0.0365452	0.0747099
ECE1	1.40569e-20	1.8855e-19
NBPF3	0.931959	0.945529
RAP1GAP	1.44551e-38	3.8739e-37
USP48	0.0945298	0.163336
HSPG2	0.0128607	0.0306284
LINC00339	0.632351	0.703091
CDC42	0.00189696	0.00561832
ZBTB40	0.252722	0.350343
EPHB2	4.09633e-58	1.80771e-56
KDM1A	0.000389394	0.00133106
LUZP1	6.16136e-07	3.26673e-06
HTR1D	0.0360177	0.0738139
LINC01355	0.0527258	0.101326
HNRNPR	0.00337591	0.00941911
ZNF436	0.574509	0.652795
ZNF436-AS1	0.452883	0.545909
TCEA3	0.73181	0.784615
ASAP3	0.645071	0.71316
E2F2	0.0344401	0.0711536
ID3	8.23079e-120	9.00557e-118
RPL11	0.0513529	0.0991485
TCEB3	0.027547	0.0590901
TCEB3-AS1	0.139202	0.22006
PITHD1	0.00175772	0.00524228
LYPLA2	0.0214043	0.0476175
GALE	0.103842	0.175779
HMGCL	0.00048626	0.0016273
FUCA1	0.00738941	0.0188712
PNRC2	0.0584136	0.110431
SRSF10	0.0203474	0.045617
MYOM3	4.16909e-07	2.24734e-06
IL22RA1	0.05144	0.0992732
IFNLR1	0.379941	0.478595
STPG1	0.826817	0.862112
NIPAL3	0.0453311	0.0893995
RCAN3	0.0180965	0.0412287
RP4-594I10.3	0.837459	0.870397
SRRM1	0.034674	0.0715252
CLIC4	2.78614e-13	2.56686e-12
RUNX3	0.566087	0.645339
SYF2	0.00161848	0.00485874
RSRP1	0.305995	0.406488
TMEM50A	8.81079e-13	7.75057e-12
TMEM57	0.0158177	0.0366295
LDLRAP1	0.177685	0.265835
SEPN1	0.00826258	0.0208637
MTFR1L	0.0268354	0.0577306
AUNIP	0.000665576	0.00216927
PAQR7	0.848185	0.878785
STMN1	1.04243e-11	8.49276e-11
PAFAH2	0.781204	0.825342
PDIK1L	0.178973	0.267067
ZNF593	2.5441e-16	2.82088e-15
CEP85	0.0124112	0.0297237
SH3BGRL3	2.09577e-32	4.52626e-31
UBXN11	0.905967	0.925614
AIM1L	0.75019	0.79953
DHDDS	0.0160037	0.0369955
HMGN2	1.06048e-12	9.26716e-12
RPS6KA1	0.00234201	0.00680102
ARID1A	0.627342	0.698695
PIGV	0.799867	0.840499
ZDHHC18	0.481335	0.57131
SFN	0.000573565	0.00189883
GPN2	0.0683871	0.125694
GPATCH3	0.413755	0.510313
NUDC	0.000834107	0.00266283
TRNP1	3.25574e-31	6.80927e-30
SLC9A1	0.170916	0.257834
WDTC1	0.495012	0.582945
TMEM222	0.373107	0.472234
SYTL1	0.646392	0.714263
MAP3K6	0.638882	0.708151
WASF2	0.260038	0.35872
AHDC1	0.00197478	0.00582662
IFI6	0.00305257	0.00861685
FAM76A	0.475567	0.566189
STX12	0.119387	0.195445
PPP1R8	0.61136	0.685161
RPA2	0.0537922	0.103077
SMPDL3B	0.443817	0.537821
XKR8	0.0370363	0.0755042
EYA3	0.071046	0.129342
DNAJC8	0.00408142	0.0111617
ATPIF1	2.8741e-09	1.92173e-08
RP5-1092A3.4	0.691845	0.751936
SESN2	4.09116e-07	2.20712e-06
MED18	0.15518	0.239082
PHACTR4	0.0221418	0.0489702
RCC1	0.000186643	0.000675126
TRNAU1AP	0.0804598	0.143269
SNHG12	0.0107185	0.0261427
TAF12	6.89204e-05	0.000270272
RAB42	0.506405	0.593878
RP11-442N24--B.1	0.027883	0.0596719
GMEB1	0.00113473	0.00352313
YTHDF2	4.29163e-06	2.02556e-05
EPB41	0.0805783	0.143403
SRSF4	0.57626	0.654409
MECR	0.293751	0.393649
PTPRU	0.00650191	0.0168683
SDC3	0.153381	0.236964
PUM1	0.21093	0.303071
SNRNP40	0.123008	0.200185
ZCCHC17	0.0801047	0.142771
SERINC2	2.09147e-15	2.21689e-14
TINAGL1	0.0116435	0.0280882
PEF1	0.000285498	0.000999395
COL16A1	0.012066	0.0289741
ADGRB2	0.595388	0.671306
PTP4A2	9.70123e-09	6.15108e-08
KHDRBS1	5.53809e-14	5.35956e-13
TMEM39B	0.393772	0.491251
KPNA6	0.476907	0.567377
TXLNA	0.33181	0.431898
CCDC28B	9.85367e-07	5.08984e-06
IQCC	0.285523	0.384853
TMEM234	0.371157	0.470261
EIF3I	0.101697	0.172943
HDAC1	0.01035	0.0253559
MARCKSL1	9.87827e-39	2.67989e-37
FAM229A	0.92439	0.940228
BSDC1	0.0081228	0.0205342
ZBTB8A	0.0639016	0.118886
ZBTB8OS	5.48115e-05	0.000218965
RBBP4	0.0221312	0.0489549
SYNC	0.03344	0.0694646
RP11-114B7.6	0.0977794	0.167638
KIAA1522	0.447069	0.540821
YARS	0.00238305	0.00690354
S100PBP	0.552624	0.633765
TMEM54	1.98255e-18	2.41684e-17
RNF19B	0.00293924	0.00832356
AK2	1.36159e-06	6.91715e-06
AZIN2	0.153431	0.236965
TRIM62	0.487037	0.576301
ZNF362	2.71616e-05	0.000113615
PHC2	3.82054e-05	0.000156546
ZSCAN20	0.969703	0.975154
SMIM12	0.105226	0.177495
GJB3	4.31422e-06	2.03404e-05
ZMYM6	0.380239	0.478876
ZMYM1	0.806466	0.846156
SFPQ	0.164301	0.250194
ZMYM4	0.348046	0.447923
KIAA0319L	0.394586	0.491895
NCDN	0.385998	0.484392
PSMB2	0.00318088	0.00893713
C1orf216	0.436388	0.531006
CLSPN	0.114145	0.188826
AGO4	0.119167	0.195133
AGO1	0.15494	0.238794
AGO3	0.115905	0.190949
ADPRHL2	0.670169	0.733921
TRAPPC3	1.03923e-08	6.57039e-08
MAP7D1	1.03873e-10	7.85362e-10
THRAP3	0.0455939	0.089784
EVA1B	0.00702726	0.0180578
STK40	0.96202	0.96896
LSM10	1.5896e-24	2.55087e-23
OSCP1	0.0990061	0.169268
MRPS15	4.15321e-15	4.32719e-14
LINC01137	6.91849e-07	3.63468e-06
ZC3H12A	0.050943	0.0984634
MEAF6	0.115558	0.190496
SNIP1	0.00359178	0.00997305
GNL2	0.0580087	0.109868
C1orf109	0.303971	0.404247
CDCA8	0.505684	0.593348
MANEAL	0.460778	0.552679
YRDC	4.48205e-05	0.000181739
C1orf122	0.0614836	0.115213
MTF1	0.3458	0.44585
INPP5B	0.385961	0.484392
SF3A3	0.130431	0.20959
FHL3	0.000100079	0.00038106
UTP11L	0.182278	0.270839
RRAGC	0.217332	0.310518
RP5-864K19.4	0.354905	0.454463
MYCBP	0.00342307	0.00953662
RHBDL2	0.000126654	0.0004738
AKIRIN1	0.0925694	0.160514
NDUFS5	0.00611122	0.0159673
MACF1	0.370009	0.469267
RP11-69E11.4	0.827439	0.862508
PABPC4	0.376595	0.475512
HEYL	0.515884	0.602388
PPIE	0.483522	0.573289
BMP8B	0.699984	0.758644
TRIT1	0.968724	0.974317
MYCL	0.447589	0.541202
MFSD2A	0.297072	0.397065
CAP1	5.16316e-47	1.72179e-45
PPT1	0.210442	0.302568
RLF	0.903037	0.922976
RP1-39G22.7	0.301858	0.401961
ZMPSTE24	0.0219253	0.0485579
SMAP2	0.956345	0.964651
ZFP69B	0.358699	0.458468
EXO5	0.138884	0.219702
ZNF684	0.369242	0.468648
RIMS3	0.00191798	0.00567296
NFYC-AS1	0.373614	0.472559
NFYC	0.573088	0.65159
CITED4	0.0621083	0.116167
CTPS1	2.54983e-06	1.24703e-05
SCMH1	0.0111788	0.0271303
HIVEP3	3.0322e-09	2.02233e-08
GUCA2B	0.00089257	0.00283307
FOXJ3	0.00739171	0.0188734
RIMKLA	0.00278786	0.00795956
PPCS	7.35514e-05	0.000287326
CCDC30	0.434949	0.529839
PPIH	0.0140838	0.0330946
YBX1	1.12307e-11	9.13292e-11
P3H1	0.332564	0.432539
C1orf50	0.0975468	0.167413
SVBP	0.336906	0.437098
ERMAP	0.26106	0.35998
RP11-342M1.3	0.343115	0.443257
ZNF691	0.146389	0.228785
SLC2A1	2.61761e-32	5.61661e-31
SLC2A1-AS1	0.30876	0.409054
FAM183A	0.69486	0.754594
EBNA1BP2	1.10623e-29	2.15374e-28
RP1-92O14.3	0.223275	0.317247
CDC20	0.000759105	0.00244105
ELOVL1	0.0284921	0.0608094
MED8	0.00170419	0.00509066
SZT2	0.120016	0.196225
HYI	0.000529856	0.00176294
PTPRF	8.7083e-25	1.40425e-23
KDM4A	0.0798813	0.142431
KDM4A-AS1	0.000675338	0.00219676
ST3GAL3	0.082235	0.145803
IPO13	0.665582	0.730166
DPH2	5.20765e-05	0.000209239
ATP6V0B	1.86617e-08	1.14966e-07
B4GALT2	0.545858	0.628128
CCDC24	0.10641	0.178981
SLC6A9	0.000184201	0.000667024
RP5-1198O20.4	0.0831199	0.147017
DMAP1	0.118522	0.194271
ERI3	0.000271117	0.000951926
RNF220	0.74211	0.792642
TMEM53	0.34255	0.4427
KIF2C	0.0284962	0.0608094
RPS8	0.206138	0.297543
PLK3	8.54415e-06	3.8501e-05
BTBD19	0.000112685	0.00042551
EIF2B3	0.00319122	0.00896426
HECTD3	0.370783	0.469877
UROD	6.02236e-07	3.19559e-06
HPDL	0.00549752	0.0145099
MUTYH	0.354345	0.454
TOE1	0.0948151	0.16368
CCDC163P	0.517027	0.603465
MMACHC	0.0101516	0.0249484
PRDX1	6.84939e-33	1.5063e-31
AKR1A1	0.000442453	0.00149049
NASP	0.000769403	0.00246936
GPBP1L1	0.70143	0.759792
TMEM69	0.113839	0.188483
IPP	0.525526	0.611042
MAST2	0.0541184	0.103582
PIK3R3	0.237167	0.332999
TSPAN1	0.00177152	0.00527867
POMGNT1	0.129361	0.208246
RAD54L	0.119879	0.196057
LRRC41	0.0147436	0.0344523
UQCRH	3.86897e-06	1.8372e-05
NSUN4	0.294786	0.394829
DMBX1	0.121515	0.19817
MKNK1	0.0395552	0.0798158
MOB3C	0.0648266	0.120286
ATPAF1	0.0016742	0.00501239
EFCAB14	0.0248945	0.054158
LINC00853	0.00809464	0.0204748
PDZK1IP1	2.04406e-05	8.68461e-05
STIL	0.508408	0.595594
CMPK1	1.71831e-07	9.59458e-07
FOXD2-AS1	0.202913	0.293752
SPATA6	0.421046	0.517234
FAF1	0.0267705	0.0576189
CDKN2C	1.35815e-05	5.93811e-05
RNF11	2.85418e-08	1.73015e-07
TTC39A	0.0586358	0.11077
EPS15	0.02449	0.0534228
OSBPL9	0.670343	0.73399
NRDC	0.107412	0.180117
RAB3B	8.1658e-138	1.15007e-135
TXNDC12	8.9322e-29	1.68933e-27
KTI12	0.398257	0.495445
BTF3L4	8.87034e-05	0.000341578
ZFYVE9	0.645964	0.714028
CC2D1B	0.312384	0.41268
ORC1	0.762745	0.810107
PRPF38A	0.395889	0.493333
ZCCHC11	0.137531	0.218056
FAM159A	0.0823652	0.145994
COA7	1.67057e-06	8.38387e-06
ZYG11B	0.571998	0.650686
ZYG11A	0.623576	0.695289
ECHDC2	0.00585733	0.0153676
SCP2	0.188151	0.27751
CPT2	0.324893	0.425193
C1orf123	0.53963	0.622709
MAGOH	0.000585184	0.00193295
RP5-1024G6.5	0.658808	0.724415
LRP8	2.29296e-06	1.13102e-05
NDC1	0.64827	0.715741
YIPF1	0.900049	0.920491
HSPB11	0.0384686	0.0780515
LRRC42	0.697475	0.756688
TMEM59	8.38066e-21	1.1368e-19
TCEANC2	0.906355	0.925795
CYB5RL	0.177415	0.265581
MRPL37	5.3249e-17	6.11417e-16
SSBP3	2.70746e-07	1.4904e-06
ACOT11	0.249944	0.347024
TTC4	0.685503	0.74719
PARS2	0.629755	0.70091
DHCR24	0.00122673	0.00378306
PCSK9	0.00206538	0.00606691
USP24	0.0874329	0.153254
PLPP3	1.58967e-09	1.08204e-08
PRKAA2	1.58145e-05	6.85779e-05
OMA1	0.0228884	0.0504193
TACSTD2	0.00566172	0.0149017
MYSM1	0.251036	0.348225
JUN	2.61144e-83	1.72864e-81
RP4-794H19.1	4.38911e-30	8.68572e-29
FGGY	0.0175365	0.0401296
NFIA	0.236365	0.33219
TM2D1	0.000732179	0.00236192
RP11-430G17.3	0.220061	0.313639
INADL	0.742753	0.793009
KANK4	3.74839e-08	2.24954e-07
USP1	0.013771	0.0324749
DOCK7	0.173622	0.26099
ATG4C	0.290333	0.390028
FOXD3-AS1	0.0257968	0.0557967
ALG6	0.424255	0.520159
ITGB3BP	0.359554	0.459339
EFCAB7	0.441099	0.535361
PGM1	0.245285	0.342148
ROR1	4.80895e-05	0.000194044
CACHD1	0.018729	0.0424578
RAVER2	0.659608	0.725175
JAK1	9.48455e-20	1.23589e-18
AK4	0.0563905	0.107248
DNAJC6	0.0806145	0.143429
LEPROT	0.425927	0.521667
LEPR	0.267063	0.366308
PDE4B	0.449059	0.542385
WDR78	0.245674	0.342583
MIER1	0.000645631	0.00211113
SLC35D1	0.316621	0.416847
SERBP1	0.598025	0.673763
GADD45A	4.74018e-90	3.71333e-88
GNG12	0.00129553	0.00397395
WLS	1.07703e-11	8.76928e-11
DEPDC1	0.00191609	0.00566862
LRRC40	0.351815	0.451544
SRSF11	9.87819e-05	0.000376338
ANKRD13C	0.188409	0.277795
HHLA3	0.0689127	0.126434
CTH	0.42668	0.522361
ZRANB2	0.012283	0.0294377
LRRIQ3	0.83296	0.867083
FPGT	0.277265	0.37687
CRYZ	2.67916e-05	0.000112174
TYW3	5.07441e-05	0.000204133
LHX8	1.53185e-16	1.71675e-15
ACADM	0.0164785	0.0380267
RABGGTB	0.618782	0.691743
PIGK	0.0285779	0.0609443
AK5	0.379608	0.478427
ZZZ3	0.106292	0.178874
USP33	0.0720238	0.130673
FAM73A	0.418465	0.514673
NEXN	0.231907	0.327105
FUBP1	0.0145746	0.0341026
DNAJB4	1.07114e-43	3.33666e-42
ADGRL2	0.619965	0.692517
TTLL7	0.713452	0.769232
RP11-486G15.2	0.0374012	0.0761893
PRKACB	0.0244265	0.0533099
RPF1	0.807767	0.847119
GNG5	8.03666e-12	6.60033e-11
CTBS	0.130187	0.209295
SSX2IP	0.000436561	0.00147477
MCOLN2	0.184558	0.273398
MCOLN3	0.3185	0.418608
SYDE2	0.952869	0.962392
C1orf52	0.401514	0.498747
BCL10	0.00104766	0.00327664
DDAH1	0.326964	0.426976
RP4-621F18.2	0.000165983	0.000607031
CYR61	5.10913e-35	1.21001e-33
ZNHIT6	0.102385	0.173846
ODF2L	0.160815	0.245931
SH3GLB1	0.00057607	0.00190569
2019-09-15	0.464269	0.555889
HS2ST1	0.188898	0.278178
LMO4	1.28014e-06	6.53598e-06
PKN2	0.971124	0.97599
GTF2B	0.00624133	0.0162655
CCBL2	0.0891477	0.155559
RBMXL1	0.0175625	0.040171
GBP3	0.423263	0.519234
LRRC8B	0.762999	0.810288
FLJ27354	0.0411607	0.082527
LRRC8C	9.55e-16	1.02791e-14
RP5-943J3.2	0.0652584	0.120968
LRRC8D	9.71295e-07	5.02696e-06
ZNF326	0.000372636	0.00127807
RP4-665J23.1	7.9085e-05	0.000307671
ZNF644	0.748414	0.798012
CDC7	0.396518	0.493791
TGFBR3	5.4111e-19	6.82262e-18
EPHX4	0.0890626	0.155452
GLMN	0.330701	0.430793
RPAP2	0.00852057	0.0214334
EVI5	0.175058	0.262677
RPL5	4.98736e-29	9.50039e-28
FAM69A	0.0255904	0.0554123
MTF2	0.031989	0.066894
TMED5	0.245813	0.342706
CCDC18	0.0101942	0.0250252
DR1	0.634518	0.704838
FNBP1L	4.95714e-05	0.000199597
BCAR3	0.000607734	0.00199846
DNTTIP2	0.610671	0.684561
GCLM	1.14039e-49	4.11378e-48
ARHGAP29	3.20756e-46	1.05372e-44
ABCD3	0.114383	0.189187
F3	5.66033e-33	1.25104e-31
SLC44A3	0.104931	0.177248
CNN3	4.22395e-56	1.8039e-54
RP4-639F20.1	0.0186962	0.0424053
ALG14	0.0325527	0.0678793
TMEM56	3.76374e-11	2.92935e-10
TMEM56-RWDD3	0.66635	0.730705
PTBP2	0.188055	0.277492
DPYD	0.0216713	0.0481226
SNX7	6.69477e-05	0.000263316
PALMD	0.0833903	0.147436
AGL	0.0143888	0.0337352
SLC35A3	0.114456	0.189244
MFSD14A	0.00982276	0.0242664
SASS6	0.386752	0.485108
TRMT13	0.507993	0.595267
DBT	0.00747963	0.0190759
RTCA	0.0701336	0.128013
CDC14A	0.228535	0.323211
EXTL2	1.04843e-09	7.2709e-09
RP4-549L20.3	0.521042	0.607278
SLC30A7	0.114472	0.189248
DPH5	0.0166303	0.0383301
RP11-421L21.3	0.266498	0.365765
COL11A1	4.19344e-08	2.50754e-07
RNPC3	0.00770809	0.0196056
PRMT6	0.627283	0.698688
VAV3	0.000550164	0.0018273
SLC25A24	0.875399	0.900358
RP11-483I13.5	0.0115452	0.0278867
FAM102B	0.0731405	0.132319
HENMT1	0.00764858	0.0194767
PRPF38B	0.894228	0.915528
STXBP3	0.00700352	0.0180003
AKNAD1	0.538121	0.621385
GPSM2	0.000624813	0.00204902
CLCC1	0.0874888	0.153311
WDR47	0.412809	0.509384
TAF13	0.846185	0.877056
RP5-1065J22.8	0.809507	0.848405
TMEM167B	0.0916929	0.159182
KIAA1324	0.000230233	0.000820913
SARS	0.161871	0.247261
CELSR2	0.163598	0.249295
PSRC1	1.00622e-08	6.37081e-08
SORT1	0.818365	0.854915
PSMA5	7.98974e-05	0.000310558
CYB561D1	0.771145	0.817289
GNAI3	0.00137498	0.00420108
AMPD2	0.737938	0.789204
GSTM4	0.00049203	0.00164329
GSTM3	0.237522	0.333286
EPS8L3	0.42728	0.522758
CSF1	1.45691e-13	1.37771e-12
AHCYL1	3.39221e-24	5.35274e-23
STRIP1	0.582187	0.659832
SLC6A17	0.000177834	0.000646086
KCNC4	0.863992	0.890909
RBM15	0.838789	0.871295
SLC16A4	5.42905e-06	2.52548e-05
LAMTOR5	1.89816e-05	8.12733e-05
LRIF1	0.926275	0.941711
RP11-96K19.5	0.012265	0.0294
DRAM2	0.12936	0.208246
CEPT1	0.0217937	0.0483537
DENND2D	0.010812	0.0263319
WDR77	5.79775e-07	3.08755e-06
ATP5F1	0.00126215	0.00388053
RAP1A	4.74612e-07	2.54388e-06
FAM212B	0.00238708	0.0069137
FAM212B-AS1	0.136418	0.216728
DDX20	0.388482	0.486484
CTTNBP2NL	0.0572322	0.108615
WNT2B	0.441254	0.535466
ST7L	0.365971	0.465785
CAPZA1	0.146557	0.228958
MOV10	0.621331	0.693516
RHOC	2.15773e-48	7.41977e-47
PPM1J	0.153545	0.237087
RP3-522D1.1	0.300504	0.40032
SLC16A1	1.11533e-08	7.02803e-08
SLC16A1-AS1	0.104155	0.176219
LRIG2	0.0816193	0.144925
MAGI3	0.458676	0.550736
PHTF1	9.2053e-05	0.000353346
RSBN1	0.539644	0.622709
BCL2L15	0.0207526	0.0463702
AP4B1	0.046039	0.0904721
DCLRE1B	0.175897	0.263735
HIPK1	0.536344	0.620199
OLFML3	3.72944e-05	0.000152956
TRIM33	0.814627	0.851816
BCAS2	0.705364	0.762685
NRAS	0.403192	0.50008
CSDE1	0.102111	0.173425
SIKE1	0.822329	0.858107
TSPAN2	4.78037e-10	3.43021e-09
NGF	4.65187e-10	3.34162e-09
VANGL1	0.307144	0.407606
ATP1A1	0.00237042	0.00687146
CD58	5.56715e-05	0.000221932
IGSF3	5.69684e-05	0.00022676
PTGFRN	0.0119961	0.0288285
TTF2	0.0144147	0.0337822
TRIM45	0.844316	0.8756
MAN1A2	0.0760846	0.136748
GDAP2	0.838398	0.8711
WDR3	0.528137	0.61303
WARS2	0.326782	0.42678
RP11-418J17.1	0.440615	0.535022
ZNF697	0.000525414	0.00174949
PHGDH	0.891227	0.913193
NOTCH2	9.43024e-14	9.00122e-13
SEC22B	0.106661	0.179306
SRGAP2C	0.23346	0.328911
RP11-344P13.6	0.938776	0.951352
RP11-403I13.5	0.0289718	0.0616156
FAM72C	0.26183	0.360775
RP11-14N7.2	0.0233341	0.051239
NBPF15	0.868202	0.894484
SRGAP2B	0.391641	0.489284
FAM72D	0.837189	0.870321
NBPF20	0.109341	0.182705
GPR89A	0.522865	0.60876
PDZK1	0.268717	0.368078
RNF115	0.000270946	0.000951926
POLR3C	0.418495	0.514673
NUDT17	0.344695	0.444871
PIAS3	0.115291	0.190174
PEX11B	0.587895	0.664884
RBM8A	0.233823	0.329283
RP11-315I20.1	0.545666	0.627961
LIX1L	0.248594	0.345722
POLR3GL	0.0444836	0.0880769
TXNIP	0.652219	0.719157
NOTCH2NL	0.21936	0.312817
NBPF12	0.250449	0.347557
PRKAB2	7.71956e-06	3.51321e-05
RP11-337C18.8	0.205951	0.29737
CHD1L	0.340434	0.440567
BCL9	0.10373	0.175656
ACP6	1.18958e-19	1.54098e-18
NBPF11	0.746862	0.796689
LINC01138	0.0252902	0.0548418
AC245100.1	0.260985	0.359915
NBPF14	0.145306	0.227522
PDE4DIP	0.398248	0.495445
NBPF9	0.969986	0.975216
CH17-189H20.1	3.44267e-18	4.15474e-17
NBPF19	0.000438527	0.00147861
LINC00869	3.81225e-11	2.96188e-10
HIST2H2BF	0.13488	0.214934
HIST2H2BE	0.579913	0.657937
RP11-196G18.24	0.0684207	0.125739
RP11-196G18.23	0.131382	0.210551
HIST2H2AC	0.0459762	0.0903756
BOLA1	1.79111e-06	8.95827e-06
SF3B4	0.610041	0.684087
MTMR11	0.0277008	0.0593705
OTUD7B	0.115005	0.189868
VPS45	0.37176	0.470934
PLEKHO1	1.17967e-14	1.19401e-13
ANP32E	0.110305	0.184014
APH1A	1.80613e-17	2.11231e-16
MRPS21	2.29293e-06	1.13102e-05
PRPF3	0.505745	0.593368
RPRD2	0.000611086	0.00200649
TARS2	0.137202	0.217639
ECM1	2.526e-05	0.000106299
ADAMTSL4	0.513742	0.600621
MCL1	4.91337e-54	2.00766e-52
ENSA	0.15545	0.239442
GOLPH3L	0.0759944	0.136641
HORMAD1	0.0127799	0.0305017
CTSS	0.152699	0.236139
CTSK	0.505429	0.593102
ARNT	0.698207	0.757235
SETDB1	0.353074	0.452853
CERS2	0.000587403	0.00193979
ANXA9	0.310678	0.411071
FAM63A	0.722806	0.776975
PRUNE	0.0134917	0.0319244
C1orf56	0.76186	0.809361
CDC42SE1	2.83231e-12	2.41293e-11
MLLT11	2.48458e-27	4.46314e-26
GABPB2	0.211095	0.303276
SCNM1	0.489934	0.578843
LYSMD1	0.746823	0.796689
VPS72	0.72464	0.778757
PIP5K1A	0.362912	0.462736
PSMD4	0.687389	0.748681
RP11-126K1.2	0.293913	0.393758
ZNF687	0.00842869	0.0212345
PI4KB	0.208461	0.300237
RFX5	0.119501	0.195584
RP11-126K1.6	0.105371	0.177709
SELENBP1	0.00335767	0.00937229
PSMB4	0.61037	0.684282
POGZ	0.012534	0.0299851
CGN	0.502353	0.589963
TUFT1	3.77574e-11	2.93523e-10
SNX27	8.57886e-07	4.4699e-06
MRPL9	0.047334	0.0926456
OAZ3	0.0150926	0.0351541
TDRKH	0.0279665	0.059814
RP11-98D18.9	0.291563	0.391401
THEM4	0.0101691	0.0249775
S100A10	8.70241e-101	7.62988e-99
S100A11	5.42715e-164	9.09494e-162
RP11-107M16.2	0.282229	0.381689
CRCT1	4.36956e-13	3.97039e-12
LCE3E	2.18569e-58	9.67771e-57
LCE3D	1.12532e-113	1.13726e-111
S100A9	0.742399	0.792823
S100A6	1.29441e-244	3.98528e-242
S100A5	0.796345	0.837607
S100A4	3.2495e-264	1.2653e-261
S100A3	5.28665e-83	3.46485e-81
S100A2	2.47601e-16	2.74999e-15
S100A16	1.94651e-143	2.80106e-141
S100A14	0.930432	0.944558
S100A13	1.405e-80	8.94269e-79
S100A1	0.255593	0.353547
CHTOP	0.211808	0.304134
SNAPIN	0.0716191	0.130189
ILF2	0.237162	0.332999
INTS3	0.119424	0.195482
GATAD2B	0.0261532	0.0564548
DENND4B	0.382137	0.480585
CRTC2	0.0298757	0.0631526
SLC39A1	0.13406	0.213949
RP11-422P24.12	0.333571	0.433593
CREB3L4	0.0448397	0.0886549
JTB	2.88688e-42	8.58864e-41
RAB13	7.36274e-05	0.000287538
RPS27	0.00849037	0.0213655
TPM3	4.78828e-27	8.53191e-26
C1orf43	7.28911e-27	1.28496e-25
UBAP2L	0.326183	0.426273
HAX1	2.2828e-13	2.12382e-12
ATP8B2	0.0696736	0.127387
IL6R	0.0788886	0.141041
UBE2Q1	0.170335	0.257163
ADAR	0.274236	0.37375
PMVK	0.00626745	0.016324
PBXIP1	0.000645666	0.00211113
PYGO2	0.179843	0.267973
RP11-307C12.12	0.527553	0.612602
SHC1	1.93792e-07	1.07799e-06
CKS1B	1.81989e-13	1.70513e-12
FLAD1	0.414738	0.511193
ZBTB7B	0.000530671	0.00176521
RP11-307C12.11	0.0456307	0.0898298
ADAM15	0.000600728	0.00197886
EFNA4	0.613805	0.68742
EFNA3	0.678432	0.741192
EFNA1	6.47151e-06	2.98212e-05
SLC50A1	0.000828676	0.0026474
DPM3	8.5135e-13	7.49403e-12
KRTCAP2	0.0696048	0.127303
TRIM46	0.248896	0.345988
MUC1	0.613432	0.687075
THBS3	4.85586e-05	0.000195817
MTX1	0.103842	0.175779
GBA	0.83699	0.870183
FAM189B	0.127382	0.205835
SCAMP3	5.34685e-05	0.000214182
CLK2	0.149751	0.232831
HCN3	0.417329	0.513765
FDPS	0.627546	0.69883
RUSC1-AS1	0.632823	0.703556
RUSC1	0.0359879	0.0737757
ASH1L	0.0130987	0.0311167
ASH1L-AS1	0.132325	0.211812
MSTO1	0.428558	0.524055
YY1AP1	0.325074	0.425305
DAP3	0.010025	0.0246692
GON4L	0.104464	0.176583
SYT11	0.000246397	0.000872673
RIT1	0.00491375	0.0131189
KIAA0907	0.235052	0.330696
ARHGEF2	0.000310187	0.00107869
SSR2	4.14901e-13	3.77517e-12
UBQLN4	0.0427534	0.0852685
LAMTOR2	7.54216e-27	1.3278e-25
RAB25	0.37022	0.469421
MEX3A	0.0159247	0.036832
LMNA	3.72683e-15	3.90036e-14
SLC25A44	0.436725	0.531221
PMF1	6.10547e-11	4.67497e-10
PAQR6	0.0755016	0.135866
SMG5	0.432889	0.527864
TMEM79	0.784	0.827569
GLMP	0.0114524	0.0276927
CCT3	0.866143	0.892502
TSACC	0.000312878	0.00108776
C1orf61	4.93204e-10	3.52376e-09
RP11-98G7.1	0.839534	0.871664
MEF2D	0.0391243	0.0791513
IQGAP3	0.205412	0.296722
APOA1BP	1.89452e-30	3.80601e-29
GPATCH4	2.38623e-18	2.89563e-17
RP11-284F21.9	0.0296653	0.062778
RP11-284F21.10	7.45873e-06	3.40621e-05
NES	0.00905631	0.0225894
CRABP2	0.415302	0.511744
ISG20L2	0.133489	0.213231
RRNAD1	0.0180548	0.0411408
MRPL24	1.96089e-11	1.56293e-10
HDGF	1.37296e-05	5.9969e-05
PRCC	0.913786	0.931876
SH2D2A	9.10907e-20	1.19047e-18
PEAR1	0.13252	0.212022
ARHGEF11	0.281103	0.380602
ETV3	0.0104108	0.0254908
KIRREL	0.460859	0.552679
IFI16	0.445625	0.539419
DUSP23	9.59249e-19	1.19559e-17
VSIG8	2.97086e-05	0.0001238
TAGLN2	4.65504e-142	6.62668e-140
SLAMF9	7.08476e-300	3.75181e-297
PIGM	0.0720763	0.13075
IGSF8	0.0811723	0.144247
PEA15	1.74545e-20	2.33414e-19
DCAF8	0.178125	0.266133
PEX19	0.0691221	0.126659
COPA	0.0320422	0.0669866
NCSTN	0.545538	0.627869
VANGL2	0.0117532	0.0283321
SLAMF7	0.187962	0.277386
F11R	0.000165355	0.000604901
TSTD1	0.734502	0.786355
USF1	0.351345	0.451116
PVRL4	3.28454e-09	2.18184e-08
KLHDC9	0.380944	0.47954
PFDN2	0.0220002	0.0487057
NIT1	0.0148113	0.0345893
DEDD	0.20916	0.301052
UFC1	0.470915	0.561718
USP21	0.815578	0.852475
PPOX	0.0550935	0.105113
B4GALT3	0.141807	0.223338
NDUFS2	0.111005	0.184924
TOMM40L	0.000972684	0.00306458
SDHC	0.00128638	0.00394862
FCRLB	0.401712	0.498806
DUSP12	0.311454	0.411758
ATF6	0.717731	0.772901
NOS1AP	0.973745	0.977956
UHMK1	0.0392563	0.0793578
UAP1	1.94231e-07	1.07998e-06
HSD17B7	0.0905085	0.157502
RGS5.1	0.089387	0.155874
NUF2	0.0599202	0.112762
PBX1	2.12759e-06	1.05614e-05
MGST3	0.00342549	0.00954135
ALDH9A1	0.0396773	0.0800012
TMCO1	2.97316e-07	1.63191e-06
UCK2	0.376971	0.475851
POGK	0.678111	0.740902
TADA1	0.774619	0.819947
RP11-277B15.3	0.120727	0.197127
POU2F1	0.00398716	0.0109492
CREG1	0.297191	0.397184
MPZL1	0.834913	0.868502
MPC2	5.74315e-31	1.18988e-29
DCAF6	0.277172	0.376783
GPR161	0.00291629	0.00826916
TIPRL	0.472123	0.562849
SFT2D2	0.00189114	0.00560358
TBX19	0.00770639	0.0196051
ATP1B1	1.37055e-37	3.52325e-36
NME7	4.89572e-05	0.000197364
BLZF1	0.483909	0.573548
SLC19A2	0.000199038	0.000717609
C1orf112	0.940458	0.952472
METTL18	0.827224	0.862468
SCYL3	0.37762	0.47643
KIFAP3	6.88663e-12	5.6876e-11
GORAB	0.0666479	0.123044
PRRC2C	0.00285065	0.00810909
VAMP4	0.342013	0.442049
METTL13	0.555032	0.635798
DNM3	0.231308	0.326366
PIGC	0.634562	0.704838
SUCO	0.83953	0.871664
PRDX6	0.00108112	0.00336855
KLHL20	0.153412	0.236964
CENPL	0.0198482	0.0446282
DARS2	0.293154	0.393139
ZBTB37	0.816121	0.852907
RC3H1	0.178945	0.267057
RABGAP1L	0.0367965	0.0751512
CACYBP	0.00882788	0.0221202
MRPS14	0.0011113	0.00345608
KIAA0040	0.00024572	0.000870508
RFWD2	0.456965	0.54928
RASAL2-AS1	0.582281	0.659832
RASAL2	0.363887	0.463712
RALGPS2	9.1183e-08	5.25543e-07
FAM20B	9.85531e-06	4.399e-05
TOR3A	4.70818e-19	5.95904e-18
ABL2	0.0628853	0.117309
SOAT1	0.5861	0.663308
TOR1AIP2	0.953662	0.962972
TOR1AIP1	0.123006	0.200185
CEP350	0.926363	0.941728
QSOX1	0.000130688	0.000487648
ACBD6	3.76531e-06	1.79184e-05
XPR1	4.90155e-07	2.62294e-06
STX6	0.73874	0.789625
MR1	0.81026	0.848824
IER5	2.95835e-14	2.90546e-13
GLUL	2.96528e-06	1.43484e-05
RNASEL	0.386968	0.485186
NPL	0.082338	0.145966
DHX9	0.630418	0.701589
LAMC1	7.47134e-17	8.51231e-16
LAMC2	0	0
SMG7	0.267077	0.366308
NCF2	1.5097e-11	1.21946e-10
ARPC5	4.94581e-28	9.08149e-27
RGL1	0.0297484	0.0629137
TSEN15	0.15472	0.238595
C1orf21	1.75239e-86	1.24731e-84
EDEM3	0.149175	0.232127
RNF2	1.5814e-06	7.96355e-06
TRMT1L	0.541288	0.624062
IVNS1ABP	1.22059e-37	3.14997e-36
TPR	0.0689799	0.126503
C1orf27	0.148533	0.231318
PTGS2	4.239e-06	2.00286e-05
PLA2G4A	0.000250058	0.000884456
RGS2	1.13293e-51	4.38562e-50
UCHL5	0.8629	0.890061
TROVE2	1.20529e-07	6.83081e-07
RP11-101E13.5	0.2557	0.353658
GLRX2	1.00166e-14	1.01851e-13
CDC73	0.271024	0.37044
CFH	0.000123956	0.000464889
CFHR3	0.00364526	0.0101036
CFHR1	3.72202e-05	0.000152746
ASPM	0.746333	0.796253
ZBTB41	0.289819	0.389416
DENND1B	0.499838	0.587479
C1orf53	1.51188e-07	8.48128e-07
NEK7	1.51204e-40	4.32353e-39
MIR181A1HG	0.000168918	0.000616231
NR5A2	0.0481178	0.0939713
LINC00862	1.47799e-09	1.00914e-08
ZNF281	1.58839e-21	2.21821e-20
KIF14	0.0149343	0.0348273
DDX59	0.00900885	0.0224907
CAMSAP2	0.0132687	0.0314809
C1orf106	2.91667e-13	2.68151e-12
TMEM9	0.000625014	0.00204917
LAD1	0.0670401	0.123665
PHLDA3	2.44365e-11	1.92798e-10
CSRP1	5.34913e-18	6.38568e-17
RP11-134G8.7	0.839234	0.871553
RP11-134G8.5	0.536776	0.620427
NAV1	1.43005e-40	4.10682e-39
IPO9-AS1	0.322704	0.423165
IPO9	0.272793	0.372281
SHISA4	0.153979	0.237619
TIMM17A	0.00440455	0.0119174
RNPEP	0.0520688	0.100282
RP11-465N4.4	3.17285e-08	1.91455e-07
ELF3	4.17802e-211	9.70401e-209
ARL8A	0.019816	0.0445784
UBE2T	2.57288e-08	1.56752e-07
PPP1R12B	0.753322	0.802094
KDM5B	0.0237268	0.0519632
PCAT6	0.0351002	0.0721907
RABIF	5.75568e-06	2.66992e-05
KLHL12	0.0974654	0.167325
ADIPOR1	0.000992064	0.00311896
CYB5R1	0.0106289	0.0259479
TMEM183A	0.0941264	0.162745
ADORA1	1.13161e-05	5.00547e-05
BTG2	6.824e-06	3.13691e-05
ATP2B4	0.215899	0.308837
ZC3H11A	0.0117871	0.0283973
ZBED6	0.208911	0.300758
SNRPE	1.7106e-11	1.37541e-10
SOX13	0.00266182	0.00764919
ETNK2	0.0113429	0.0274733
GOLT1A	1.83209e-06	9.14593e-06
PLEKHA6	0.0477666	0.0934233
PPP1R15B	0.0068537	0.0176701
PIK3C2B	0.359389	0.459173
MDM4	0.0112238	0.0272247
LRRN2	2.09274e-14	2.0769e-13
NFASC	3.23927e-11	2.53306e-10
TMEM81	0.500743	0.588386
RBBP5	0.573932	0.652326
DSTYK	0.555117	0.635798
TMCC2	0.825625	0.861027
NUAK2	0.0001051	0.000398803
KLHDC8A	0.0131072	0.0311314
MFSD4	0.00364564	0.0101036
ELK4	0.658015	0.723828
SLC45A3	0.281433	0.38094
NUCKS1	4.03478e-27	7.2087e-26
RAB29	0.864192	0.891047
SLC41A1	0.0993544	0.16971
FAM72A	0.000432503	0.00146218
SRGAP2	0.244862	0.341594
IKBKE	0.0906409	0.157645
EIF2D	0.0238161	0.0521281
DYRK3	0.467338	0.558519
MAPKAPK2	2.44981e-06	1.20123e-05
FCMR	0.000170868	0.00062283
C1orf116	1.4051e-12	1.21503e-11
PFKFB2	0.00429944	0.0116803
YOD1	0.270023	0.369453
C4BPB	0.00038189	0.00130709
CD55	7.46093e-05	0.000291115
CD46	0.0856886	0.150755
C1orf132	0.582615	0.660041
PLXNA2	1.49402e-30	3.01514e-29
LAMB3	2.73373e-05	0.000114278
G0S2	4.61412e-05	0.000186866
C1orf74	0.0856053	0.150688
DIEXF	0.564901	0.644329
SERTAD4-AS1	0.00442745	0.0119769
SERTAD4	0.271417	0.3709
HHAT	0.00381195	0.0105226
KCNH1	4.66529e-05	0.000188649
RCOR3	0.828184	0.863126
TRAF5	0.0575678	0.109158
LINC00467	0.0340003	0.0703437
SLC30A1	0.540008	0.62302
NEK2	0.00807097	0.0204305
LPGAT1	0.0392424	0.0793418
INTS7	0.514905	0.601661
DTL	8.53362e-05	0.000329762
PPP2R5A	1.7563e-05	7.55906e-05
TMEM206	0.7638	0.810902
NENF	2.19482e-10	1.6206e-09
RP11-61J19.5	0.00158579	0.0047725
ATF3	0.203909	0.295001
BATF3	6.26624e-06	2.89458e-05
NSL1	0.914912	0.932808
TATDN3	0.0686618	0.126059
FLVCR1-AS1	0.00158719	0.00477565
FLVCR1	4.08821e-05	0.000166997
VASH2	0.191205	0.280639
ANGEL2	0.0152721	0.0355462
RPS6KC1	0.157069	0.241513
SMYD2	0.0624579	0.116707
PTPN14	4.93743e-05	0.000198924
CENPF	0.00114225	0.003544
KCTD3	6.92198e-05	0.000271365
GPATCH2	0.234222	0.329717
SPATA17	0.308572	0.408895
RRP15	0.0273051	0.0586502
TGFB2-AS1	0.011339	0.0274688
TGFB2	1.92005e-11	1.53222e-10
LYPLAL1	0.00217407	0.00635507
EPRS	0.0738038	0.1333
BPNT1	0.657724	0.723644
IARS2	0.177616	0.265792
RAB3GAP2	0.161644	0.246971
C1orf115	0.000777373	0.00249313
2019-03-02	0.0855313	0.150618
2019-03-01	0.0014098	0.00429856
HLX	0.305132	0.405547
DUSP10	3.29326e-29	6.3005e-28
HHIPL2	0.000126516	0.000473644
TAF1A	0.943918	0.955101
TAF1A-AS1	0.482536	0.57253
MIA3	0.0115051	0.0278
AIDA	5.00463e-07	2.67519e-06
BROX	0.400385	0.497578
RP11-452F19.3	0.028531	0.060864
DISP1	0.00077683	0.00249199
SUSD4	1.91587e-11	1.52981e-10
CAPN2	1.75626e-33	3.94755e-32
TP53BP2	0.777096	0.821855
FBXO28	0.123714	0.20111
DEGS1	0.00544806	0.0143908
NVL	0.307055	0.40757
CNIH4	2.56056e-11	2.01661e-10
WDR26	0.509691	0.596728
CNIH3	0.315805	0.416302
DNAH14	0.543975	0.626506
LBR	0.299601	0.399558
ENAH	2.8382e-08	1.72204e-07
SRP9	0.0145575	0.0340688
EPHX1	3.97248e-37	1.01333e-35
TMEM63A	0.133309	0.213021
PYCR2	0.268207	0.3675
SDE2	0.354202	0.453865
H3F3A	8.42055e-133	1.1148e-130
RP11-396C23.2	0.77583	0.820778
ACBD3	0.0650263	0.120572
LIN9	0.580145	0.658144
PARP1	0.0124466	0.0297922
ITPKB	9.64887e-07	4.99771e-06
PSEN2	0.00309891	0.00873834
ADCK3	0.0215659	0.0479287
CDC42BPA	0.00155769	0.00469648
CTD-2090I13.1	0.0139211	0.0327822
ZNF678	0.353406	0.453147
SNAP47	0.000208532	0.000748577
JMJD4	0.000829042	0.00264794
WNT9A	0.103669	0.175598
ARF1	0.00158829	0.00477787
C1orf35	0.00682184	0.0176162
MRPL55	7.12303e-11	5.43526e-10
GUK1	1.02702e-22	1.52259e-21
IBA57	0.0210014	0.0468155
C1orf145	0.190504	0.279828
OBSCN	0.568507	0.647716
TRIM11	0.14444	0.226409
HIST3H2A	0.442838	0.537099
RNF187	0.48011	0.570214
RHOU	4.44192e-63	2.18612e-61
RAB4A	0.000117436	0.00044219
CCSAP	0.750732	0.799915
NUP133	0.325336	0.425537
ABCB10	0.611057	0.684879
TAF5L	0.130532	0.209723
URB2	0.213053	0.305658
GALNT2	1.59363e-08	9.90985e-08
COG2	0.183365	0.271936
C1orf198	0.647128	0.714659
TTC13	0.600751	0.676354
ARV1	0.00994636	0.0245123
FAM89A	2.82478e-18	3.42153e-17
C1orf131	0.586263	0.663394
GNPAT	0.386951	0.485186
EXOC8	0.838849	0.871295
SPRTN	0.110775	0.184588
EGLN1	0.000571778	0.00189386
RP11-295G20.2	6.37096e-15	6.54854e-14
TSNAX	0.0300671	0.0634557
SIPA1L2	0.0045894	0.0123519
MAP10	0.749748	0.799124
NTPCR	0.0146917	0.0343403
PCNXL2	0.00317875	0.00893493
RP5-862P8.2	0.433378	0.528359
KCNK1	3.14606e-05	0.00013073
SLC35F3	3.9756e-08	2.38158e-07
RP5-827C21.4	0.737998	0.789204
COA6	3.41931e-07	1.85526e-06
TARBP1	0.143133	0.224785
IRF2BP2	7.71669e-06	3.51311e-05
RP11-443B7.1	2.00587e-06	9.97962e-06
TOMM20	0.00471588	0.0126537
RBM34	0.0259956	0.056174
ARID4B	2.27809e-05	9.63875e-05
GGPS1	0.197078	0.287127
TBCE	2.44633e-06	1.2002e-05
B3GALNT2	0.0057459	0.0151022
GNG4	7.91383e-116	8.3817e-114
LYST	0.293772	0.393649
NID1	1.2185e-05	5.36831e-05
GPR137B	1.42868e-25	2.38214e-24
ERO1B	0.0228074	0.0502559
EDARADD	0.00201407	0.00593159
LGALS8	0.871571	0.897165
HEATR1	0.759683	0.807243
MTR	0.0847017	0.149376
MTRNR2L11	0.000804466	0.00257628
LINC01139	0.159118	0.244062
FMN2	0.000369013	0.00126898
FH	0.105152	0.177451
OPN3	9.37339e-38	2.42372e-36
CHML	2.61821e-08	1.59368e-07
EXO1	0.00596049	0.0156105
PLD5	1.24298e-07	7.03839e-07
CEP170	9.06408e-42	2.67259e-40
SDCCAG8	0.147925	0.230615
AKT3	0.0270867	0.0582333
ZBTB18	0.723203	0.777339
ADSS	0.846161	0.877056
DESI2	0.793777	0.835425
COX20	5.04516e-20	6.65267e-19
HNRNPU-AS1	0.0338359	0.0700615
HNRNPU	0.363734	0.463563
EFCAB2	0.0487421	0.094996
SMYD3	1.04592e-20	1.41007e-19
TFB2M	0.728471	0.781859
CNST	0.192026	0.281532
SCCPDH	6.0162e-05	0.000238041
AHCTF1	0.0662573	0.122506
ZNF670	0.340379	0.440539
ZNF669	0.128811	0.207665
ZNF124	0.679246	0.741837
RP11-488L18.10	0.860597	0.888604
ZNF496	0.582233	0.659832
SH3BP5L	9.71312e-14	9.26455e-13
ZNF672	9.89962e-12	8.08021e-11
ZNF692	0.815703	0.852537
PGBD2	0.0192229	0.0434287
FAM110C	0.261593	0.360566
SH3YL1	0.00124536	0.00383603
ACP1	0.190106	0.279367
TMEM18	5.83542e-05	0.00023158
RP13-539J13.1	0.791761	0.833767
PXDN	0.0234869	0.0515114
TSSC1	3.55337e-06	1.69769e-05
TRAPPC12	0.743394	0.793548
TRAPPC12-AS1	0.0628133	0.11721
ADI1	1.75099e-22	2.56147e-21
AC142528.1	0.728764	0.782109
AC108488.4	0.687493	0.748681
RNASEH1	5.80565e-13	5.20386e-12
RNASEH1-AS1	7.6992e-05	0.000299882
RPS7	1.67485e-07	9.36375e-07
RNF144A	0.57576	0.653897
ID2	1.58587e-40	4.51512e-39
KIDINS220	5.43646e-12	4.53233e-11
MBOAT2	4.18464e-165	7.19486e-163
ASAP2	9.49144e-37	2.37987e-35
ITGB1BP1	0.00183655	0.0054467
CPSF3	0.000237826	0.000844575
IAH1	4.22667e-09	2.78116e-08
ADAM17	0.560296	0.640566
RP11-214N9.1	0.521477	0.607678
YWHAQ	2.39956e-14	2.36719e-13
TAF1B	0.142017	0.223589
RP11-95D17.1	0.627888	0.699126
GRHL1	0.948989	0.959205
RP11-254F7.2	0.20967	0.30172
KLF11	0.000765068	0.00245784
CYS1	0.288194	0.387705
RP11-254F7.4	0.0865141	0.151965
RRM2	1.35178e-06	6.8805e-06
C2orf48	0.522074	0.60816
HPCAL1	6.51586e-40	1.8315e-38
ODC1	7.73152e-33	1.69466e-31
NOL10	0.00905055	0.022582
RN7SL832P	0.277588	0.377155
RP11-791G15.2	0.954997	0.96388
PDIA6	9.4192e-05	0.000360511
KCNF1	7.45239e-10	5.23963e-09
PQLC3	0.00592158	0.0155178
ROCK2	0.0169685	0.0390349
E2F6	0.670311	0.73399
GREB1	0.987792	0.989436
LPIN1	0.00071003	0.00229663
NBAS	0.451839	0.544948
DDX1	0.390481	0.488387
SMC6	0.000128588	0.000480219
GEN1	0.295452	0.395454
KCNS3	0.0016808	0.00502872
RDH14	0.414175	0.510689
OSR1	1.01804e-10	7.70165e-10
TTC32	0.0126759	0.0302808
WDR35	0.00145528	0.00442805
MATN3	2.57168e-05	0.000108106
LAPTM4A	4.86214e-15	5.04071e-14
SDC1	9.15536e-30	1.78773e-28
PUM2	0.12707	0.205407
RHOB	8.66383e-08	5.01094e-07
HS1BP3	0.854968	0.884636
LDAH	0.140446	0.221748
KLHL29	0.000234702	0.000835051
ATAD2B	0.799722	0.840413
UBXN2A	0.547816	0.629779
MFSD2B	1.31899e-07	7.44017e-07
C2orf44	0.000709813	0.00229661
FKBP1B	0.0490053	0.095437
SF3B6	6.67486e-34	1.52359e-32
FAM228B	6.77948e-15	6.95763e-14
TP53I3	0	0
PFN4	9.75938e-07	5.04902e-06
ITSN2	0.000742134	0.00239112
NCOA1	0.821349	0.857423
PTRHD1	0.0381315	0.0774507
CENPO	6.78673e-06	3.12086e-05
ADCY3	0.0154751	0.0359808
RP11-443B20.1	0.138612	0.219402
DNAJC27	0.19834	0.288552
DNAJC27-AS1	0.00246474	0.00712304
EFR3B	1.40184e-13	1.32659e-12
DNMT3A	0.0282209	0.0602997
DTNB	0.000206168	0.000741499
ASXL2	0.467352	0.558519
KIF3C	5.52885e-05	0.000220737
RAB10	2.24334e-43	6.89084e-42
GAREM2	0.119825	0.195992
HADHA	0.000420622	0.00142566
HADHB	4.91621e-06	2.2966e-05
EPT1	0.000748926	0.00241007
C2orf70	0.709983	0.76699
KCNK3	0.309477	0.409716
SLC35F6	0.0043571	0.0118083
CENPA	1.76438e-06	8.83125e-06
DPYSL5	1.27888e-06	6.53456e-06
MAPRE3	7.7224e-14	7.42461e-13
TMEM214	0.277589	0.377155
AGBL5	0.129179	0.208114
OST4	2.10235e-06	1.044e-05
EMILIN1	0.462737	0.554351
KHK	2.13687e-13	1.99225e-12
CGREF1	0.000903836	0.00286677
ABHD1	0.377256	0.476035
PREB	0.00041164	0.00139951
SLC5A6	9.52334e-06	4.26088e-05
ATRAID	0.000141445	0.000524387
CAD	0.79208	0.834037
SLC30A3	0.941209	0.95316
UCN	0.00659067	0.017068
MPV17	0.0235387	0.0516028
GTF3C2	2.46676e-05	0.000103938
AC074117.10	0.579834	0.657904
EIF2B4	0.174026	0.261454
SNX17	0.00012315	0.000462259
ZNF513	0.0431639	0.0859661
PPM1G	8.63131e-12	7.07116e-11
NRBP1	1.21843e-05	5.36831e-05
KRTCAP3	0.662447	0.727752
IFT172	0.152269	0.235639
FNDC4	2.6649e-11	2.09754e-10
ZNF512	0.599178	0.674821
CCDC121	0.80945	0.848405
GPN1	0.0219261	0.0485579
SUPT7L	0.0940428	0.162622
SLC4A1AP	0.222632	0.316485
LINC01460	0.0454282	0.0895508
MRPL33	5.76123e-10	4.09189e-09
RBKS	0.00596513	0.0156164
BRE	0.010074	0.0247852
FOSL2	0.00682716	0.0176204
AC097724.3	0.266596	0.365862
PPP1CB	0.67248	0.735669
TRMT61B	0.115947	0.190994
WDR43	0.0995593	0.16992
CLIP4	0.513375	0.600404
YPEL5	1.33324e-21	1.8678e-20
LBH	4.95373e-85	3.39805e-83
LCLAT1	0.468113	0.559277
GALNT14	2.10757e-14	2.08912e-13
EHD3	0.00190986	0.00565271
XDH	0.528965	0.613704
MEMO1	0.000115574	0.00043555
DPY30	0.393542	0.491076
SPAST	0.346724	0.446482
RP11-563N4.1	0.726737	0.780441
SLC30A6	0.667452	0.731672
YIPF4	0.000460997	0.00154784
BIRC6	0.848579	0.878978
TTC27	0.684821	0.746693
LTBP1	1.45943e-16	1.64018e-15
RASGRP3	4.31953e-59	1.93197e-57
FAM98A	0.147566	0.230163
RP11-490M8.1	4.62909e-19	5.87016e-18
CRIM1	3.93034e-12	3.31848e-11
FEZ2	4.36095e-12	3.67035e-11
STRN	0.443988	0.537979
HEATR5B	0.338271	0.438497
GPATCH11	0.0878529	0.153827
EIF2AK2	0.00115265	0.00357292
CEBPZOS	0.234823	0.330413
CEBPZ	0.0467618	0.0916476
NDUFAF7	0.410669	0.507643
PRKD3	0.000244794	0.00086746
QPCT	2.19641e-56	9.50268e-55
CDC42EP3	1.46632e-06	7.40725e-06
RMDN2	0.840468	0.872428
CYP1B1	1.62281e-32	3.51627e-31
ATL2	0.11582	0.190832
HNRNPLL	0.701285	0.759764
GALM	2.8e-11	2.19865e-10
SRSF7	3.13659e-12	2.66358e-11
GEMIN6	3.56628e-12	3.01687e-11
DHX57	0.159864	0.244788
MORN2	4.93498e-08	2.9314e-07
SOS1	0.833526	0.867603
MAP4K3	0.814715	0.851841
AC007246.3	0.0118045	0.0284299
THUMPD2	0.107133	0.179815
PKDCC	5.80812e-10	4.12299e-09
EML4	2.25977e-11	1.78823e-10
COX7A2L	0.000303068	0.00105587
MTA3	0.142954	0.224663
ZFP36L2	2.01228e-05	8.56609e-05
AC010883.5	0.172727	0.259944
THADA	0.31417	0.414618
PLEKHH2	6.00355e-07	3.18689e-06
C1GALT1C1L	0.064264	0.119493
DYNC2LI1	0.127868	0.206369
LRPPRC	0.0107055	0.0261156
PPM1B	3.64225e-05	0.000149797
SLC3A1	2.89889e-13	2.66702e-12
PREPL	0.0318295	0.0666231
CAMKMT	0.00543795	0.014367
RP11-89K21.1	5.47805e-13	4.92689e-12
SIX3-AS1	1.34244e-08	8.37934e-08
SIX3	2.20011e-05	9.32074e-05
AC093702.1	0.0580008	0.109868
SRBD1	0.847028	0.877725
PRKCE	0.0592462	0.111716
EPAS1	2.22301e-18	2.70749e-17
ATP6V1E2	0.000127359	0.000475896
RHOQ	0.121827	0.198507
PIGF	2.17736e-08	1.33208e-07
CRIPT	9.03709e-17	1.02521e-15
SOCS5	0.000184403	0.000667573
MCFD2	9.17781e-23	1.36523e-21
TTC7A	0.0142423	0.0334447
CALM2	0.000313826	0.00109048
AC073283.4	0.000691241	0.00224408
BCYRN1	0.0349176	0.0719157
EPCAM	0.0763151	0.137106
MSH2	0.115268	0.190174
MSH6	0.0807438	0.14362
FBXO11	0.0627449	0.117129
FOXN2	0.363719	0.463563
RP11-191L17.1	0.0806064	0.143429
PPP1R21	0.0284552	0.0607413
STON1	0.0398576	0.0803402
ASB3	0.167696	0.254077
CHAC2	0.0572212	0.10861
ERLEC1	0.460851	0.552679
PSME4	0.515372	0.601946
ACYP2	0.626358	0.697892
SPTBN1	1.19324e-12	1.03657e-11
RTN4	1.70171e-14	1.70287e-13
CLHC1	0.0355489	0.0730227
RPS27A	0.105148	0.177451
MTIF2	0.0031032	0.00874856
CCDC88A	0.00626206	0.0163132
CFAP36	0.530961	0.615479
PPP4R3B	0.105437	0.177775
RP11-554J4.1	0.286012	0.385357
PNPT1	0.0347198	0.0715864
EFEMP1	0.00119995	0.0037074
VRK2	0.0529901	0.101763
FANCL	0.506582	0.593928
PAPOLG	0.0279859	0.0598457
REL	0.531314	0.615727
PUS10	0.00682214	0.0176162
PEX13	0.848371	0.87891
KIAA1841	0.0172939	0.0396387
C2orf74	0.011495	0.0277806
AHSA2	0.737746	0.78919
USP34	0.0144468	0.0338515
RP11-355B11.2	0.287183	0.38662
XPO1	0.0504774	0.0977576
FAM161A	5.60415e-09	3.63693e-08
CCT4	0.182822	0.271391
AC107081.5	0.43359	0.528524
COMMD1	1.46966e-07	8.25141e-07
B3GNT2	1.07547e-30	2.19386e-29
TMEM17	0.241239	0.337536
EHBP1	0.000688357	0.00223526
AC009501.4	0.443482	0.537563
OTX1	0.136825	0.217197
WDPCP	0.602658	0.677876
MDH1	0.0890528	0.155452
UGP2	0.0335455	0.0696175
VPS54	0.00446255	0.0120497
PELI1	0.000403002	0.00137332
LGALSL	0.0728448	0.131928
AFTPH	0.494197	0.582244
SERTAD2	8.7776e-06	3.9459e-05
SLC1A4	0.00220334	0.00643221
CEP68	1.06224e-05	4.71436e-05
RAB1A	2.78778e-06	1.35689e-05
ACTR2	1.54887e-05	6.72973e-05
SPRED2	9.80346e-06	4.38029e-05
MEIS1	0.00508354	0.0135224
ETAA1	0.0732986	0.132496
C1D	0.958754	0.966346
WDR92	0.34338	0.443427
PNO1	0.0337392	0.0699019
PPP3R1	0.00121282	0.00374451
RP11-474G23.3	2.40307e-05	0.000101319
CNRIP1	0.0010899	0.00339351
FBXO48	0.754824	0.803499
APLF	4.21786e-07	2.27085e-06
GKN2	0.0297956	0.0629932
GKN1	0.0730835	0.132252
ANTXR1	9.51662e-40	2.66929e-38
GFPT1	0.00981155	0.0242477
NFU1	0.000104536	0.000396774
AAK1	8.28193e-09	5.29683e-08
ANXA4	0.000747462	0.00240653
GMCL1	0.00884949	0.0221639
SNRNP27	0.0456493	0.0898529
MXD1	0.000365466	0.00125771
PCBP1	0.00671665	0.0173641
AC016700.5	0.154894	0.238777
C2orf42	0.242902	0.339431
TIA1	0.000160549	0.000588621
PCYOX1	0.00487014	0.0130175
SNRPG	9.46254e-13	8.29633e-12
FAM136A	3.12424e-43	9.53037e-42
TGFA	8.18113e-17	9.297e-16
ADD2	4.19182e-07	2.25775e-06
VAX2	0.0708951	0.129155
TEX261	0.146294	0.22871
NAGK	2.07131e-11	1.64599e-10
MCEE	0.172931	0.260197
MPHOSPH10	0.557743	0.638309
PAIP2B	0.319973	0.420208
ZNF638	0.13556	0.215785
CYP26B1	0.164721	0.250573
EXOC6B	0.0764194	0.137219
SPR	0.00483627	0.0129453
SFXN5	0.00509993	0.0135578
RAB11FIP5	0.44	0.534516
SMYD5	0.0012475	0.00384176
PRADC1	0.0876122	0.153474
CCT7	0.0333788	0.0693724
FBXO41	0.3133	0.413579
ALMS1	0.00957927	0.0237321
TPRKB	0.120508	0.196866
DUSP11	0.00445584	0.012039
STAMBP	0.0420161	0.0840253
DGUOK	0.00165726	0.00496615
DGUOK-AS1	1.50496e-09	1.02543e-08
TET3	0.393815	0.491257
BOLA3	7.27781e-61	3.42886e-59
BOLA3-AS1	0.42615	0.521858
MOB1A	0.0018171	0.00539506
MTHFD2	1.24178e-05	5.45812e-05
DCTN1	0.0158578	0.0367093
C2orf81	0.963665	0.970113
WDR54	1.25709e-32	2.7283e-31
RTKN	1.0361e-07	5.91757e-07
INO80B	0.0776132	0.139042
WBP1	0.282766	0.382258
MOGS	0.00237622	0.00688678
MRPL53	0.0488406	0.0951444
CCDC142	0.174082	0.261509
TTC31	0.658056	0.723828
LBX2	0.576947	0.655077
LBX2-AS1	0.831956	0.866106
PCGF1	0.770991	0.817289
AUP1	0.00372307	0.0102966
HTRA2	0.000480695	0.00160949
DOK1	8.1579e-06	3.6919e-05
SEMA4F	0.352384	0.452099
POLE4	2.76987e-34	6.37744e-33
EVA1A	7.44364e-212	1.79175e-209
MRPL19	0.680042	0.742583
GCFC2	0.000499055	0.00166549
RP11-342K6.1	0.588145	0.665054
SUCLG1	4.45869e-30	8.81023e-29
TRABD2A	8.86771e-33	1.9341e-31
TMSB10	0	0
KCMF1	4.99763e-10	3.56485e-09
TCF7L1	0.00466412	0.0125276
TGOLN2	2.30108e-06	1.13418e-05
RETSAT	0.859815	0.888332
ELMOD3	0.797257	0.838422
CAPG	5.10516e-12	4.26687e-11
MAT2A	0.027373	0.058763
GGCX	5.2369e-05	0.000210159
VAMP8	1.51416e-36	3.76096e-35
RNF181	2.95749e-06	1.4316e-05
TMEM150A	1.78819e-18	2.19e-17
USP39	0.0911725	0.158424
C2orf68	0.0937065	0.162189
ST3GAL5	2.33365e-42	6.9741e-41
POLR1A	0.309241	0.409486
PTCD3	0.0232848	0.0511817
IMMT	0.295059	0.395094
RP11-301O19.1	0.157037	0.241493
MRPL35	0.118295	0.194054
KDM3A	0.122156	0.198993
CHMP3	0.00134276	0.00411118
RNF103	0.0816694	0.144994
RMND5A	0.829625	0.864223
AC133644.2	4.60772e-18	5.50556e-17
LINC00152	3.07553e-19	3.93021e-18
KRCC1	8.95741e-10	6.2612e-09
EIF2AK3	0.947908	0.958478
AC062029.1	0.784184	0.827605
RPIA	0.373339	0.472391
MRPS5	0.000590297	0.00194789
ZNF514	0.0707508	0.128982
ZNF2	0.0354543	0.0728397
FAHD2A	0.0522841	0.100653
LINC00342	0.0804298	0.143249
ANKRD36C	0.0290998	0.0618483
STARD7	0.261875	0.360775
TMEM127	0.0196193	0.0442036
CIAO1	5.77775e-13	5.18587e-12
SNRNP200	6.90526e-07	3.62917e-06
NCAPH	0.00391538	0.0107789
NEURL3	0.302184	0.402193
ARID5A	3.0917e-08	1.869e-07
KANSL3	0.415391	0.511806
LMAN2L	0.138056	0.218747
CNNM4	0.000605438	0.0019914
CNNM3	0.647256	0.71474
ANKRD39	5.35616e-32	1.14187e-30
SEMA4C	0.104326	0.176418
FAHD2B	0.209051	0.300927
ANKRD36	0.8539	0.883739
AC159540.1	0.0282009	0.0602666
ANKRD36B	0.131911	0.211272
COX5B	2.65827e-08	1.61657e-07
ACTR1B	4.45948e-11	3.44452e-10
TMEM131	0.142751	0.224425
INPP4A	0.944102	0.955214
COA5	0.000241122	0.000855594
UNC50	0.348082	0.447925
MGAT4A	0.183582	0.272166
TSGA10	0.000284604	0.000996527
C2orf15	0.0876015	0.153474
LIPT1	0.60139	0.676736
MITD1	0.299145	0.399071
MRPL30	0.0277712	0.0594924
LYG2	0.368196	0.467896
LYG1	0.00970117	0.0239929
TXNDC9	0.0239389	0.0523674
EIF5B	0.000507787	0.00169378
REV1	0.24325	0.339847
LONRF2	0.0733411	0.132555
CHST10	0.0217381	0.0482466
PDCL3	0.00644783	0.0167509
NPAS2	0.59165	0.668069
RPL31	0.0291136	0.0618676
TBC1D8	2.87972e-08	1.74402e-07
CNOT11	0.774521	0.819918
RNF149	0.0578956	0.109732
CREG2	0.015093	0.0351541
MAP4K4	1.90449e-13	1.78187e-12
IL1R2	0.060722	0.113996
IL1R1	0.736565	0.788117
SLC9A2	0.0202449	0.0454304
MFSD9	0.440749	0.535033
TMEM182	0.785786	0.828596
MRPS9	0.411102	0.507966
TGFBRAP1	0.112587	0.186995
RP11-332H14.2	0.116699	0.191947
C2orf49	0.0699853	0.127848
FHL2	5.26416e-19	6.65002e-18
NCK2	0.0863921	0.151771
UXS1	1.5135e-22	2.21651e-21
ST6GAL2	2.16157e-12	1.84626e-11
GCC2	0.135353	0.215533
LIMS1	5.33768e-14	5.17317e-13
RANBP2	0.0539581	0.103334
CCDC138	0.103279	0.175071
2019-09-10	1.01615e-27	1.85045e-26
SOWAHC	6.44563e-13	5.76189e-12
MALL	6.86848e-95	5.64794e-93
NPHP1	0.631143	0.702034
LINC00116	4.24433e-45	1.35726e-43
LINC01106	4.1324e-07	2.22846e-06
BUB1	0.280065	0.379707
BCL2L11	6.32541e-07	3.34701e-06
MIR4435-2HG	3.27567e-30	6.52129e-29
RP11-803D5.4	0.455812	0.548192
AC017002.1	6.51338e-11	4.9758e-10
ANAPC1	0.0287117	0.0611609
TMEM87B	0.462776	0.554351
ZC3H8	0.0015622	0.00470901
ZC3H6	0.000869283	0.00276446
TTL	0.0551648	0.105213
POLR1B	0.120787	0.1972
CHCHD5	7.37033e-26	1.24777e-24
AC079922.3	0.0591286	0.11151
SLC20A1	1.63312e-05	7.06564e-05
CKAP2L	0.00108173	0.00336965
IL1A	3.77202e-11	2.93407e-10
PSD4	1.38861e-30	2.81528e-29
PAX8	0.26215	0.361069
RP11-65I12.1	0.405585	0.502484
RP11-480C16.1	0.215849	0.308832
CBWD2	0.253697	0.351438
RABL2A	0.318485	0.418608
SLC35F5	0.515914	0.602388
AC104653.1	1.93652e-05	8.28622e-05
RP11-141B14.1	0.322109	0.422594
ACTR3	1.34243e-08	8.37934e-08
DDX18	0.00164512	0.00493346
AC009404.2	0.0034081	0.00950491
CCDC93	3.36596e-05	0.000139319
INSIG2	0.411879	0.508568
STEAP3	5.50055e-05	0.000219673
C2orf76	0.545112	0.627516
DBI	2.12553e-11	1.68603e-10
TMEM37	0.00438465	0.0118733
AC013275.2	3.63306e-06	1.73229e-05
TMEM177	0.000768825	0.00246811
PTPN4	0.424713	0.520476
EPB41L5	0.0168822	0.0388635
TMEM185B	0.00218941	0.00639436
RALB	2.52778e-22	3.66944e-21
INHBB	9.60065e-76	5.75127e-74
GLI2	2.06167e-21	2.86706e-20
RP11-297J22.1	5.82788e-07	3.10234e-06
TFCP2L1	0.36903	0.468462
CLASP1	0.284928	0.384339
NIFK-AS1	0.147485	0.230091
NIFK	0.183254	0.271832
TSN	0.394468	0.491794
BIN1	2.03418e-166	3.68911e-164
CYP27C1	0.00959914	0.0237583
ERCC3	0.492813	0.581186
MAP3K2	8.59232e-05	0.000331837
AC068282.3	0.0559119	0.10646
PROC	6.54168e-19	8.20903e-18
IWS1	0.0102825	0.0252279
LIMS2	2.4202e-10	1.78006e-09
WDR33	0.414227	0.510705
SFT2D3	0.339842	0.440059
POLR2D	0.0299265	0.0632452
AMMECR1L	0.291785	0.391659
RP11-395A13.2	0.611809	0.685547
SAP130	0.063593	0.118428
UGGT1	0.111167	0.185125
HS6ST1	0.00331523	0.00927324
CCDC74B	2.25296e-06	1.11295e-05
SMPD4	0.633504	0.704195
MZT2B	1.12333e-44	3.57494e-43
CCDC115	4.30826e-06	2.03196e-05
IMP4	2.2963e-09	1.54397e-08
PTPN18	0.142063	0.223602
FAM168B	0.636897	0.706626
PLEKHB2	4.93199e-07	2.63816e-06
MZT2A	4.65466e-19	5.89694e-18
CCDC74A	8.13691e-12	6.67852e-11
RP11-725P16.2	0.190682	0.280057
GPR39	9.16972e-05	0.000352082
LYPD1	1.2199e-73	7.08343e-72
NCKAP5	5.85411e-22	8.32466e-21
MGAT5	0.323752	0.424222
CCNT2-AS1	0.179763	0.267912
CCNT2	0.855077	0.884679
RAB3GAP1	0.734155	0.786175
ZRANB3	0.442436	0.536786
R3HDM1	0.535882	0.619882
UBXN4	0.0589361	0.111252
MCM6	0.128101	0.206695
DARS	0.102495	0.173987
HNMT	0.696685	0.756017
SPOPL	0.000900637	0.00285799
KYNU	3.17062e-23	4.80823e-22
GTDC1	0.340244	0.440408
ZEB2	0.00287293	0.00816518
TEX41	6.40748e-18	7.61478e-17
ACVR2A	0.0259973	0.056174
ORC4	0.71195	0.768237
MBD5	0.00103659	0.00324355
EPC2	0.838069	0.870826
KIF5C	0.00242561	0.00701915
MMADHC	5.1493e-12	4.30105e-11
RND3	6.99341e-12	5.76858e-11
RBM43	0.0194618	0.043886
NMI	2.17012e-05	9.19957e-05
TNFAIP6	4.36426e-182	9.02788e-180
RIF1	0.0252937	0.0548418
ARL5A	0.0859067	0.151078
STAM2	0.547177	0.629239
FMNL2	6.45133e-06	2.97386e-05
PRPF40A	0.00663692	0.0171815
ARL6IP6	0.000133063	0.000495674
GALNT13	0.169308	0.25605
KCNJ3	0.881086	0.905152
NR4A2	1.08434e-10	8.18912e-10
GPD2	0.000118396	0.000445423
GALNT5	2.09553e-06	1.041e-05
ACVR1	0.087628	0.153474
CCDC148	0.0843578	0.148908
PKP4	0.0485543	0.094712
DAPL1	0.108539	0.181736
TANC1	0.956287	0.964651
WDSUB1	0.306513	0.407014
BAZ2B	5.0975e-16	5.57734e-15
AC009506.1	0.173208	0.260492
AC009961.3	0.0158979	0.0367829
2019-03-07	0.000359776	0.00123845
CD302	0.435986	0.530699
PLA2R1	0.342608	0.442732
ITGB6	1.60277e-18	1.96838e-17
RBMS1	2.06446e-07	1.14501e-06
TANK	0.568717	0.6479
AC009299.3	0.200904	0.291385
PSMD14	3.30598e-05	0.000137118
GCA	2.73191e-05	0.000114238
FIGN	0.00798767	0.0202545
GRB14	0.00166497	0.00498812
COBLL1	0.0127968	0.0305201
TTC21B	0.957162	0.965108
SCN9A	0.000934544	0.00295567
STK39	0.684641	0.746619
CERS6	0.0694717	0.127176
NOSTRIN	0.0114468	0.0276845
SPC25	0.012208	0.0292845
BBS5	0.21574	0.30871
FASTKD1	0.3611	0.460959
PPIG	0.000444581	0.00149618
PHOSPHO2	0.0327654	0.0682904
KLHL23	0.0229249	0.0504707
SSB	0.491498	0.580304
METTL5	3.40223e-17	3.93038e-16
UBR3	0.13095	0.210247
GORASP2	0.644653	0.712817
TLK1	0.618625	0.691663
METTL8	0.0972789	0.167083
DCAF17	0.317453	0.417562
CYBRD1	0.00531151	0.0140666
DYNC1I2	1.73116e-08	1.07047e-07
SLC25A12	0.0503981	0.097661
HAT1	0.244798	0.34154
METAP1D	0.126152	0.204322
DLX1	0.190364	0.279683
DLX2	0.0583398	0.110369
ITGA6	4.97369e-20	6.56497e-19
PDK1	0.97666	0.980169
AC013461.1	0.00910019	0.0226746
CDCA7	0.0139578	0.032851
RP11-796E10.1	0.000610165	0.00200442
SP3	0.000237337	0.000843519
OLA1	0.0126094	0.0301436
LINC01305	0.562823	0.642568
SP9	0.00408318	0.0111642
CIR1	0.0795132	0.141985
SCRN3	0.179732	0.267899
GPR155	0.931893	0.945529
AC010894.3	0.700778	0.759277
WIPF1	7.67685e-06	3.49618e-05
CHN1	0.10612	0.178675
ATF2	0.0485933	0.0947741
ATP5G3	5.36135e-11	4.12428e-10
KIAA1715	0.456173	0.548526
HOXD11	1.18808e-17	1.39689e-16
HOXD10	0.00597308	0.0156342
HOXD-AS2	0.553912	0.634802
HOXD9	0.000749117	0.0024101
HOXD8	0.177245	0.265469
HAGLR	0.325281	0.425533
HOXD1	0.0940373	0.162622
MTX2	0.275461	0.37488
LINC01116	0.000131907	0.000491919
LINC01117	0.188373	0.277795
HNRNPA3	4.73393e-07	2.53838e-06
NFE2L2	0.000323243	0.00112027
AC079305.10	0.203716	0.294786
AGPS	0.000102787	0.000390586
TTC30B	0.718971	0.773858
TTC30A	0.138486	0.21923
PDE11A	5.29024e-89	4.02514e-87
RBM45	0.0127205	0.0303708
OSBPL6	7.98415e-12	6.56128e-11
AC009948.5	0.0429312	0.0855458
PRKRA	0.3374	0.437539
DFNB59	0.00415274	0.011324
FKBP7	1.61664e-12	1.39159e-11
PLEKHA3	0.000136784	0.000508391
TTN-AS1	0.939383	0.951821
SESTD1	0.901183	0.921152
CWC22	0.387082	0.485237
UBE2E3	0.899266	0.919831
SSFA2	0.177847	0.265966
PPP1R1C	0.0367629	0.0751202
PDE1A	0.433348	0.528359
DNAJC10	0.0261571	0.0564548
NCKAP1	0.0992397	0.169571
DUSP19	0.770626	0.817035
NUP35	0.00535425	0.0141685
ZC3H15	0.0945511	0.163339
ITGAV	9.03066e-48	3.07344e-46
FAM171B	0.117603	0.193194
TFPI	3.15483e-09	2.09989e-08
GULP1	2.38011e-23	3.62603e-22
COL5A2	4.9108e-46	1.60926e-44
WDR75	0.000479517	0.00160595
SLC40A1	0.00349243	0.00971759
ASNSD1	0.0310263	0.0652202
ANKAR	0.717158	0.772409
OSGEPL1	0.0386684	0.0783969
OSGEPL1-AS1	0.0170435	0.0391667
ORMDL1	1.9596e-09	1.32566e-08
PMS1	0.194415	0.284311
C2orf88	0.0334696	0.0694956
HIBCH	0.0125718	0.0300647
INPP1	0.92969	0.94395
MFSD6	0.386797	0.485108
[truncated: 11,240 more rows]

## Sheet: a549_egf_dge
Gene	pval	fdr
FO538757.2	0.0562282	0.134841
AP006222.2	0.258491	0.40384
RP11-206L10.9	0.606333	0.713282
LINC00115	0.0842124	0.183609
FAM41C	0.431072	0.567901
RP11-54O7.3	0.997778	0.998006
SAMD11	0.0376522	0.0990084
NOC2L	2.03576e-10	3.30861e-09
KLHL17	0.59436	0.703989
PLEKHN1	0.251536	0.397016
HES4	7.1261e-20	2.87938e-18
ISG15	0.177572	0.312332
AGRN	0.000441403	0.00236496
C1orf159	0.16401	0.295841
SDF4	0.00379963	0.0154097
B3GALT6	0.19169	0.329141
FAM132A	0.930159	0.948085
UBE2J2	0.00105628	0.00506427
ACAP3	0.116122	0.232016
PUSL1	0.00231164	0.0100286
CPSF3L	0.00272667	0.0115954
CPTP	0.122316	0.240175
DVL1	0.0557417	0.133968
AURKAIP1	0.00198962	0.00880905
CCNL2	0.513129	0.639743
MRPL20	1.98811e-09	2.82247e-08
VWA1	0.695741	0.780361
ATAD3C	0.240606	0.385556
ATAD3B	0.21391	0.355083
ATAD3A	0.743877	0.816499
SSU72	0.0491359	0.121585
RP5-832C2.5	0.00159405	0.00725609
C1orf233	0.838124	0.884675
RP11-345P4.9	0.630974	0.731457
MIB2	0.204606	0.344593
CDK11B	0.0578104	0.137784
SLC35E2B	0.895226	0.923932
CDK11A	0.466431	0.598805
SLC35E2	0.889374	0.919771
NADK	0.00375259	0.0152389
GNB1	0.000100072	0.000626378
TMEM52	0.627806	0.729266
PRKCZ	0.229541	0.373847
FAAP20	4.5582e-06	3.7885e-05
SKI	0.928195	0.94665
MORN1	0.0297747	0.0825942
RER1	5.34774e-07	5.2213e-06
PEX10	0.748971	0.819965
PANK4	0.125308	0.244401
RP3-395M20.12	0.652817	0.748915
FAM213B	0.00805586	0.0289359
ARHGEF16	0.27412	0.420678
MEGF6	0.472463	0.603951
TPRG1L	0.365273	0.509156
WRAP73	0.414546	0.553234
TP73-AS1	0.73288	0.808667
SMIM1	0.0214037	0.0637066
LRRC47	0.361761	0.505872
CEP104	0.181172	0.31663
DFFB	0.72915	0.805934
C1orf174	0.113278	0.227979
NPHP4	0.951146	0.963748
KCNAB2	0.100044	0.207744
RPL22	0.00863994	0.0306399
RP1-120G22.11	0.380815	0.522993
RNF207	0.0979445	0.204582
ICMT	0.0741932	0.166491
LINC00337	0.164424	0.296331
ACOT7	3.28618e-10	5.20556e-09
HES2	0.140867	0.26613
NOL9	0.71277	0.792252
ZBTB48	0.450805	0.585672
KLHL21	0.339648	0.484257
PHF13	0.295353	0.441532
THAP3	0.253008	0.398667
DNAJC11	0.336412	0.481237
CAMTA1	0.131811	0.253433
VAMP3	0.00060188	0.00309835
PER3	0.0211206	0.0629496
TNFRSF9	0.951735	0.964217
PARK7	3.10131e-11	5.60969e-10
ERRFI1	2.16404e-10	3.49772e-09
SLC45A1	0.42229	0.560152
RERE	0.612958	0.717989
ENO1	1.71647e-50	3.69519e-48
ENO1-AS1	0.139557	0.264194
GPR157	0.524462	0.648272
MIR34AHG	0.258208	0.403618
RP3-510D11.2	0.357623	0.501688
H6PD	0.623789	0.725957
SPSB1	1.79664e-05	0.000132399
SLC25A33	0.787441	0.847735
TMEM201	0.181438	0.316841
PIK3CD	0.0765955	0.170657
PIK3CD-AS2	5.16217e-05	0.000345513
CLSTN1	0.0213365	0.0635499
CTNNBIP1	0.161912	0.293207
LZIC	0.00419303	0.0167364
NMNAT1	0.38233	0.524252
RBP7	0.00545404	0.0209484
UBE4B	0.186607	0.322863
KIF1B	0.28705	0.433184
PGD	0.000392653	0.00213778
APITD1-CORT	0.150117	0.277888
APITD1	0.248349	0.393736
DFFA	0.00423168	0.0168488
PEX14	0.368039	0.511492
CASZ1	8.49403e-05	0.000540163
TARDBP	0.858518	0.898188
SRM	0.505521	0.633092
EXOSC10	0.104026	0.214118
RP4-635E18.6	0.127958	0.248204
MTOR	0.00111768	0.00531982
UBIAD1	0.262533	0.408191
FBXO2	0.00112083	0.00533095
FBXO44	0.0214973	0.0639561
FBXO6	0.391347	0.531802
MAD2L2	4.79585e-05	0.00032297
AGTRAP	0.00938384	0.0328085
MTHFR	0.258367	0.403721
CLCN6	0.838772	0.885193
KIAA2013	0.487382	0.617373
PLOD1	0.354679	0.498624
MFN2	0.379755	0.522247
MIIP	0.821341	0.871796
VPS13D	0.00571997	0.0218929
DHRS3	7.50741e-10	1.13711e-08
PRDM2	0.677828	0.766754
KAZN	0.515983	0.641899
TMEM51	5.89526e-07	5.72607e-06
EFHD2	0.000102074	0.000637393
CASP9	0.00461964	0.0181415
DNAJC16	0.00799701	0.0287875
AGMAT	0.461153	0.594178
DDI2	0.457214	0.590773
PLEKHM2	0.00831334	0.0297063
FBLIM1	0.000492443	0.00260101
UQCRHL	0.0124456	0.041418
FLJ37453	0.479529	0.610487
SPEN	0.190343	0.327385
ZBTB17	0.67323	0.76313
FAM131C	0.00736608	0.0268251
EPHA2	1.64265e-06	1.46644e-05
ARHGEF19	0.156673	0.286403
RSG1	0.523238	0.647429
FBXO42	0.606487	0.713335
SZRD1	0.00096302	0.00467193
NECAP2	0.549823	0.668854
RP4-798A10.7	0.0711044	0.161046
NBPF1	0.856791	0.897513
CROCC	0.448121	0.583428
RP11-108M9.4	0.409481	0.548995
ATP13A2	0.185524	0.321412
SDHB	2.97331e-23	1.53722e-21
PADI2	0.34984	0.493883
PADI1	0.415065	0.553814
RCC2	0.655738	0.750427
ARHGEF10L	0.00549593	0.0210969
ACTL8	0.1448	0.271606
KLHDC7A	0.748518	0.819675
ALDH4A1	0.0590324	0.139701
IFFO2	9.43285e-06	7.34275e-05
UBR4	3.2842e-38	4.35637e-36
RP1-43E13.2	0.150454	0.278276
EMC1	0.121407	0.239064
MRTO4	5.26463e-07	5.15154e-06
AKR7A2	4.21289e-07	4.20393e-06
PQLC2	0.0935193	0.197856
CAPZB	3.30209e-07	3.35368e-06
MINOS1	0.00173743	0.00783512
NBL1	2.62991e-05	0.000187575
TMCO4	0.355487	0.499332
OTUD3	0.603611	0.71129
CAMK2N1	3.20029e-12	6.44574e-11
MUL1	0.394154	0.534604
FAM43B	0.46506	0.597683
CDA	8.74969e-15	2.29343e-13
PINK1	0.452556	0.587192
DDOST	5.98553e-06	4.86398e-05
SH2D5	0.025317	0.0726617
HP1BP3	0.139148	0.263716
EIF4G3	0.0255044	0.073
ECE1	2.26637e-05	0.000163978
NBPF3	0.835853	0.882633
RAP1GAP	1.5419e-20	6.51068e-19
USP48	0.0626454	0.146069
HSPG2	9.74467e-17	3.11355e-15
LINC00339	0.192777	0.330274
CDC42	3.11232e-06	2.65396e-05
ZBTB40	0.474308	0.605661
EPHB2	0.000101376	0.000633337
KDM1A	0.00471414	0.0184574
LUZP1	0.147546	0.274795
HTR1D	0.127378	0.247408
LINC01355	0.000398415	0.00216175
HNRNPR	0.000101072	0.000632036
ZNF436	0.402275	0.543039
ZNF436-AS1	0.161468	0.292607
TCEA3	0.000700595	0.00353175
ASAP3	0.00606582	0.022969
E2F2	0.336205	0.481099
ID3	4.02832e-89	2.645e-86
RPL11	1.05641e-05	8.15084e-05
TCEB3	0.0059739	0.0227323
TCEB3-AS1	0.11341	0.228176
PITHD1	0.0350874	0.0935189
LYPLA2	0.474636	0.60602
GALE	0.00135739	0.00628757
HMGCL	0.0690997	0.15761
FUCA1	0.034141	0.0917037
PNRC2	0.0645233	0.149703
SRSF10	0.000347654	0.00192146
MYOM3	0.531733	0.653925
IL22RA1	0.540957	0.661808
IFNLR1	0.244748	0.390051
GRHL3	6.80268e-16	2.00298e-14
STPG1	0.724395	0.801884
NIPAL3	0.543756	0.664366
RCAN3	0.384071	0.526145
RP4-594I10.3	0.0227209	0.0668544
NCMAP	0.259582	0.405102
SRRM1	0.013138	0.0431218
CLIC4	0.000979166	0.00474305
RUNX3	0.210296	0.351037
SYF2	0.0167115	0.0521644
RSRP1	0.167803	0.300339
TMEM50A	0.448189	0.583428
TMEM57	0.77394	0.837871
LDLRAP1	0.286044	0.432255
SEPN1	0.109566	0.222661
MTFR1L	0.0189784	0.0578382
AUNIP	0.565677	0.681386
PAQR7	0.535863	0.657168
STMN1	1.70557e-17	5.71365e-16
PAFAH2	0.833832	0.881207
PDIK1L	0.108292	0.220615
ZNF593	0.00584086	0.0223036
CEP85	0.767061	0.83263
SH3BGRL3	0.119246	0.236083
UBXN11	0.169109	0.301951
AIM1L	0.0462852	0.116129
DHDDS	0.0246418	0.0713014
HMGN2	5.2239e-10	8.11837e-09
RPS6KA1	0.0461837	0.115956
ARID1A	0.0623283	0.145562
PIGV	0.0184502	0.0564379
ZDHHC18	0.00222863	0.00972303
SFN	2.54954e-38	3.41639e-36
GPN2	0.234696	0.379262
GPATCH3	0.917346	0.939452
NUDC	4.66802e-33	4.54078e-31
TRNP1	0.229583	0.373869
FAM46B	0.646527	0.7444
SLC9A1	0.60336	0.711137
WDTC1	0.280976	0.427256
TMEM222	0.253216	0.398852
SYTL1	0.913596	0.937322
MAP3K6	0.491844	0.620928
GPR3	0.112487	0.226909
WASF2	0.0149362	0.0478406
AHDC1	0.0888808	0.191416
IFI6	0.395729	0.536076
FAM76A	0.970057	0.977406
STX12	0.92534	0.944618
PPP1R8	0.0302569	0.0837021
RPA2	7.17616e-06	5.75671e-05
SMPDL3B	0.452231	0.586944
XKR8	0.0401008	0.103908
EYA3	0.174452	0.308458
DNAJC8	0.000179327	0.00105982
ATPIF1	0.000835391	0.00412575
RP5-1092A3.4	0.238059	0.382925
SESN2	0.000980624	0.00474661
MED18	0.564059	0.680124
PHACTR4	0.00676251	0.0250508
RCC1	0.0217873	0.0646432
TRNAU1AP	0.000315387	0.00175867
SNHG12	0.0912749	0.194502
TAF12	0.000212448	0.00123994
RP11-442N24--B.1	0.593005	0.703209
GMEB1	0.468564	0.600603
YTHDF2	0.015285	0.0486246
EPB41	0.0976507	0.204098
SRSF4	0.0549824	0.132458
MECR	0.0892123	0.191829
PTPRU	0.638158	0.737312
SDC3	0.0198952	0.0600744
PUM1	0.518576	0.643661
NKAIN1	0.0398599	0.103487
SNRNP40	0.256668	0.401879
ZCCHC17	0.000186004	0.00109435
SERINC2	1.1653e-14	3.00643e-13
TINAGL1	0.216599	0.358324
PEF1	0.392162	0.532617
COL16A1	1.68278e-06	1.50023e-05
ADGRB2	0.228886	0.37315
PTP4A2	0.187954	0.324552
KHDRBS1	0.036216	0.0959235
TMEM39B	0.0689628	0.157444
KPNA6	0.17724	0.311925
TXLNA	0.470707	0.602585
CCDC28B	0.0540771	0.130877
IQCC	0.903198	0.929894
TMEM234	0.586785	0.69835
EIF3I	1.2521e-09	1.82898e-08
HDAC1	0.461582	0.59444
MARCKSL1	5.29028e-29	4.21042e-27
FAM229A	0.57483	0.689222
BSDC1	0.931312	0.948809
ZBTB8A	0.637572	0.736835
ZBTB8OS	0.819161	0.870185
RBBP4	0.722496	0.800525
SYNC	0.000555379	0.0028907
RP11-114B7.6	0.0926725	0.196508
KIAA1522	1.65253e-08	2.08064e-07
YARS	5.24516e-09	7.0167e-08
S100PBP	0.306612	0.451895
TMEM54	2.48283e-29	2.06358e-27
RNF19B	0.215697	0.357282
AK2	1.27528e-11	2.40964e-10
AZIN2	0.0178387	0.0550678
ZNF362	0.6021	0.71053
PHC2	0.214503	0.355886
RP11-415J8.5	0.0402223	0.10414
ZSCAN20	0.590611	0.701702
SMIM12	0.429898	0.56681
GJB3	1.56072e-06	1.399e-05
ZMYM6	0.0827424	0.181034
ZMYM1	0.321056	0.466848
SFPQ	0.302874	0.448302
ZMYM4	0.894938	0.92378
KIAA0319L	0.126642	0.246381
NCDN	0.282562	0.428853
PSMB2	3.08589e-10	4.90604e-09
C1orf216	0.26908	0.415029
CLSPN	0.000543334	0.00283926
AGO4	0.871849	0.907796
AGO1	0.995647	0.99651
AGO3	0.700842	0.784407
ADPRHL2	0.289051	0.435101
TRAPPC3	0.000371505	0.00203955
MAP7D1	0.0538403	0.130376
THRAP3	0.00437833	0.0173652
EVA1B	0.254204	0.399929
STK40	0.00217782	0.00954258
LSM10	0.0353568	0.0941415
OSCP1	0.0120296	0.0402683
MRPS15	0.000303597	0.00170014
LINC01137	1.88914e-06	1.66833e-05
ZC3H12A	1.38047e-17	4.67225e-16
MEAF6	0.331691	0.477292
SNIP1	0.0898906	0.192665
GNL2	8.27635e-07	7.77648e-06
C1orf109	0.958087	0.968561
CDCA8	0.0888878	0.191416
MANEAL	0.00301436	0.0126025
YRDC	0.165204	0.297119
C1orf122	0.0145173	0.0467601
MTF1	0.175119	0.309344
INPP5B	0.830969	0.879243
SF3A3	1.50252e-07	1.63472e-06
FHL3	0.745858	0.818153
UTP11L	0.000879349	0.00430994
RRAGC	0.231225	0.375612
RP5-864K19.4	0.0814247	0.178656
MYCBP	0.685732	0.772832
RHBDL2	0.0165206	0.0517776
AKIRIN1	0.000274557	0.00156082
NDUFS5	1.04158e-21	4.86763e-20
MACF1	0.00699569	0.0257548
RP11-69E11.4	0.261312	0.406973
PABPC4	0.00674875	0.0250211
HEYL	0.596975	0.705941
PPIE	5.14828e-06	4.23654e-05
BMP8B	0.0590419	0.139701
TRIT1	0.00219835	0.00961971
MFSD2A	0.515556	0.641561
CAP1	0.914118	0.937682
PPT1	0.000519479	0.002732
RLF	0.990777	0.992819
RP1-39G22.7	0.296611	0.442625
ZMPSTE24	0.802888	0.859013
SMAP2	0.37278	0.516223
ZFP69B	0.0252248	0.0724524
EXO5	0.440301	0.576187
ZNF684	4.08213e-05	0.000279355
RIMS3	0.440862	0.576844
NFYC-AS1	0.977932	0.983775
NFYC	2.6324e-08	3.20377e-07
CITED4	0.0409339	0.105565
CTPS1	0.0065589	0.0244761
SCMH1	0.0111419	0.0378466
EDN2	1.32829e-15	3.77555e-14
HIVEP3	0.655995	0.750591
GUCA2B	4.44778e-18	1.58288e-16
FOXJ3	0.622085	0.724638
RIMKLA	4.08323e-05	0.000279355
PPCS	0.00791975	0.0285629
CCDC30	0.563083	0.679491
PPIH	0.0390731	0.102131
YBX1	2.62617e-05	0.000187429
P3H1	0.942237	0.956809
C1orf50	0.0150129	0.0480151
SVBP	4.41337e-05	0.000299826
ERMAP	0.310906	0.456343
RP11-342M1.3	0.652046	0.74848
ZNF691	0.587267	0.69874
SLC2A1	3.52392e-21	1.57402e-19
SLC2A1-AS1	0.018586	0.0568008
FAM183A	0.00292007	0.0122748
EBNA1BP2	8.71565e-67	3.01195e-64
RP1-92O14.3	0.0006952	0.00350994
CDC20	0.0593342	0.140241
ELOVL1	4.63359e-05	0.000313651
MED8	9.20946e-05	0.000581995
SZT2	0.894455	0.923354
HYI	0.380131	0.522656
PTPRF	2.59439e-06	2.23554e-05
KDM4A	0.199211	0.337815
KDM4A-AS1	0.0687589	0.157061
ST3GAL3	0.578695	0.691989
IPO13	0.602156	0.710532
DPH2	0.798952	0.856407
ATP6V0B	0.000540931	0.00282895
B4GALT2	0.000581705	0.0030051
CCDC24	0.391693	0.532035
SLC6A9	0.366736	0.510383
RP5-1198O20.4	0.256317	0.401613
DMAP1	0.236886	0.381325
ERI3	0.00101588	0.0048992
RNF220	0.694102	0.779122
TMEM53	0.102363	0.211324
KIF2C	0.00769584	0.0278561
RPS8	1.21853e-19	4.87856e-18
PLK3	0.0609082	0.143034
EIF2B3	4.77882e-06	3.96434e-05
HECTD3	0.0163111	0.051317
UROD	0.0429705	0.10972
HPDL	0.180635	0.316111
MUTYH	0.31257	0.45806
TOE1	0.000852096	0.0041972
CCDC163P	0.0189778	0.0578382
MMACHC	0.215542	0.357161
PRDX1	2.0787e-16	6.4686e-15
AKR1A1	0.611882	0.71746
NASP	2.31674e-06	2.02015e-05
GPBP1L1	0.597723	0.706571
TMEM69	0.0325777	0.0884271
IPP	0.979514	0.984915
MAST2	0.222126	0.365775
PIK3R3	0.0584319	0.138833
TSPAN1	0.0450657	0.113786
POMGNT1	0.0147503	0.0473829
RAD54L	0.13902	0.26355
LRRC41	0.0904736	0.193281
UQCRH	1.74359e-05	0.000129141
NSUN4	0.329713	0.475332
MKNK1	2.60678e-07	2.70183e-06
MOB3C	0.261377	0.406973
ATPAF1	1.44259e-10	2.39799e-09
EFCAB14	0.00332341	0.0136941
LINC00853	0.208093	0.348713
PDZK1IP1	1.843e-22	8.96382e-21
STIL	0.395808	0.536128
CMPK1	2.68243e-06	2.30685e-05
FOXD2-AS1	0.457184	0.590773
FOXD2	0.00281047	0.0118825
SPATA6	0.0474857	0.118426
FAF1	0.937678	0.953728
CDKN2C	0.295788	0.441848
RNF11	0.91539	0.938327
TTC39A	0.0765956	0.170657
EPS15	0.243139	0.38821
OSBPL9	0.23044	0.374768
NRDC	0.0283618	0.0794639
RAB3B	0.00145668	0.00669317
TXNDC12	0.701627	0.784688
KTI12	0.319595	0.465291
BTF3L4	0.000305624	0.00171076
ZFYVE9	0.196609	0.334676
CC2D1B	0.210878	0.351813
ORC1	0.575808	0.689856
PRPF38A	0.000219631	0.00127732
ZCCHC11	0.347636	0.491564
COA7	0.0668604	0.153767
ZYG11B	0.00836846	0.0298679
ZYG11A	0.139432	0.264105
ECHDC2	0.939078	0.954983
SCP2	0.0326371	0.0884969
CPT2	0.295375	0.441532
C1orf123	0.0137344	0.0446991
MAGOH	0.00667579	0.0247855
RP5-1024G6.5	0.828555	0.87754
LRP8	0.0504761	0.124106
NDC1	0.370802	0.5143
YIPF1	0.61624	0.720162
HSPB11	2.27697e-10	3.66886e-09
LRRC42	1.20848e-07	1.33359e-06
TMEM59	0.0716555	0.161959
TCEANC2	0.808281	0.862384
CYB5RL	0.723369	0.801086
MRPL37	7.81605e-07	7.43232e-06
SSBP3	0.0229465	0.0674206
ACOT11	0.184865	0.320819
TTC4	0.606975	0.713493
PARS2	0.142438	0.26821
DHCR24	1.39288e-09	2.02114e-08
PCSK9	1.85553e-06	1.64387e-05
USP24	0.131899	0.253564
PLPP3	0.0949595	0.199841
PRKAA2	0.204964	0.344911
OMA1	0.0397758	0.10333
TACSTD2	0.924576	0.944341
MYSM1	0.324191	0.469846
JUN	3.29541e-53	7.59215e-51
FGGY	0.34487	0.489181
HOOK1	0.699544	0.783489
NFIA	1.07483e-06	9.89811e-06
TM2D1	0.0636873	0.148156
RP11-430G17.3	0.430215	0.567113
INADL	0.15525	0.284661
USP1	0.27673	0.423584
DOCK7	0.585423	0.697265
ATG4C	0.347522	0.491508
FOXD3-AS1	0.730747	0.807139
ALG6	0.247052	0.39239
ITGB3BP	0.022786	0.0670203
EFCAB7	0.00457348	0.0179871
PGM1	4.00822e-05	0.000275437
ROR1	0.00411715	0.0164891
RAVER2	0.770223	0.835225
JAK1	0.0728679	0.164162
AK4	3.07225e-12	6.20689e-11
DNAJC6	0.434918	0.57142
LEPROT	2.01102e-07	2.14531e-06
PDE4B	0.000812827	0.00402946
WDR78	0.34782	0.491665
MIER1	0.407968	0.547795
SLC35D1	0.148311	0.275672
SERBP1	1.56355e-10	2.5827e-09
GADD45A	0.213549	0.354709
GNG12	0.00240976	0.010389
WLS	0.480477	0.611279
DEPDC1	0.231894	0.376279
LRRC40	0.996815	0.997271
SRSF11	0.000927425	0.00451909
ANKRD13C	0.209746	0.350425
HHLA3	0.718351	0.796977
CTH	0.00604176	0.0229109
ZRANB2	2.73998e-06	2.35326e-05
LRRIQ3	0.00345342	0.0141808
FPGT	0.0852363	0.185196
CRYZ	9.95754e-11	1.68508e-09
TYW3	1.03016e-05	7.96702e-05
LHX8	0.877417	0.911713
ACADM	0.228853	0.373143
RABGGTB	0.196368	0.334548
PIGK	0.529733	0.652333
AK5	0.312088	0.457648
ZZZ3	0.866131	0.903489
USP33	0.490875	0.6203
FAM73A	0.149722	0.277353
NEXN	0.0390624	0.102127
FUBP1	0.0286556	0.0801438
DNAJB4	0.822634	0.872728
ADGRL2	0.546448	0.666251
TTLL7	0.21487	0.356182
RP11-486G15.2	0.592558	0.703054
PRKACB	0.327196	0.472793
SAMD13	0.390563	0.531288
RPF1	5.20934e-06	4.28087e-05
GNG5	0.119518	0.236337
CTBS	0.406643	0.546687
SSX2IP	0.678669	0.767404
MCOLN2	0.525299	0.649183
MCOLN3	0.0138166	0.0449109
SYDE2	0.903701	0.930339
C1orf52	0.525378	0.64922
BCL10	0.731956	0.808006
DDAH1	0.0109695	0.037348
RP4-621F18.2	0.458803	0.592166
CYR61	1.77468e-05	0.000131001
ZNHIT6	0.0576444	0.137509
ODF2L	0.108125	0.220344
SH3GLB1	0.0586766	0.139187
2019-09-15	0.150679	0.278439
HS2ST1	0.0320071	0.0873295
LMO4	1.56227e-11	2.92247e-10
PKN2	0.0646329	0.149879
GTF2B	1.50134e-08	1.89939e-07
CCBL2	0.0251791	0.0723686
RBMXL1	0.622613	0.724965
LRRC8B	0.223591	0.367483
FLJ27354	0.584937	0.696976
LRRC8C	0.941265	0.956302
RP5-943J3.2	0.616425	0.72025
LRRC8D	0.162168	0.293574
ZNF326	3.22325e-07	3.28121e-06
RP4-665J23.1	9.53386e-08	1.07007e-06
ZNF644	0.507061	0.634352
CDC7	0.284771	0.431064
TGFBR3	0.613499	0.718429
EPHX4	0.0113566	0.0384866
GLMN	0.133293	0.255533
RPAP2	0.775708	0.839072
EVI5	0.135299	0.257947
RPL5	2.74149e-08	3.33345e-07
FAM69A	0.693753	0.778948
MTF2	0.16003	0.290746
TMED5	0.436053	0.572257
CCDC18	0.0511931	0.1254
DR1	0.584223	0.696253
FNBP1L	0.000374288	0.00205311
BCAR3	0.782586	0.84417
DNTTIP2	0.0599444	0.141276
GCLM	0.0011005	0.00524565
ARHGAP29	1.65536e-17	5.55965e-16
ABCD3	0.344207	0.488671
F3	0.000277162	0.00157426
SLC44A3	0.697524	0.782027
CNN3	3.39616e-07	3.44655e-06
RP4-639F20.1	0.0249864	0.0720512
ALG14	0.0968999	0.203014
TMEM56	8.81528e-34	9.04392e-32
TMEM56-RWDD3	0.105112	0.215802
PTBP2	0.0463771	0.116292
DPYD	0.70033	0.784035
SNX7	0.200875	0.339977
AGL	0.163874	0.295725
SLC35A3	0.11409	0.229188
MFSD14A	0.690992	0.77698
SASS6	0.197998	0.336149
TRMT13	0.592744	0.703054
DBT	0.454951	0.589019
RTCA	5.75398e-07	5.59714e-06
CDC14A	0.0963215	0.20207
EXTL2	0.790469	0.84995
RP4-549L20.3	0.646107	0.744129
SLC30A7	0.389189	0.530281
DPH5	0.257805	0.403132
RP11-421L21.3	0.559428	0.676714
COL11A1	0.0370906	0.097747
RNPC3	0.287202	0.433359
PRMT6	0.896955	0.925135
VAV3	0.00277377	0.0117538
SLC25A24	2.78851e-05	0.000197551
RP11-483I13.5	0.859894	0.898983
FAM102B	0.308515	0.45362
HENMT1	0.0561132	0.13467
PRPF38B	0.583216	0.695506
STXBP3	0.0131519	0.0431321
AKNAD1	0.0246705	0.071344
GPSM2	0.559255	0.67663
CLCC1	0.858292	0.898129
WDR47	0.117942	0.234421
TAF13	0.00156673	0.00715182
RP5-1065J22.8	0.284224	0.430598
TMEM167B	0.266288	0.411835
KIAA1324	0.201307	0.340482
SARS	4.24401e-11	7.55181e-10
CELSR2	0.0342283	0.0918068
PSRC1	0.245995	0.391403
SORT1	0.0619463	0.144902
PSMA5	1.84489e-14	4.63233e-13
ATXN7L2	0.736569	0.81119
CYB561D1	0.449177	0.583963
GNAI3	0.0661075	0.152463
AMPD2	0.112448	0.226865
GSTM4	0.176868	0.31152
GSTM3	0.00153936	0.00704598
EPS8L3	4.03499e-09	5.48818e-08
CSF1	0.164458	0.296331
AHCYL1	0.00975496	0.0338357
STRIP1	0.0328557	0.0889243
KCNC4	0.238801	0.3836
RBM15	0.52067	0.645285
SLC16A4	0.00354142	0.0144698
LAMTOR5	0.0734603	0.16527
LRIF1	2.74828e-07	2.84176e-06
RP11-96K19.5	0.969747	0.977188
DRAM2	0.531446	0.653766
CEPT1	0.925069	0.944423
DENND2D	0.089612	0.192408
WDR77	0.00141662	0.00652058
ATP5F1	4.58109e-12	9.1012e-11
RAP1A	0.0226998	0.0668071
FAM212B	0.0926627	0.196508
FAM212B-AS1	0.143997	0.270371
DDX20	0.780868	0.843138
CTTNBP2NL	0.160814	0.291686
WNT2B	0.667823	0.759205
ST7L	0.000763422	0.00380754
CAPZA1	0.387935	0.529225
MOV10	0.620064	0.723152
RHOC	1.9656e-10	3.2065e-09
PPM1J	0.415528	0.554046
SLC16A1	0.628288	0.729374
SLC16A1-AS1	0.803585	0.859549
LRIG2	0.321443	0.467204
MAGI3	0.593549	0.70341
PHTF1	0.0624748	0.145775
RSBN1	0.637686	0.736835
BCL2L15	0.0455368	0.114733
AP4B1	0.612959	0.717989
DCLRE1B	0.339108	0.48383
HIPK1	0.000859371	0.00422533
OLFML3	1.41965e-05	0.000106775
TRIM33	0.0931672	0.197334
BCAS2	0.000619535	0.00317306
NRAS	0.00664618	0.0247035
CSDE1	0.000153075	0.000916995
SIKE1	0.00763206	0.0276743
NGF	0.293552	0.439663
VANGL1	0.512267	0.639093
ATP1A1	0.766171	0.832068
CD58	0.336389	0.481237
IGSF3	0.0381227	0.100085
PTGFRN	0.0173279	0.0537308
TTF2	0.193537	0.331089
TRIM45	0.186541	0.32279
MAN1A2	0.97065	0.977723
GDAP2	0.712798	0.792252
WDR3	0.0335606	0.0904409
WARS2	0.105098	0.215802
RP11-418J17.1	0.397185	0.537659
PHGDH	8.66819e-18	2.97986e-16
NOTCH2	0.426791	0.564242
SEC22B	0.629382	0.729999
AC253572.1	0.289923	0.436213
FAM72B	0.282833	0.429135
SRGAP2C	0.515209	0.641361
RP11-344P13.6	0.150572	0.278416
FAM72C	0.255304	0.400891
RP11-14N7.2	7.18492e-10	1.09204e-08
NBPF15	0.193781	0.331302
SRGAP2B	0.585443	0.697265
FAM72D	0.730977	0.807265
NBPF20	0.0322395	0.0877632
GPR89A	0.0474585	0.118416
RNF115	0.868836	0.90554
POLR3C	0.930181	0.948085
NUDT17	0.574651	0.689098
PIAS3	0.0724491	0.163387
ITGA10	0.942649	0.957154
PEX11B	0.729158	0.805934
RBM8A	5.87743e-25	3.52431e-23
RP11-315I20.1	0.333297	0.478658
LIX1L	0.80737	0.861721
POLR3GL	0.000482908	0.00256017
TXNIP	0.454493	0.588657
NOTCH2NL	0.134743	0.257336
NBPF12	0.907669	0.933253
PRKAB2	0.660878	0.753551
RP11-337C18.8	0.753561	0.823246
CHD1L	0.776673	0.839653
BCL9	0.00962701	0.0334964
ACP6	0.0128756	0.0425174
NBPF11	0.82115	0.871663
LINC01138	0.0301941	0.0835691
NBPF14	0.806115	0.861203
PDE4DIP	0.139683	0.264387
NBPF9	0.242494	0.387461
CH17-189H20.1	0.0071504	0.0262141
NBPF19	0.0651302	0.150791
LINC00869	0.143916	0.270295
HIST2H2BF	0.155377	0.284797
HIST2H2BE	0.71551	0.794729
RP11-196G18.24	0.0788531	0.174356
RP11-196G18.23	0.490772	0.620291
HIST2H2AC	0.0258653	0.0737916
BOLA1	0.00870431	0.0308183
SF3B4	7.75337e-10	1.17301e-08
MTMR11	0.00181531	0.00813051
OTUD7B	0.205416	0.345482
VPS45	0.413007	0.552084
PLEKHO1	0.483284	0.613874
ANP32E	1.93533e-07	2.07298e-06
APH1A	0.0120929	0.040439
MRPS21	0.175023	0.309257
PRPF3	3.26167e-06	2.77411e-05
RPRD2	0.599405	0.708369
TARS2	0.0362805	0.0960554
ECM1	0.100624	0.208552
ADAMTSL4	0.710777	0.790608
MCL1	0.0205913	0.0617512
ENSA	0.0977857	0.204315
GOLPH3L	0.294381	0.440548
HORMAD1	0.196774	0.334762
CTSS	6.26874e-06	5.08155e-05
ARNT	0.66239	0.754817
SETDB1	0.00376496	0.0152833
CERS2	0.527431	0.650778
ANXA9	0.0845272	0.184143
FAM63A	0.393125	0.533649
PRUNE	0.0106713	0.0365127
C1orf56	0.00701901	0.0258262
CDC42SE1	0.112935	0.227533
MLLT11	0.0623907	0.145656
GABPB2	0.762677	0.830375
SCNM1	0.03112	0.085549
LYSMD1	0.77077	0.835403
VPS72	0.0132199	0.0433036
PIP5K1A	0.606943	0.713493
PSMD4	3.94119e-27	2.84372e-25
RP11-126K1.2	0.0415779	0.106915
ZNF687	0.683808	0.771457
PI4KB	0.600133	0.709101
RFX5	0.0143669	0.046378
RP11-126K1.6	0.0166569	0.0520805
SELENBP1	0.0576784	0.137565
PSMB4	1.7791e-06	1.58073e-05
POGZ	0.488556	0.618508
CGN	0.513507	0.640154
TUFT1	0.431611	0.568359
SNX27	0.204087	0.343995
MRPL9	2.78504e-05	0.000197479
OAZ3	0.36882	0.512222
TDRKH	4.81045e-06	3.98805e-05
RP11-98D18.9	0.296198	0.44221
THEM4	0.79741	0.855242
S100A10	2.67841e-37	3.48247e-35
S100A11	0.0001308	0.000795221
RP11-107M16.2	0.490757	0.620291
CRCT1	0.181501	0.316909
S100A9	0.691748	0.777506
S100A6	3.87415e-50	7.82698e-48
S100A5	0.585233	0.697204
S100A4	8.77238e-99	6.77641e-96
S100A3	7.68005e-76	3.87902e-73
S100A2	1.47609e-14	3.74209e-13
S100A16	4.17034e-35	4.56374e-33
S100A14	0.655099	0.750222
S100A13	1.2531e-08	1.59609e-07
S100A1	0.0526239	0.127974
CHTOP	0.0657906	0.151932
SNAPIN	0.0111077	0.0377502
ILF2	4.42635e-07	4.40354e-06
INTS3	0.867884	0.904836
GATAD2B	0.407884	0.547739
DENND4B	0.0665418	0.153249
CRTC2	0.278321	0.424792
SLC39A1	0.000203492	0.00119032
RP11-422P24.12	0.0986322	0.205659
CREB3L4	0.700636	0.784244
JTB	3.36916e-09	4.63286e-08
RAB13	0.617101	0.720848
RPS27	4.30735e-25	2.65559e-23
TPM3	0.114421	0.229716
C1orf43	0.36734	0.510899
UBAP2L	0.165874	0.297983
HAX1	0.000293079	0.00164969
ATP8B2	0.517041	0.642616
IL6R	0.121766	0.239483
UBE2Q1	0.255011	0.40075
ADAR	0.00494659	0.0192641
PMVK	0.0334309	0.0902395
PBXIP1	0.274716	0.421298
PYGO2	0.0271539	0.0769
RP11-307C12.12	0.000183618	0.00108421
SHC1	4.07223e-07	4.07595e-06
CKS1B	2.27611e-07	2.4008e-06
FLAD1	4.6067e-05	0.000311992
ZBTB7B	0.00221192	0.00966942
RP11-307C12.11	0.0317785	0.0868501
ADAM15	1.1541e-06	1.05762e-05
EFNA4	0.640266	0.739292
EFNA3	0.0468339	0.117192
EFNA1	0.0200088	0.0603377
SLC50A1	0.303671	0.449179
DPM3	2.86943e-10	4.57298e-09
KRTCAP2	0.205482	0.345549
TRIM46	0.658917	0.752135
MUC1	0.29412	0.440271
THBS3	0.320503	0.46625
MTX1	3.38354e-12	6.80439e-11
GBA	0.490107	0.61996
FAM189B	0.129017	0.249732
SCAMP3	0.279778	0.426223
CLK2	0.16668	0.298981
HCN3	0.578951	0.692169
FDPS	0.291104	0.43749
RUSC1-AS1	0.854558	0.896474
RUSC1	0.806635	0.861371
ASH1L	0.358002	0.502113
ASH1L-AS1	0.602215	0.710538
MSTO1	0.226099	0.369898
YY1AP1	0.284926	0.43118
DAP3	1.14149e-05	8.75079e-05
GON4L	0.010379	0.0356332
RIT1	0.000437762	0.00234928
KIAA0907	0.299607	0.445515
ARHGEF2	0.102119	0.210986
RP11-336K24.12	0.831948	0.879782
SSR2	0.0657498	0.151909
UBQLN4	0.649754	0.746683
LAMTOR2	0.439589	0.575599
RAB25	0.101108	0.209362
MEX3A	0.178475	0.313518
LMNA	0.000295873	0.00166387
SLC25A44	0.00110099	0.00524609
PMF1	0.646573	0.7444
PAQR6	0.751045	0.821414
SMG5	0.181005	0.316421
TMEM79	0.0897326	0.192544
GLMP	0.000388821	0.00212308
CCT3	5.03992e-28	3.78195e-26
TSACC	0.097432	0.203793
C1orf61	0.716359	0.795333
RP11-98G7.1	0.57326	0.688185
MEF2D	0.0783494	0.17371
IQGAP3	0.00174707	0.00787049
APOA1BP	0.210576	0.351415
GPATCH4	0.000140167	0.000847067
RP11-284F21.11	0.70163	0.784688
RP11-284F21.9	0.0276121	0.0779287
RP11-284F21.10	0.563839	0.680045
NES	0.0705491	0.160147
CRABP2	0.00387136	0.0156619
ISG20L2	0.0207332	0.0620735
RRNAD1	0.0219453	0.0649874
MRPL24	4.13717e-11	7.39175e-10
HDGF	9.64218e-18	3.29742e-16
PRCC	0.0418689	0.107534
SH2D2A	0.0146407	0.0470652
PEAR1	0.623658	0.725957
ARHGEF11	0.287596	0.433755
ETV3	0.966267	0.974579
KIRREL	0.00716077	0.0262448
DUSP23	0.122138	0.239927
TAGLN2	3.48383e-66	1.14374e-63
PIGM	0.394859	0.535284
IGSF8	0.333726	0.478961
PEA15	0.0382431	0.100355
DCAF8	0.752201	0.822268
PEX19	0.0998839	0.207544
COPA	0.756676	0.825751
NCSTN	0.385848	0.52758
F11R	0.0856562	0.185893
TSTD1	0.136864	0.260403
USF1	0.520524	0.645164
KLHDC9	0.0278834	0.0784756
PFDN2	5.80199e-22	2.74071e-20
NIT1	0.00354975	0.0144993
DEDD	0.381763	0.523752
UFC1	0.0426429	0.109095
USP21	0.0525101	0.127791
PPOX	0.405188	0.545347
B4GALT3	0.0281751	0.0790419
NDUFS2	5.18147e-07	5.0807e-06
TOMM40L	0.9413	0.956302
SDHC	0.00152898	0.0070009
FCRLB	0.0309096	0.0851131
DUSP12	3.37537e-10	5.3404e-09
ATF6	0.341356	0.485928
NOS1AP	0.173233	0.307252
UHMK1	0.840058	0.885862
UAP1	0.0116389	0.0391904
HSD17B7	0.000923241	0.00450371
RGS5.1	0.731711	0.807872
NUF2	0.138243	0.262418
PBX1	7.83378e-10	1.18381e-08
MGST3	5.23828e-53	1.18602e-50
ALDH9A1	0.00241336	0.0104011
TMCO1	0.00791824	0.0285629
UCK2	2.26985e-07	2.39611e-06
POGK	0.00262967	0.0112338
TADA1	0.279145	0.425704
RP11-277B15.3	0.696108	0.780573
POU2F1	0.188576	0.325155
CREG1	0.0752556	0.168386
MPZL1	0.0479828	0.119407
MPC2	1.33319e-42	2.0597e-40
DCAF6	0.943077	0.957385
GPR161	0.00662771	0.0246489
TIPRL	0.00087958	0.00430994
SFT2D2	4.01667e-05	0.000275873
ATP1B1	1.72661e-66	5.81379e-64
NME7	0.0835535	0.182336
BLZF1	0.92847	0.946856
SLC19A2	0.212745	0.353911
C1orf112	0.125386	0.244516
METTL18	0.130364	0.251607
SCYL3	0.15286	0.281595
KIFAP3	0.0129561	0.0427246
GORAB	0.885119	0.916598
PRRC2C	0.0433284	0.110381
VAMP4	0.0736877	0.165611
METTL13	0.562241	0.679131
DNM3	0.165164	0.297119
PIGC	0.693392	0.778724
SUCO	0.0238574	0.0695114
RP11-296O14.3	0.979941	0.985081
PRDX6	2.28456e-43	3.75011e-41
KLHL20	0.535193	0.656653
CENPL	0.721704	0.799849
DARS2	0.67135	0.761524
ZBTB37	0.180668	0.316126
RC3H1	0.000687419	0.00347601
RABGAP1L	0.121864	0.23959
CACYBP	6.93086e-24	3.71494e-22
MRPS14	4.75616e-09	6.41251e-08
KIAA0040	7.00195e-05	0.000454072
RFWD2	0.414482	0.553234
RASAL2-AS1	0.235598	0.380343
RASAL2	0.913111	0.937161
RP5-1098D14.1	0.270839	0.416861
RALGPS2	0.427111	0.564494
FAM20B	0.0922551	0.195854
TOR3A	0.117433	0.23362
ABL2	0.00230327	0.00999556
SOAT1	0.14567	0.272608
TOR1AIP2	0.00991017	0.0342745
RP11-533E19.7	0.415535	0.554046
TOR1AIP1	0.146115	0.273252
CEP350	0.0847261	0.184423
QSOX1	0.00505138	0.0196431
LHX4	0.412483	0.551601
ACBD6	1.30952e-09	1.90649e-08
XPR1	0.283227	0.429458
STX6	0.702388	0.785051
MR1	0.486202	0.616413
IER5	0.137265	0.261014
GLUL	0.028473	0.0797415
RNASEL	0.0186568	0.0569828
RGS16	0.023394	0.0684515
DHX9	0.037602	0.0988963
LAMC1	0.0247577	0.071533
LAMC2	0.0012879	0.00600594
SMG7	0.0910314	0.19422
NCF2	0.00733039	0.0267322
ARPC5	0.00356923	0.0145653
TSEN15	0.157071	0.286759
C1orf21	0.0717988	0.162255
EDEM3	0.353667	0.497672
RNF2	0.00128954	0.00600929
TRMT1L	0.32003	0.46577
IVNS1ABP	0.00260832	0.0111608
TPR	8.25932e-07	7.77501e-06
C1orf27	0.161934	0.293207
PTGS2	0.0253692	0.0727876
PLA2G4A	0.0242277	0.0703733
RGS2	0.0276418	0.077979
UCHL5	0.20679	0.346949
TROVE2	0.0611656	0.143485
RP11-101E13.5	0.926971	0.945792
GLRX2	0.00525268	0.0202817
CDC73	0.0122691	0.0409137
CFH	2.66601e-05	0.000189448
CFHR3	0.0309588	0.0851773
CFHR1	0.243402	0.388425
ASPM	0.00522319	0.0202154
ZBTB41	0.167543	0.300201
DENND1B	0.325496	0.470906
C1orf53	0.758963	0.82773
NEK7	0.317162	0.462723
MIR181A1HG	0.665732	0.757639
NR5A2	4.95864e-07	4.88132e-06
LINC00862	0.291283	0.437708
ZNF281	0.0510857	0.125207
KIF14	0.00746288	0.02714
DDX59	0.0408481	0.105366
CAMSAP2	0.122379	0.240227
C1orf106	1.83465e-13	4.19733e-12
TMEM9	0.239302	0.384029
LAD1	6.22513e-06	5.05244e-05
PHLDA3	0.0336979	0.0907177
CSRP1	6.30607e-33	6.04462e-31
RP11-134G8.7	0.013872	0.0450686
RP11-134G8.5	0.656391	0.750782
NAV1	0.0282675	0.0792505
IPO9-AS1	0.170264	0.30342
IPO9	0.834522	0.88182
SHISA4	0.316051	0.461372
TIMM17A	0.00537117	0.0206703
RNPEP	0.0165786	0.0518974
RP11-465N4.4	0.0690528	0.15759
ELF3	5.10373e-22	2.42834e-20
ARL8A	0.776973	0.839685
UBE2T	8.84518e-06	6.90987e-05
PPP1R12B	0.517985	0.643312
KDM5B	0.0617508	0.144548
PCAT6	0.146036	0.273145
RABIF	0.320105	0.465774
KLHL12	0.0202906	0.0610858
ADIPOR1	0.0393403	0.102544
CYB5R1	0.0884982	0.190799
TMEM183A	2.63624e-05	0.000187739
BTG2	0.373211	0.516409
ATP2B4	0.120249	0.237363
ZC3H11A	0.187272	0.323671
ZBED6	0.527573	0.65081
SNRPE	4.06532e-06	3.40068e-05
SOX13	0.681384	0.769715
ETNK2	0.759813	0.828382
GOLT1A	0.0847786	0.184476
PLEKHA6	3.7296e-06	3.13755e-05
PPP1R15B	0.164685	0.296647
PIK3C2B	0.182004	0.317576
MDM4	0.33112	0.476662
LRRN2	0.00283682	0.0119708
TMEM81	0.299	0.44499
RBBP5	0.0199992	0.0603329
DSTYK	0.35731	0.501303
NUAK2	6.4602e-10	9.92227e-09
MFSD4	0.22423	0.367981
ELK4	0.00681555	0.0252118
SLC45A3	0.120371	0.237523
NUCKS1	1.44037e-05	0.000108024
RAB29	0.415008	0.553793
SLC41A1	0.629069	0.729869
FAM72A	0.001804	0.00809401
SRGAP2	0.10011	0.207817
IKBKE	0.167112	0.299587
RASSF5	0.30656	0.451874
EIF2D	0.366006	0.509746
DYRK3	0.155389	0.284797
MAPKAPK2	3.78454e-06	3.17969e-05
FCMR	0.0387984	0.101575
C1orf116	2.30376e-11	4.23711e-10
PFKFB2	0.108646	0.221166
YOD1	0.0626581	0.146073
C4BPB	8.93061e-08	1.00753e-06
CD55	3.73068e-09	5.10326e-08
CD46	0.0477619	0.118925
C1orf132	0.0589668	0.139624
PLXNA2	0.487939	0.617899
LAMB3	3.07342e-05	0.000216408
G0S2	0.000391883	0.00213607
C1orf74	0.515445	0.641535
DIEXF	0.390835	0.531584
SERTAD4-AS1	0.00105353	0.00505481
HHAT	0.486331	0.616464
RCOR3	0.00737164	0.0268379
TRAF5	0.360075	0.504142
LINC00467	0.00105776	0.00506669
SLC30A1	0.60451	0.712094
NEK2	0.612548	0.717911
LPGAT1	0.0929432	0.196987
INTS7	0.554926	0.673004
DTL	0.104147	0.214299
PPP2R5A	0.658902	0.752135
TMEM206	3.28424e-05	0.000229897
NENF	0.0392945	0.102488
RP11-61J19.5	0.204483	0.344442
ATF3	6.33416e-10	9.74007e-09
BATF3	5.1846e-07	5.0807e-06
NSL1	0.13501	0.25761
TATDN3	0.883493	0.915666
FLVCR1-AS1	0.00374291	0.0152126
FLVCR1	0.0098616	0.0341335
VASH2	0.198515	0.336853
ANGEL2	0.189626	0.326451
RPS6KC1	0.891336	0.920858
SMYD2	0.385871	0.52758
PTPN14	0.164858	0.296888
CENPF	0.924469	0.944341
KCTD3	0.00107065	0.00512009
GPATCH2	0.392835	0.533421
SPATA17	0.473337	0.604656
RRP15	0.000312239	0.00174419
TGFB2-AS1	0.825721	0.874997
TGFB2	0.0022128	0.00967005
LYPLAL1	3.73683e-16	1.13593e-14
EPRS	3.45403e-13	7.7009e-12
BPNT1	0.10533	0.216158
IARS2	0.00118182	0.00557861
RAB3GAP2	0.188705	0.325163
C1orf115	0.00771006	0.0278999
2019-03-02	0.428398	0.565626
2019-03-01	0.0703267	0.159725
HLX	0.00248374	0.0106729
DUSP10	0.0837429	0.182707
HHIPL2	0.0312528	0.0857883
TAF1A	0.317821	0.463339
TAF1A-AS1	0.621007	0.723982
MIA3	0.353599	0.497669
AIDA	0.0573191	0.136857
BROX	0.415404	0.554017
RP11-452F19.3	0.707378	0.788163
DISP1	0.34589	0.490151
CAPN8	0.153661	0.282695
CAPN2	1.06522e-08	1.36606e-07
TP53BP2	0.0899916	0.192785
FBXO28	0.884238	0.916071
DEGS1	0.387706	0.529137
NVL	0.00299973	0.0125614
CNIH4	0.682036	0.769989
WDR26	0.188658	0.325159
CNIH3	0.300324	0.446087
DNAH14	4.06297e-06	3.40068e-05
LBR	0.0333039	0.0899152
ENAH	4.14302e-11	7.39214e-10
SRP9	0.652936	0.748915
EPHX1	3.1524e-36	3.72949e-34
TMEM63A	0.0737917	0.165706
PYCR2	0.00625685	0.0235362
SDE2	0.977509	0.983425
H3F3A	0.0038525	0.0155953
RP11-396C23.2	0.385845	0.52758
ACBD3	0.00180704	0.00810453
LIN9	0.689858	0.776266
PARP1	1.94968e-07	2.08496e-06
ITPKB	0.806037	0.861189
PSEN2	0.179557	0.314832
ADCK3	0.00657096	0.024513
CDC42BPA	0.431612	0.568359
CTD-2090I13.1	0.362014	0.506118
ZNF678	0.123993	0.242483
SNAP47	0.308335	0.453473
JMJD4	0.635105	0.734819
ARF1	0.0242511	0.0704258
C1orf35	0.238193	0.383024
MRPL55	0.0617118	0.144508
GUK1	0.000452008	0.00241291
IBA57	0.166233	0.298424
C1orf145	0.00407778	0.0163745
OBSCN	0.380291	0.522691
TRIM11	0.277959	0.424387
HIST3H2A	0.838873	0.885193
RNF187	0.117872	0.234376
RHOU	0.529218	0.652063
RAB4A	0.00116378	0.00550534
CCSAP	0.213545	0.354709
NUP133	0.811948	0.864831
ABCB10	0.0507368	0.124584
TAF5L	0.287052	0.433184
URB2	0.000554263	0.00288718
GALNT2	0.878356	0.912256
COG2	0.356141	0.50009
C1orf198	0.175778	0.310132
TTC13	0.0490311	0.121394
ARV1	0.000267925	0.00152869
FAM89A	3.14648e-09	4.34485e-08
C1orf131	0.792839	0.85194
GNPAT	0.493861	0.62257
EXOC8	0.457966	0.59129
SPRTN	0.174031	0.30796
EGLN1	0.00176698	0.00794931
RP11-295G20.2	0.436078	0.572257
TSNAX	0.00012076	0.000740346
SIPA1L2	0.0120334	0.040271
NTPCR	8.92546e-17	2.86575e-15
PCNXL2	0.650201	0.747085
RP5-862P8.2	0.0257485	0.0735225
KCNK1	5.08105e-10	7.93392e-09
SLC35F3	0.00217622	0.00953876
RP5-827C21.4	0.851337	0.894166
COA6	6.19024e-23	3.10268e-21
TARBP1	0.857373	0.897777
IRF2BP2	1.25035e-06	1.14025e-05
RP11-443B7.1	0.422188	0.560074
LINC01348	0.180298	0.315731
TOMM20	2.41981e-05	0.000174216
RBM34	0.20478	0.344719
ARID4B	0.996938	0.997317
GGPS1	0.00041159	0.0022252
TBCE	0.305137	0.450433
B3GALNT2	0.483506	0.614028
GNG4	0.130693	0.25217
LYST	0.0526157	0.127974
NID1	0.812035	0.864853
GPR137B	0.524537	0.648303
ERO1B	0.478279	0.609369
EDARADD	0.583672	0.69585
LGALS8	0.0582686	0.138497
LGALS8-AS1	0.0610803	0.143336
HEATR1	0.954113	0.965658
MTR	0.0367874	0.0970907
MTRNR2L11	0.250507	0.39601
LINC01139	0.199829	0.338732
FMN2	0.0846606	0.184311
FH	2.37123e-07	2.48119e-06
OPN3	1.80516e-06	1.6028e-05
CHML	0.000964056	0.00467503
EXO1	0.00100711	0.00486049
PLD5	0.0319398	0.0871822
CEP170	0.106795	0.218584
SDCCAG8	2.36315e-06	2.05652e-05
AKT3	0.181914	0.317504
ZBTB18	0.112355	0.226759
ADSS	0.893571	0.922658
DESI2	0.863101	0.901026
COX20	5.83665e-05	0.000385648
HNRNPU-AS1	0.000164786	0.000980062
HNRNPU	0.000479239	0.00254175
EFCAB2	0.565839	0.681519
SMYD3	0.0731259	0.164659
TFB2M	0.0108093	0.0369078
CNST	0.581794	0.694366
SCCPDH	0.00228649	0.00993257
AHCTF1	0.742693	0.815677
ZNF695	0.0442997	0.112262
ZNF670	0.301971	0.44762
ZNF669	0.0468023	0.117153
ZNF124	0.41175	0.550989
RP11-488L18.10	0.575706	0.689856
ZNF496	0.162302	0.293615
SH3BP5L	0.224772	0.368641
ZNF672	0.0427077	0.109176
ZNF692	0.234213	0.378768
PGBD2	0.304225	0.449694
SH3YL1	0.0414405	0.106684
ACP1	3.86366e-08	4.59996e-07
TMEM18	0.467542	0.599645
TSSC1	0.000918344	0.00448316
TRAPPC12	0.00455635	0.0179305
TRAPPC12-AS1	0.171833	0.305471
ADI1	0.00217264	0.00952623
AC142528.1	0.0850134	0.184789
AC108488.4	0.687539	0.774402
RNASEH1	7.58075e-05	0.000487993
RNASEH1-AS1	0.0170763	0.0531136
RPS7	1.97717e-15	5.51256e-14
RNF144A	0.212919	0.354111
ID2	4.04442e-74	1.96708e-71
KIDINS220	0.230623	0.374912
MBOAT2	0.002864	0.0120738
ASAP2	0.00410083	0.0164384
ITGB1BP1	2.19124e-06	1.91836e-05
CPSF3	3.31311e-06	2.81058e-05
IAH1	0.170675	0.303857
ADAM17	0.639671	0.73867
RP11-214N9.1	0.061687	0.144476
YWHAQ	1.53525e-16	4.85806e-15
TAF1B	0.0106544	0.0364643
RP11-95D17.1	0.799221	0.85647
GRHL1	0.47364	0.604926
RP11-254F7.2	0.118015	0.23453
KLF11	0.689962	0.776266
RP11-254F7.4	0.378006	0.520922
RRM2	0.019475	0.0590668
C2orf48	0.426994	0.564397
HPCAL1	0.00023301	0.00134797
ODC1	6.05095e-37	7.56772e-35
NOL10	1.9652e-05	0.000144012
RN7SL832P	0.0480482	0.119491
RP11-791G15.2	0.0129454	0.0427026
PDIA6	1.34761e-10	2.24864e-09
KCNF1	0.0136573	0.0445031
PQLC3	0.147414	0.274704
ROCK2	0.000390384	0.00212896
E2F6	0.214424	0.355802
GREB1	0.177372	0.312064
LPIN1	0.14005	0.264929
NBAS	0.118922	0.235761
DDX1	1.79261e-15	5.01931e-14
SMC6	0.143607	0.269947
GEN1	0.0394033	0.102633
KCNS3	0.00314173	0.0130396
RDH14	0.371763	0.515142
OSR1	0.0217783	0.0646312
TTC32	2.89475e-07	2.97914e-06
WDR35	0.123494	0.241796
MATN3	0.00146775	0.00673935
LAPTM4A	0.000471606	0.00250329
SDC1	3.45238e-09	4.74233e-08
PUM2	0.348345	0.492142
RHOB	8.03301e-41	1.15923e-38
HS1BP3	0.00259816	0.0111243
LDAH	0.264503	0.409944
ATAD2B	0.650632	0.747515
UBXN2A	0.839207	0.885193
MFSD2B	0.11107	0.224879
C2orf44	0.229362	0.373695
FKBP1B	0.255221	0.400891
SF3B6	4.67894e-16	1.39963e-14
FAM228B	0.374805	0.517991
TP53I3	1.7594e-08	2.20462e-07
PFN4	0.628189	0.729374
ITSN2	0.387583	0.529137
NCOA1	0.356408	0.500411
PTRHD1	0.0172661	0.0535772
CENPO	0.185485	0.321387
ADCY3	0.000425016	0.00229306
RP11-443B20.1	0.102186	0.211091
DNAJC27	0.300424	0.446135
DNAJC27-AS1	0.289289	0.435358
EFR3B	0.11444	0.229721
DNMT3A	0.288544	0.434603
DTNB	0.00208398	0.00917119
ASXL2	0.197208	0.335284
KIF3C	9.69572e-05	0.000608168
RAB10	0.0148369	0.0476026
GAREM2	0.109035	0.221786
HADHA	0.00138738	0.00640839
HADHB	2.47631e-07	2.58291e-06
EPT1	0.0319291	0.0871712
KCNK3	0.0166893	0.0521238
SLC35F6	1.16118e-14	3.0017e-13
CENPA	0.000864895	0.0042459
DPYSL5	0.000140626	0.000849451
MAPRE3	0.00838973	0.0299223
TMEM214	0.0303801	0.0840074
AGBL5	0.329102	0.474691
OST4	1.60094e-08	2.01761e-07
EMILIN1	0.461735	0.594519
KHK	0.0234803	0.0686429
CGREF1	0.881312	0.914368
ABHD1	0.231792	0.376161
PREB	0.0490035	0.121377
SLC5A6	0.0436692	0.111093
ATRAID	0.0255965	0.0731998
CAD	0.0641164	0.148943
SLC30A3	0.267942	0.413663
UCN	0.494271	0.622822
MPV17	6.26683e-11	1.08713e-09
GTF3C2	0.192207	0.329642
AC074117.10	0.821731	0.872139
EIF2B4	0.000644677	0.00328901
SNX17	0.00478002	0.0186653
ZNF513	0.0706799	0.160333
PPM1G	0.0168602	0.0525786
NRBP1	0.00467972	0.0183445
KRTCAP3	0.35602	0.500027
IFT172	0.0514174	0.125793
FNDC4	0.0208212	0.0622126
ZNF512	0.118315	0.234843
CCDC121	0.770576	0.835297
GPN1	0.000389028	0.00212332
SUPT7L	0.000415718	0.00224566
SLC4A1AP	0.00333626	0.0137384
LINC01460	0.465895	0.598292
MRPL33	0.000104469	0.000651111
RBKS	0.000907777	0.00443487
BRE	0.0266079	0.0756058
FOSL2	0.0917846	0.195161
AC097724.3	4.0657e-06	3.40068e-05
PPP1CB	1.32671e-06	1.20403e-05
TRMT61B	0.0814616	0.178679
WDR43	0.000651583	0.00332037
CLIP4	0.56731	0.68279
YPEL5	5.31196e-05	0.000354815
LBH	6.49059e-72	2.7495e-69
LCLAT1	0.007688	0.0278354
GALNT14	0.000362291	0.00199564
EHD3	0.439167	0.575162
MEMO1	0.0390637	0.102127
DPY30	0.0481295	0.119659
SPAST	0.484681	0.615169
RP11-563N4.1	0.443069	0.57877
SLC30A6	0.977409	0.9834
YIPF4	0.198198	0.336444
BIRC6	0.155597	0.284939
TTC27	0.453413	0.587955
LTBP1	0.673534	0.763342
RASGRP3	0.0111744	0.0379472
FAM98A	0.15703	0.286759
RP11-490M8.1	0.148921	0.276553
CRIM1	6.24988e-09	8.28188e-08
FEZ2	1.04179e-24	6.13487e-23
STRN	0.798578	0.856075
HEATR5B	0.23235	0.376689
GPATCH11	0.442195	0.577973
EIF2AK2	0.861682	0.900208
CEBPZOS	0.000465658	0.00247572
CEBPZ	0.00834127	0.029798
NDUFAF7	0.00351097	0.0143722
PRKD3	0.469755	0.601719
QPCT	0.148643	0.27621
CDC42EP3	6.57812e-12	1.28356e-10
RMDN2	0.388271	0.529523
CYP1B1	0.339555	0.484204
ATL2	0.146258	0.27338
HNRNPLL	0.0786513	0.174106
GALM	0.03163	0.0866065
SRSF7	6.73594e-10	1.02976e-08
GEMIN6	0.000566873	0.00293888
DHX57	0.15676	0.286431
MORN2	8.13799e-15	2.14595e-13
SOS1	0.802763	0.858994
MAP4K3	0.594289	0.70397
AC007246.3	0.245945	0.39139
THUMPD2	0.00585155	0.0223315
AC104654.2	0.00809922	0.029036
PKDCC	5.18826e-07	5.0807e-06
EML4	0.00155977	0.00712698
COX7A2L	0.0308844	0.0850616
MTA3	3.75447e-06	3.15644e-05
ZFP36L2	9.0602e-15	2.37009e-13
AC010883.5	0.0727208	0.163898
THADA	0.529067	0.651938
PLEKHH2	0.566977	0.682452
C1GALT1C1L	0.00663128	0.0246551
DYNC2LI1	0.00329891	0.0136145
LRPPRC	0.163107	0.294625
PPM1B	0.167004	0.299439
SLC3A1	4.50531e-14	1.08757e-12
PREPL	0.46531	0.597833
CAMKMT	0.497341	0.625043
RP11-89K21.1	0.0143639	0.046378
SIX3	0.630314	0.730821
AC093702.1	0.736858	0.811427
SRBD1	0.895547	0.92419
PRKCE	0.208436	0.348953
EPAS1	2.34984e-07	2.46274e-06
ATP6V1E2	0.0135663	0.0442614
RHOQ	0.00220272	0.00963242
PIGF	0.116264	0.232016
CRIPT	0.00443106	0.0175373
SOCS5	0.0669745	0.153871
LINC01119	0.160944	0.291841
MCFD2	0.0226271	0.0666083
TTC7A	2.43646e-06	2.10359e-05
CALM2	2.29347e-12	4.69858e-11
AC073283.4	0.243586	0.388624
BCYRN1	0.873209	0.908635
EPCAM	8.48088e-11	1.44826e-09
MSH2	0.110496	0.224097
KCNK12	0.886235	0.917175
MSH6	0.162961	0.294442
FBXO11	0.251168	0.396626
FOXN2	0.574504	0.688985
RP11-191L17.1	0.13247	0.254372
PPP1R21	0.263997	0.409497
ASB3	0.0419543	0.107711
CHAC2	0.0335351	0.0904278
ERLEC1	0.186536	0.32279
PSME4	0.000709124	0.00356413
ACYP2	0.534608	0.656181
SPTBN1	1.11231e-25	7.19549e-24
RTN4	0.000788832	0.00392087
CLHC1	0.923004	0.943407
RPS27A	0.158335	0.288464
MTIF2	4.42046e-05	0.000300152
CCDC88A	0.299776	0.445626
CFAP36	4.83541e-05	0.000325134
PPP4R3B	0.421234	0.559147
RP11-554J4.1	0.965078	0.973803
PNPT1	1.78526e-05	0.000131634
EFEMP1	0.11204	0.226251
VRK2	1.7546e-06	1.56001e-05
FANCL	1.43298e-07	1.56294e-06
RP11-334G22.1	0.721542	0.799805
PAPOLG	0.311836	0.457341
REL	0.302387	0.447935
PUS10	0.494749	0.623098
PEX13	0.000723112	0.00363132
KIAA1841	0.234235	0.378768
C2orf74	2.31682e-05	0.000167172
AHSA2	0.54367	0.66434
USP34	0.0169375	0.0527945
RP11-355B11.2	0.197363	0.335461
XPO1	0.114338	0.229585
FAM161A	0.651973	0.74848
CCT4	3.90325e-48	7.53787e-46
AC107081.5	0.29711	0.443141
COMMD1	1.08007e-21	5.0296e-20
B3GNT2	0.657741	0.751933
TMEM17	0.808444	0.862428
EHBP1	0.0395908	0.102954
AC009501.4	0.0145102	0.0467547
OTX1	0.280242	0.426633
WDPCP	0.0267803	0.0760387
MDH1	4.19273e-13	9.25361e-12
UGP2	0.152867	0.281595
VPS54	0.154661	0.283997
PELI1	9.70946e-05	0.000608614
LGALSL	0.057972	0.13804
AFTPH	0.00238991	0.0103238
SERTAD2	0.222641	0.366335
SLC1A4	0.151324	0.279374
CEP68	0.0834987	0.18231
RAB1A	0.191836	0.329278
ACTR2	0.0528205	0.128357
SPRED2	0.000876096	0.00429608
ETAA1	0.76495	0.83155
C1D	1.96756e-06	1.73177e-05
WDR92	0.354914	0.498794
PNO1	9.14601e-07	8.52416e-06
PPP3R1	0.0680757	0.155825
RP11-474G23.3	0.0785063	0.173909
CNRIP1	0.0010327	0.00496938
FBXO48	0.421648	0.559527
APLF	0.908532	0.933851
GKN2	0.00210087	0.00923932
GKN1	0.258972	0.404426
ANTXR1	1.41235e-12	2.97703e-11
GFPT1	0.798242	0.855855
NFU1	4.55248e-16	1.37117e-14
AAK1	0.585842	0.697549
ANXA4	4.85646e-28	3.66523e-26
GMCL1	0.0921333	0.195712
SNRNP27	0.442395	0.578121
MXD1	0.0985754	0.205573
PCBP1	0.206408	0.346529
AC016700.5	0.00392346	0.0158532
C2orf42	0.338267	0.482944
TIA1	0.00592438	0.0225832
PCYOX1	0.62556	0.727493
SNRPG	0.0191594	0.0582681
FAM136A	0.100325	0.208131
TGFA	0.00139573	0.00644019
ADD2	0.442588	0.578315
VAX2	0.741372	0.814771
TEX261	0.385472	0.527458
NAGK	0.0295696	0.082112
MCEE	0.0897553	0.192561
MPHOSPH10	7.07224e-07	6.80386e-06
PAIP2B	0.506536	0.633931
ZNF638	0.00866089	0.0306977
CYP26B1	6.74869e-08	7.7672e-07
EXOC6B	0.0952194	0.200228
SPR	2.36022e-13	5.34531e-12
SFXN5	0.810148	0.863754
RAB11FIP5	0.270465	0.416582
SMYD5	0.251056	0.396549
PRADC1	5.69694e-07	5.54575e-06
CCT7	6.05023e-64	1.72721e-61
FBXO41	0.00238771	0.0103211
ALMS1	0.102252	0.211182
TPRKB	4.54728e-07	4.51019e-06
DUSP11	0.000337806	0.00187255
STAMBP	0.0301133	0.0834101
DGUOK	0.202644	0.342134
DGUOK-AS1	0.00105794	0.00506669
TET3	0.337297	0.482115
BOLA3	0.000485583	0.00257195
BOLA3-AS1	0.573551	0.688332
MOB1A	0.199148	0.337752
RP11-287D1.2	0.0517165	0.126352
MTHFD2	7.32714e-18	2.55226e-16
DCTN1	0.239548	0.384321
C2orf81	0.53246	0.654523
WDR54	1.85554e-10	3.03828e-09
RTKN	0.00461453	0.0181316
INO80B	0.0301823	0.0835661
WBP1	0.612564	0.717911
MOGS	0.0692803	0.157883
MRPL53	0.00115226	0.00545869
CCDC142	0.698429	0.782641
TTC31	0.337561	0.482198
LBX2	0.550306	0.669069
LBX2-AS1	0.573328	0.688204
PCGF1	0.0913067	0.194502
AUP1	0.619231	0.7225
HTRA2	0.000436038	0.0023429
DOK1	0.555267	0.673064
SEMA4F	0.229188	0.373551
RP11-259N19.1	0.41683	0.554872
POLE4	5.24703e-09	7.0167e-08
EVA1A	3.21863e-13	7.20053e-12
MRPL19	1.09093e-13	2.55822e-12
GCFC2	1.60222e-07	1.73457e-06
RP11-342K6.1	0.245037	0.390417
SUCLG1	2.2498e-09	3.18366e-08
TRABD2A	0.00309759	0.0128974
TMSB10	0.0198698	0.0600114
KCMF1	0.00451747	0.0178095
TCF7L1	0.16251	0.293909
TGOLN2	0.473861	0.605149
RETSAT	0.034209	0.0917738
ELMOD3	0.912927	0.937137
CAPG	0.0152579	0.0485503
SH2D6	0.321394	0.467184
MAT2A	0.00359119	0.0146413
GGCX	0.00255858	0.0109694
VAMP8	2.33802e-15	6.49809e-14
RNF181	1.0642e-06	9.82777e-06
TMEM150A	0.00809851	0.029036
USP39	0.163793	0.295725
C2orf68	0.791179	0.850505
ATOH8	4.86641e-11	8.58948e-10
ST3GAL5	2.28641e-17	7.52511e-16
POLR1A	0.123936	0.242442
PTCD3	0.907384	0.933106
IMMT	7.52566e-07	7.19265e-06
RP11-301O19.1	0.904957	0.931227
MRPL35	1.1482e-10	1.92569e-09
KDM3A	0.0225863	0.0665029
CHMP3	0.000450694	0.00240884
RNF103	0.15872	0.288966
RMND5A	0.181148	0.316629
AC133644.2	0.510024	0.637445
LINC00152	0.00194201	0.00862443
RP11-1399P15.1	0.6285	0.729555
KRCC1	1.05111e-06	9.72741e-06
EIF2AK3	0.514917	0.64123
AC062029.1	0.000344081	0.00190492
RPIA	0.00652533	0.0243647
MRPS5	0.00314095	0.0130396
ZNF514	0.677231	0.7664
ZNF2	0.644295	0.742638
FAHD2A	4.19349e-05	0.000286086
LINC00342	0.0360742	0.0956829
ANKRD36C	0.174326	0.30844
DUSP2	0.354421	0.498389
STARD7	0.110949	0.224783
TMEM127	0.267483	0.413196
CIAO1	2.59305e-16	7.9934e-15
SNRNP200	0.647691	0.745206
NCAPH	0.000844077	0.00416394
ARID5A	0.268022	0.413738
KANSL3	0.221198	0.364417
LMAN2L	0.0274055	0.0774121
CNNM4	0.477891	0.609095
CNNM3	0.107022	0.218877
ANKRD39	0.0246582	0.0713241
SEMA4C	0.0272173	0.077013
FAHD2B	0.239572	0.384321
ANKRD36	0.0552105	0.132932
AC159540.1	0.00331348	0.0136703
ANKRD36B	0.170978	0.304239
COX5B	0.0343605	0.0919835
ACTR1B	0.000228615	0.0013261
TMEM131	0.398451	0.538984
INPP4A	0.280202	0.426622
COA5	3.61981e-06	3.05497e-05
UNC50	6.25334e-10	9.62706e-09
MGAT4A	0.734111	0.809233
TSGA10	0.889904	0.920103
C2orf15	0.671247	0.761474
LIPT1	0.118744	0.235516
MITD1	0.00890418	0.0314581
MRPL30	0.127584	0.247772
LYG2	0.848297	0.891757
TXNDC9	2.58415e-09	3.60627e-08
EIF5B	0.251918	0.397475
REV1	0.276755	0.423584
LONRF2	0.0069986	0.0257583
CHST10	0.045237	0.114153
PDCL3	2.32164e-09	3.27121e-08
NPAS2	0.0207938	0.0621596
RPL31	1.20525e-05	9.20732e-05
TBC1D8	0.0279181	0.0784886
CNOT11	0.00605941	0.0229591
RNF149	0.0647185	0.149971
CREG2	0.000578165	0.00299151
MAP4K4	0.0384444	0.100799
IL1R2	0.000116328	0.000716519
IL1R1	9.62771e-06	7.48113e-05
SLC9A2	0.00331601	0.0136765
MFSD9	0.689655	0.776186
TMEM182	0.295717	0.441843
MRPS9	1.40314e-11	2.64361e-10
TGFBRAP1	0.751924	0.822045
RP11-332H14.2	0.175677	0.310016
C2orf49	0.134635	0.257243
FHL2	0.213651	0.354833
NCK2	0.27735	0.424
UXS1	0.0166822	0.0521224
ST6GAL2	2.69486e-18	9.749e-17
GCC2	0.00107511	0.00513768
LIMS1	0.395263	0.535609
RANBP2	0.531874	0.653925
CCDC138	0.649391	0.746547
2019-09-10	0.028706	0.0802128
SOWAHC	0.311444	0.456817
MALL	0.000753356	0.00376449
NPHP1	0.000262223	0.00149979
LINC00116	0.00234695	0.0101616
LINC01106	0.106974	0.218846
BUB1	0.390486	0.531288
BCL2L11	0.682025	0.769989
MIR4435-2HG	0.00132942	0.00617324
RP11-803D5.4	0.152968	0.281735
ANAPC1	0.966055	0.974515
MERTK	0.00234033	0.0101363
TMEM87B	0.212393	0.353594
ZC3H8	0.00640814	0.0240227
ZC3H6	0.340614	0.485226
TTL	1.44006e-05	0.000108024
POLR1B	0.371397	0.514742
CHCHD5	0.001971	0.00873843
AC079922.3	0.920762	0.941705
SLC20A1	0.0578123	0.137784
CKAP2L	0.299838	0.445668
PSD4	2.67762e-59	7.0325e-57
PAX8	0.209769	0.350425
RP11-65I12.1	0.00433406	0.0172104
RP11-480C16.1	1.60609e-06	1.43575e-05
CBWD2	0.754015	0.823566
RABL2A	0.0883275	0.190525
SLC35F5	0.423214	0.560926
RP11-141B14.1	0.0160368	0.0505994
ACTR3	0.146873	0.274069
DDX18	7.44681e-08	8.51101e-07
CCDC93	0.708053	0.788513
INSIG2	0.000280102	0.0015889
STEAP3	0.386658	0.528307
C2orf76	0.000228624	0.0013261
DBI	4.03689e-29	3.27237e-27
TMEM37	1.46418e-13	3.3556e-12
TMEM177	0.000217022	0.00126327
PTPN4	0.111995	0.226195
EPB41L5	0.256178	0.401613
TMEM185B	0.044413	0.112528
RALB	0.0288685	0.0805399
INHBB	1.94919e-43	3.2401e-41
GLI2	0.410846	0.550218
RP11-297J22.1	0.578331	0.691778
CLASP1	0.386525	0.528275
NIFK-AS1	0.946231	0.960122
NIFK	3.67756e-08	4.39034e-07
TSN	0.00893897	0.031564
BIN1	3.65377e-08	4.36591e-07
CYP27C1	0.418833	0.556974
ERCC3	0.000622202	0.00318176
MAP3K2	0.0720264	0.162685
AC068282.3	0.16979	0.302825
PROC	0.0247248	0.0714538
IWS1	0.237289	0.381872
LIMS2	0.048161	0.119714
WDR33	0.0395918	0.102954
SFT2D3	0.723253	0.801035
POLR2D	0.135606	0.258421
AMMECR1L	0.352158	0.496195
RP11-395A13.2	0.89989	0.927288
SAP130	0.19618	0.334316
UGGT1	0.0916064	0.195003
HS6ST1	0.0805198	0.177295
CCDC74B	2.8784e-15	7.94099e-14
SMPD4	0.00919828	0.0323146
MZT2B	4.42113e-25	2.70038e-23
CCDC115	0.000328749	0.00182775
IMP4	8.36244e-07	7.84957e-06
PTPN18	0.0558901	0.134251
FAM168B	0.067302	0.154477
PLEKHB2	0.0706431	0.160329
MZT2A	5.08265e-06	4.18991e-05
CCDC74A	0.000105295	0.000655012
RP11-725P16.2	0.0810076	0.178011
GPR39	0.0988338	0.205983
LYPD1	0.14931	0.27694
NCKAP5	0.345435	0.489771
MGAT5	0.1197	0.236554
CCNT2-AS1	0.76707	0.83263
CCNT2	0.312774	0.458307
RAB3GAP1	0.645744	0.743983
ZRANB3	0.026535	0.07544
R3HDM1	0.450156	0.585002
UBXN4	5.99759e-09	7.96364e-08
MCM6	0.0080549	0.0289359
DARS	0.000392106	0.00213607
HNMT	0.159199	0.289678
SPOPL	0.103978	0.214085
KYNU	4.57009e-13	1.00191e-11
GTDC1	0.0030978	0.0128974
ZEB2	0.313492	0.458755
TEX41	8.29616e-05	0.000529117
ACVR2A	0.347499	0.491508
ORC4	0.0331938	0.0896547
MBD5	0.434832	0.571365
EPC2	0.32925	0.47482
KIF5C	0.0391132	0.102175
MMADHC	0.000115479	0.000712624
RND3	0.00106188	0.00508186
RBM43	0.201902	0.341188
NMI	0.299197	0.445168
RIF1	0.279466	0.426045
ARL5A	0.0330068	0.0892046
STAM2	0.807387	0.861721
FMNL2	0.358366	0.502463
PRPF40A	3.93117e-23	2.02448e-21
ARL6IP6	0.066885	0.153796
GALNT13	0.292086	0.438563
KCNJ3	0.209345	0.349939
NR4A2	0.262781	0.408404
GPD2	0.0690627	0.15759
GALNT5	0.000632188	0.00322779
ACVR1	0.960115	0.970013
CCDC148	0.305686	0.45094
PKP4	0.00394659	0.0159417
DAPL1	0.0385705	0.101059
TANC1	0.222745	0.366438
WDSUB1	0.013411	0.0438528
BAZ2B	0.121765	0.239483
AC009506.1	0.265213	0.410818
AC009961.3	0.919517	0.940858
2019-03-07	0.323482	0.469232
CD302	0.267735	0.413402
PLA2R1	0.0786738	0.174106
ITGB6	0.118264	0.234812
RBMS1	0.00106558	0.00509771
TANK	0.723262	0.801035
AC009299.3	0.389271	0.530281
PSMD14	4.16946e-13	9.21774e-12
GCA	0.811687	0.864626
FIGN	0.106311	0.217796
GRB14	0.760009	0.828458
COBLL1	0.715403	0.794677
TTC21B	0.265092	0.410759
SCN9A	1.1855e-07	1.31044e-06
STK39	0.500778	0.628344
CERS6	0.160495	0.291269
NOSTRIN	0.0058969	0.0224939
SPC25	0.0327376	0.0886962
DHRS9	0.375451	0.5185
BBS5	0.770857	0.835429
FASTKD1	0.150642	0.278439
PPIG	0.144739	0.271562
PHOSPHO2	0.371194	0.51457
KLHL23	0.0742196	0.166493
SSB	3.39469e-31	3.0121e-29
METTL5	9.7251e-06	7.54787e-05
UBR3	0.00169941	0.00767422
GORASP2	0.031306	0.0858986
TLK1	0.707352	0.788163
METTL8	0.0370316	0.0976307
DCAF17	0.960475	0.970227
CYBRD1	0.477684	0.608906
DYNC1I2	0.31606	0.461372
SLC25A12	0.396929	0.537368
HAT1	4.06083e-05	0.00027876
METAP1D	0.00245615	0.0105682
DLX1	0.173688	0.307644
DLX2	0.000248268	0.00142681
ITGA6	0.00129798	0.00604222
PDK1	0.344548	0.488882
AC013461.1	0.454777	0.588909
CDCA7	0.497183	0.624965
RP11-796E10.1	0.618932	0.722308
SP3	0.0296724	0.0823627
OLA1	2.08406e-10	3.37458e-09
LINC01305	0.15061	0.278439
SP9	0.71627	0.795333
CIR1	0.0207986	0.0621596
SCRN3	0.354164	0.498219
GPR155	0.916649	0.939031
AC010894.3	0.433791	0.570224
WIPF1	7.58381e-08	8.65252e-07
CHN1	0.615895	0.719951
ATF2	0.0203579	0.06123
ATP5G3	4.82537e-25	2.93365e-23
KIAA1715	0.749669	0.820252
HOXD11	0.0690907	0.15761
HOXD-AS2	0.0131572	0.0431321
HOXD8	0.448302	0.583517
HAGLR	0.574117	0.688835
MTX2	2.00091e-10	3.25601e-09
LINC01116	3.66184e-07	3.6905e-06
LINC01117	0.218937	0.361373
HNRNPA3	0.0692632	0.157883
NFE2L2	0.0332858	0.0898846
AC079305.10	0.843733	0.888881
AGPS	0.55014	0.66893
TTC30B	0.682215	0.770057
TTC30A	0.37919	0.521865
PDE11A	0.967363	0.97531
RBM45	0.101936	0.210653
OSBPL6	0.173622	0.30761
AC009948.5	0.00792158	0.0285629
PRKRA	0.0912645	0.194502
DFNB59	0.649323	0.746547
FKBP7	0.209891	0.350584
PLEKHA3	0.0307758	0.0848516
TTN-AS1	0.500208	0.627806
SESTD1	0.0250891	0.0722361
CWC22	0.612781	0.717989
UBE2E3	0.611852	0.71746
SSFA2	0.0358039	0.0951197
PPP1R1C	0.272943	0.419166
PDE1A	0.0791159	0.174878
DNAJC10	0.493876	0.62257
NCKAP1	0.00155049	0.00709195
DUSP19	0.0240552	0.0699737
NUP35	0.129974	0.251114
ZC3H15	1.08408e-10	1.82749e-09
ITGAV	0.0992263	0.206493
FAM171B	0.140806	0.26609
TFPI	1.02624e-13	2.41949e-12
GULP1	0.856465	0.897437
COL5A2	1.45535e-15	4.1189e-14
WDR75	0.000107692	0.000668973
SLC40A1	7.15857e-24	3.82139e-22
ASNSD1	0.143806	0.270177
ANKAR	0.765208	0.83155
OSGEPL1	0.366245	0.509917
OSGEPL1-AS1	0.393894	0.534306
ORMDL1	0.236227	0.380863
PMS1	0.260173	0.405722
C2orf88	0.879286	0.913078
HIBCH	3.92303e-05	0.000270006
INPP1	0.100149	0.207831
MFSD6	0.0698927	0.158849
NEMP2	0.702467	0.785051
AC093388.3	0.667561	0.759128
NAB1	0.0286726	0.0801466
GLS	2.62623e-19	1.02035e-17
STAT1	7.98358e-07	7.55028e-06
STAT4	0.00508402	0.0197525
MYO1B	1.59172e-19	6.29594e-18
NABP1	0.866924	0.904201
SDPR	2.81228e-05	0.000198981
AC098617.1	0.235512	0.38027
TMEFF2	0.307942	0.453097
SLC39A10	0.0340427	0.0914585
STK17B	0.457596	0.591039
CCDC150	0.126672	0.246389
GTF3C3	8.40156e-06	6.64234e-05
PGAP1	0.702796	0.785256
ANKRD44	0.0271281	0.0768435
SF3B1	0.000363412	0.00200097
COQ10B	0.0915949	0.195003
HSPD1	6.19683e-16	1.83695e-14
HSPE1	1.1948e-07	1.3196e-06
MOB4	0.0250253	0.072116
MARS2	0.147953	0.275279
SATB2	0.954618	0.965945
FTCDNL1	0.96457	0.973465
[truncated: 11,133 more rows]

## Sheet: a549_tnf_dge
Gene	pval	fdr
FO538757.2	0.520188	0.616653
AP006222.2	0.042508	0.0892178
RP11-206L10.9	0.569673	0.657523
LINC00115	0.677078	0.74767
FAM41C	0.000603544	0.00223573
RP11-54O7.3	0.134722	0.223801
SAMD11	0.392474	0.502071
NOC2L	6.50163e-06	3.54274e-05
KLHL17	0.391628	0.501331
PLEKHN1	0.000424734	0.00163821
HES4	0.134717	0.223801
ISG15	7.18277e-07	4.46773e-06
AGRN	0.189033	0.290139
C1orf159	0.141645	0.232357
SDF4	0.00137099	0.00466088
B3GALT6	0.691085	0.759442
UBE2J2	0.637144	0.715052
ACAP3	0.0175364	0.0426973
PUSL1	0.01217	0.0312526
CPSF3L	0.18055	0.279733
CPTP	0.887841	0.914724
DVL1	1.04496e-05	5.50458e-05
AURKAIP1	0.0224329	0.0525874
CCNL2	0.0576604	0.114148
MRPL20	1.34289e-08	1.0409e-07
VWA1	0.000538696	0.00202283
ATAD3C	0.400333	0.508955
ATAD3B	0.630343	0.709636
ATAD3A	0.0510691	0.103853
SSU72	0.119068	0.203157
RP5-832C2.5	0.41678	0.524306
C1orf233	6.62493e-05	0.000302121
RP11-345P4.9	0.00145163	0.00490078
MIB2	2.4885e-05	0.000123407
CDK11B	0.794222	0.841811
SLC35E2B	0.411885	0.519621
CDK11A	0.49992	0.598825
SLC35E2	0.966085	0.974147
NADK	0.33675	0.447694
GNB1	0.301384	0.411646
TMEM52	0.11092	0.192232
PRKCZ	0.712778	0.77698
FAAP20	1.93365e-13	2.26506e-12
SKI	0.126545	0.21342
MORN1	0.828403	0.86803
RER1	0.0300184	0.0670972
PEX10	0.101044	0.178979
PANK4	0.271091	0.380251
RP3-395M20.12	0.00124391	0.00427192
FAM213B	0.0580059	0.114642
ARHGEF16	0.0323526	0.0712006
TPRG1L	0.555333	0.646401
WRAP73	0.031829	0.0702601
TP73-AS1	0.776071	0.826907
SMIM1	0.00666183	0.0186927
LRRC47	0.0330928	0.0725019
CEP104	0.77228	0.824338
DFFB	0.25584	0.363907
C1orf174	0.119292	0.20338
NPHP4	0.727207	0.788783
KCNAB2	0.22828	0.33489
RPL22	0.175928	0.273927
RP1-120G22.11	0.40271	0.511405
RNF207	0.793525	0.841208
ICMT	0.410242	0.518094
LINC00337	0.642633	0.719676
ACOT7	0.00220681	0.00711407
HES2	0.169907	0.266922
PLEKHG5	0.0016622	0.00552091
NOL9	0.131248	0.21947
ZBTB48	0.928102	0.945814
KLHL21	0.0436493	0.0912491
PHF13	0.657356	0.731304
THAP3	0.676793	0.74755
DNAJC11	0.530427	0.624957
CAMTA1	0.0656877	0.126849
VAMP3	0.000685562	0.00250079
PER3	0.365604	0.475521
TNFRSF9	4.5878e-07	2.93418e-06
PARK7	0.00257801	0.00816847
ERRFI1	8.92582e-06	4.75332e-05
SLC45A1	0.660264	0.733546
RERE	0.00100329	0.00353425
ENO1	5.29928e-21	9.68356e-20
ENO1-AS1	0.684615	0.754224
GPR157	0.130419	0.218348
MIR34AHG	0.506008	0.604588
RP3-510D11.2	0.469134	0.571757
H6PD	0.0507328	0.103313
SPSB1	0.0544058	0.108953
SLC25A33	0.0104594	0.0275321
TMEM201	0.0506295	0.103134
PIK3CD	0.397868	0.506851
PIK3CD-AS2	4.9486e-08	3.56772e-07
CLSTN1	2.8651e-05	0.000140043
CTNNBIP1	1.32908e-07	9.09796e-07
LZIC	0.272267	0.381452
NMNAT1	0.341779	0.452458
RBP7	1.26705e-07	8.70056e-07
UBE4B	0.248307	0.356472
KIF1B	0.0466433	0.0963811
PGD	1.73175e-51	8.62134e-50
APITD1-CORT	0.0536787	0.107825
APITD1	0.0288358	0.0647845
DFFA	0.0690253	0.131995
PEX14	0.0977401	0.174728
CASZ1	0.163083	0.258739
TARDBP	0.203019	0.306018
SRM	0.334342	0.445259
EXOSC10	0.0682501	0.130817
RP4-635E18.6	0.187595	0.288404
MTOR	0.192386	0.293776
UBIAD1	0.640415	0.717804
FBXO2	0.00265391	0.00837135
FBXO44	0.51186	0.609585
FBXO6	0.569366	0.657341
MAD2L2	0.00538503	0.0155243
AGTRAP	3.23047e-68	2.3075e-66
MTHFR	0.718539	0.781962
CLCN6	0.127306	0.214511
KIAA2013	0.270214	0.379467
PLOD1	8.09243e-08	5.67247e-07
MFN2	0.253068	0.360942
MIIP	0.215374	0.32021
VPS13D	0.265982	0.374885
DHRS3	3.42034e-15	4.41153e-14
PRDM2	0.728376	0.78953
KAZN	0.260179	0.368603
TMEM51	3.03678e-17	4.45451e-16
EFHD2	7.72755e-91	8.68062e-89
CASP9	0.274366	0.383569
DNAJC16	0.91157	0.932165
AGMAT	0.0821394	0.151623
DDI2	0.890975	0.917071
PLEKHM2	0.782555	0.831927
FBLIM1	3.58848e-05	0.000172318
UQCRHL	0.00119806	0.00413502
FLJ37453	0.256623	0.364746
SPEN	0.116486	0.199918
ZBTB17	0.311701	0.422078
FAM131C	0.00193352	0.00631204
EPHA2	0.00139081	0.00472092
ARHGEF19	0.000219752	0.000903974
RSG1	0.467784	0.570906
FBXO42	0.0133852	0.0339225
SZRD1	0.00376558	0.0113626
NECAP2	0.0155865	0.0387247
RP4-798A10.7	0.828022	0.867838
NBPF1	0.653648	0.728227
CROCC	7.54149e-06	4.06054e-05
RP11-108M9.4	0.0792923	0.147445
ATP13A2	0.000172689	0.000727156
SDHB	0.0531896	0.107137
PADI1	0.261464	0.37004
RCC2	1.32553e-06	7.94542e-06
ARHGEF10L	0.176992	0.275259
KLHDC7A	0.0104126	0.0274254
ALDH4A1	0.190309	0.291553
IFFO2	0.00358531	0.0108952
UBR4	2.14127e-06	1.24857e-05
EMC1	0.599724	0.68309
MRTO4	1.04244e-05	5.49352e-05
AKR7A2	0.000363922	0.0014193
PQLC2	0.0125933	0.0321824
CAPZB	1.43078e-10	1.34801e-09
MINOS1	0.000245513	0.000995611
NBL1	0.000425236	0.00163945
TMCO4	0.579561	0.665779
OTUD3	0.957331	0.967937
CAMK2N1	4.15286e-13	4.73794e-12
MUL1	0.0388584	0.0827338
FAM43B	0.00212106	0.0068629
CDA	1.17385e-115	1.77332e-113
PINK1	2.6591e-14	3.28773e-13
DDOST	0.00345989	0.0105777
SH2D5	0.0388724	0.0827369
HP1BP3	1.87891e-05	9.53822e-05
EIF4G3	0.00367814	0.0111489
ECE1	2.59404e-21	4.79515e-20
NBPF3	0.0208424	0.0494105
RAP1GAP	9.43958e-184	2.88522e-181
USP48	0.707029	0.772763
HSPG2	0.509303	0.60737
LINC00339	0.402727	0.511405
CDC42	0.0349109	0.0757428
ZBTB40	0.577648	0.664041
EPHB2	5.56628e-70	4.06431e-68
KDM1A	2.88965e-06	1.65774e-05
LUZP1	1.26092e-10	1.19311e-09
HTR1D	3.95695e-08	2.8989e-07
LINC01355	0.859306	0.892942
HNRNPR	0.0829979	0.15295
ZNF436	0.142985	0.234116
ZNF436-AS1	0.0268255	0.0609451
TCEA3	0.254486	0.362525
ASAP3	0.00214659	0.00693746
E2F2	0.98467	0.987517
ID3	3.55701e-206	1.37499e-203
RPL11	8.12101e-55	4.50356e-53
TCEB3	0.0322374	0.0710185
TCEB3-AS1	0.835881	0.874054
PITHD1	1.23377e-12	1.3615e-11
LYPLA2	0.322466	0.432775
GALE	5.89335e-26	1.33086e-24
HMGCL	0.407071	0.515212
FUCA1	8.06849e-10	7.11228e-09
PNRC2	4.18267e-12	4.44404e-11
SRSF10	0.237706	0.345403
MYOM3	0.00385801	0.0115952
IL22RA1	0.121462	0.206303
IFNLR1	0.0123247	0.0315879
STPG1	0.00525081	0.0151807
NIPAL3	0.204606	0.307576
RCAN3	0.163597	0.259305
RP4-594I10.3	0.0642287	0.124607
NCMAP	0.000108594	0.000475592
SRRM1	0.119436	0.203493
CLIC4	3.41539e-05	0.000165031
RUNX3	0.630632	0.709636
SYF2	0.000175798	0.000738656
RSRP1	0.206348	0.309805
TMEM50A	0.553262	0.644638
TMEM57	9.71922e-06	5.14872e-05
LDLRAP1	0.312624	0.422989
SEPN1	1.12863e-05	5.91921e-05
MTFR1L	0.294438	0.405045
AUNIP	0.10535	0.184763
PAQR7	0.0191244	0.0460098
STMN1	2.44381e-13	2.84238e-12
PAFAH2	0.741617	0.800252
PDIK1L	0.00450212	0.0132612
ZNF593	2.12324e-16	2.95612e-15
CEP85	0.233118	0.340429
SH3BGRL3	1.30513e-62	8.53398e-61
UBXN11	0.310192	0.420989
AIM1L	0.0888607	0.16173
DHDDS	0.589146	0.674196
HMGN2	0.127675	0.214995
RPS6KA1	0.0642329	0.124607
ARID1A	0.0288911	0.0648975
PIGV	0.593468	0.677436
ZDHHC18	0.00572923	0.0163587
SFN	2.62819e-08	1.96823e-07
GPN2	0.0672299	0.129352
GPATCH3	0.404846	0.513451
NUDC	8.1278e-07	5.00814e-06
TRNP1	0.00101727	0.00357485
FAM46B	0.490445	0.590556
SLC9A1	0.49655	0.595778
WDTC1	0.365919	0.475835
TMEM222	0.982782	0.986083
SYTL1	0.564464	0.65398
MAP3K6	0.28104	0.390579
GPR3	0.898258	0.921896
WASF2	0.379713	0.489803
AHDC1	0.0242797	0.0561611
IFI6	2.86521e-05	0.000140043
FAM76A	0.0189408	0.0456223
STX12	0.0240704	0.0557557
PPP1R8	0.155101	0.249174
RPA2	1.4906e-06	8.88075e-06
SMPDL3B	0.561001	0.651088
XKR8	0.530279	0.624895
EYA3	0.935714	0.951433
DNAJC8	0.0032377	0.00997262
ATPIF1	2.95685e-05	0.000144218
RP5-1092A3.4	0.542455	0.635314
SESN2	0.117987	0.201735
MED18	0.294272	0.404944
PHACTR4	0.345579	0.456064
RCC1	0.0906708	0.164325
TRNAU1AP	0.000141924	0.000606409
SNHG12	0.0200597	0.047853
TAF12	2.35579e-05	0.00011737
RAB42	0.00713283	0.0198196
RP11-442N24--B.1	0.917156	0.936823
GMEB1	0.757807	0.813116
YTHDF2	0.698113	0.765054
EPB41	0.886272	0.91359
SRSF4	0.0113187	0.0294227
MECR	0.218831	0.324057
PTPRU	0.0113544	0.0294855
SDC3	0.248677	0.356886
PUM1	0.103359	0.182178
NKAIN1	0.783032	0.832367
SNRNP40	2.11434e-06	1.23341e-05
ZCCHC17	1.2587e-05	6.54914e-05
SERINC2	2.04519e-05	0.000103146
TINAGL1	0.493144	0.592882
PEF1	0.389642	0.499421
COL16A1	1.41095e-15	1.85999e-14
ADGRB2	0.0179779	0.0436511
PTP4A2	0.559923	0.650531
KHDRBS1	1.13384e-23	2.33575e-22
TMEM39B	0.0126978	0.0324116
KPNA6	0.108049	0.188616
TXLNA	0.372421	0.482358
CCDC28B	0.0317128	0.0700742
IQCC	0.483444	0.584374
TMEM234	0.0182321	0.0441786
EIF3I	1.22397e-08	9.52435e-08
HDAC1	0.118186	0.201939
MARCKSL1	1.84964e-09	1.56939e-08
FAM229A	0.640788	0.7181
BSDC1	0.144137	0.235562
ZBTB8A	0.139496	0.229577
ZBTB8OS	0.35144	0.461422
RBBP4	0.327672	0.438152
SYNC	0.183468	0.283384
RP11-114B7.6	0.102414	0.180921
KIAA1522	0.00150209	0.00504135
YARS	6.53471e-11	6.32491e-10
S100PBP	0.473489	0.57541
TMEM54	4.37293e-19	7.07801e-18
RNF19B	0.502444	0.601332
AK2	0.0170855	0.0418476
AZIN2	0.00855834	0.0231711
TRIM62	0.0643147	0.124692
ZNF362	0.000616704	0.00227806
PHC2	0.0197949	0.0473027
ZSCAN20	0.970634	0.977073
SMIM12	0.299992	0.410537
GJB3	1.30418e-05	6.76168e-05
ZMYM6	0.815535	0.858173
ZMYM1	0.320704	0.431247
SFPQ	1.61749e-07	1.09187e-06
ZMYM4	0.235239	0.34269
KIAA0319L	0.300499	0.410725
NCDN	0.0300986	0.0672535
PSMB2	6.13137e-15	7.81615e-14
C1orf216	0.179088	0.277893
CLSPN	0.000161091	0.000682092
AGO4	0.322556	0.432852
AGO1	0.236972	0.344642
AGO3	0.564257	0.653855
ADPRHL2	0.489998	0.590234
TRAPPC3	4.01173e-06	2.25808e-05
MAP7D1	2.15503e-19	3.55378e-18
THRAP3	0.00014134	0.000604106
EVA1B	0.0210581	0.049832
STK40	0.0746275	0.14046
LSM10	3.9812e-06	2.2427e-05
OSCP1	0.0368907	0.0791857
MRPS15	0.000380969	0.00148007
LINC01137	0.00347628	0.0106154
ZC3H12A	0.207181	0.310774
MEAF6	0.0395087	0.0839145
SNIP1	0.211362	0.315736
GNL2	0.00498199	0.0145024
C1orf109	0.89443	0.919461
CDCA8	0.0243003	0.0561877
MANEAL	0.233562	0.340926
YRDC	0.212915	0.317309
C1orf122	0.107534	0.187867
MTF1	0.83005	0.869202
INPP5B	0.704875	0.770923
SF3A3	0.288926	0.399129
FHL3	0.020913	0.049542
UTP11L	0.00767434	0.0211012
RRAGC	2.18298e-05	0.000109508
RP5-864K19.4	0.377646	0.487612
MYCBP	0.161061	0.256181
RHBDL2	0.563132	0.652955
AKIRIN1	0.766482	0.820215
NDUFS5	9.43535e-05	0.000419232
MACF1	0.0079827	0.021844
RP11-69E11.4	0.771375	0.823607
PABPC4	6.40439e-05	0.000292877
HEYL	0.263393	0.372034
PPIE	0.301631	0.411793
BMP8B	0.0273835	0.0620231
TRIT1	0.974082	0.979447
MYCL	0.382482	0.492502
MFSD2A	0.909999	0.930904
CAP1	1.54736e-36	5.188e-35
PPT1	0.00323857	0.00997295
RLF	0.785444	0.834189
RP1-39G22.7	0.769088	0.822254
ZMPSTE24	0.0459856	0.0952543
SMAP2	0.489953	0.590234
ZFP69B	0.398543	0.507514
EXO5	0.0786664	0.146566
ZNF684	0.0686424	0.131364
RIMS3	0.250775	0.358566
NFYC-AS1	0.267665	0.376692
NFYC	0.00659388	0.0185139
CITED4	7.29825e-15	9.26773e-14
CTPS1	9.9884e-08	6.90208e-07
SCMH1	0.187761	0.288625
EDN2	4.14378e-05	0.000196883
HIVEP3	7.62254e-07	4.71894e-06
GUCA2B	1.04539e-21	1.97123e-20
FOXJ3	0.976358	0.981061
RIMKLA	8.214e-07	5.05451e-06
PPCS	0.0069653	0.0194322
CCDC30	0.204031	0.307109
PPIH	0.0295041	0.0660601
YBX1	0.0564724	0.112304
P3H1	0.000248173	0.00100516
C1orf50	0.884161	0.912058
SVBP	0.228715	0.335266
ERMAP	0.788948	0.836963
RP11-342M1.3	0.00132677	0.00452458
ZNF691	0.34679	0.457342
SLC2A1	4.98571e-15	6.3929e-14
SLC2A1-AS1	0.263917	0.372574
FAM183A	0.0348017	0.0755407
EBNA1BP2	3.58837e-12	3.84367e-11
RP1-92O14.3	0.899833	0.923008
CDC20	3.36672e-43	1.37847e-41
ELOVL1	4.44535e-12	4.70413e-11
MED8	7.67813e-06	4.13073e-05
SZT2	0.277137	0.386751
HYI	0.333305	0.444237
PTPRF	2.77301e-47	1.24388e-45
KDM4A	0.186831	0.287498
KDM4A-AS1	0.827376	0.867576
ST3GAL3	0.000951721	0.0033634
IPO13	0.797331	0.844017
DPH2	0.202285	0.305274
ATP6V0B	0.00806455	0.0220267
B4GALT2	0.202997	0.306018
CCDC24	0.0036852	0.01116
SLC6A9	0.34278	0.453326
RP5-1198O20.4	3.61599e-12	3.87011e-11
DMAP1	7.89115e-05	0.000355183
ERI3	0.619754	0.700742
RNF220	0.439445	0.545334
TMEM53	0.0368639	0.0791541
KIF2C	9.59813e-05	0.000425745
RPS8	0.014221	0.0357647
PLK3	2.53914e-06	1.46561e-05
EIF2B3	0.00200132	0.00651717
HECTD3	0.297976	0.408544
UROD	0.100959	0.178915
HPDL	0.266197	0.375147
MUTYH	0.0983214	0.175409
TOE1	0.486024	0.587062
CCDC163P	0.352323	0.462227
MMACHC	0.0406133	0.0858306
PRDX1	8.57544e-72	6.4404e-70
AKR1A1	0.753047	0.809264
NASP	7.06062e-08	4.98644e-07
GPBP1L1	0.00958221	0.0255849
TMEM69	0.00721415	0.0199991
IPP	0.397533	0.506588
MAST2	0.399636	0.508463
PIK3R3	0.0240665	0.0557557
TSPAN1	0.0570621	0.113151
POMGNT1	0.205163	0.308237
RAD54L	0.656727	0.730729
LRRC41	0.132582	0.221245
UQCRH	2.60321e-06	1.50061e-05
NSUN4	0.418451	0.525734
MKNK1	0.0206691	0.0490526
MOB3C	0.360046	0.469872
ATPAF1	0.0515183	0.104604
EFCAB14	0.221243	0.326719
LINC00853	0.0891868	0.162164
PDZK1IP1	9.79864e-42	3.89074e-40
STIL	0.38611	0.496055
CMPK1	0.00100579	0.00354113
FOXD2-AS1	0.510217	0.608124
SPATA6	0.467402	0.570651
FAF1	0.0703348	0.133895
CDKN2C	1.83841e-10	1.71363e-09
RNF11	0.308834	0.419709
TTC39A	7.47858e-07	4.63418e-06
EPS15	0.925936	0.943817
OSBPL9	0.0399757	0.0847421
NRDC	0.00368254	0.0111571
RAB3B	2.20752e-53	1.18422e-51
TXNDC12	0.00260133	0.00823244
KTI12	0.21162	0.315968
BTF3L4	0.0668903	0.128755
ZFYVE9	0.599195	0.682606
CC2D1B	0.1039	0.182928
ORC1	0.497787	0.596881
PRPF38A	0.319083	0.429771
ZCCHC11	0.658657	0.732318
COA7	0.421384	0.528172
ZYG11B	0.0402503	0.0851867
ZYG11A	0.324553	0.435043
ECHDC2	4.38726e-09	3.57481e-08
SCP2	1.18086e-54	6.49375e-53
CPT2	0.00139973	0.00474875
C1orf123	0.122581	0.207695
MAGOH	0.00791345	0.0216725
RP5-1024G6.5	0.940288	0.954671
LRP8	0.000219624	0.000903733
NDC1	0.358174	0.468023
YIPF1	0.751242	0.807985
HSPB11	0.334087	0.445009
LRRC42	0.0355621	0.0768875
TMEM59	0.0922118	0.166613
TCEANC2	0.525833	0.621439
CYB5RL	0.935014	0.950858
MRPL37	0.390991	0.500564
SSBP3	0.149548	0.242326
ACOT11	0.730366	0.790773
TTC4	0.102448	0.180953
PARS2	0.0303828	0.0677735
DHCR24	2.88162e-09	2.39249e-08
PCSK9	0.702184	0.76885
USP24	0.0316928	0.0700419
PLPP3	0.0110764	0.0289361
PRKAA2	0.0294887	0.0660368
OMA1	0.54056	0.633602
TACSTD2	0.255587	0.363626
MYSM1	0.605111	0.688092
JUN	2.99217e-35	9.7342e-34
RP4-794H19.1	6.0927e-07	3.82591e-06
FGGY	0.0415032	0.0874722
HOOK1	0.0377956	0.0808509
NFIA	1.06771e-05	5.61559e-05
TM2D1	0.571995	0.659508
RP11-430G17.3	0.820412	0.862409
INADL	0.000716605	0.0025996
USP1	0.214258	0.318938
DOCK7	0.184804	0.285046
ATG4C	0.176707	0.274913
FOXD3-AS1	0.0111978	0.0291721
ALG6	0.539997	0.633299
ITGB3BP	0.19537	0.297124
EFCAB7	0.42131	0.528172
PGM1	1.26439e-26	2.93085e-25
ROR1	0.310374	0.421149
RAVER2	0.902299	0.925105
JAK1	8.69085e-85	8.33751e-83
AK4	0.0839102	0.154328
DNAJC6	0.672592	0.743844
LEPROT	1.58794e-13	1.87682e-12
PDE4B	0.303627	0.414016
WDR78	0.727132	0.788783
MIER1	0.209904	0.31396
SLC35D1	0.880499	0.909206
SERBP1	2.80205e-06	1.611e-05
GADD45A	3.46961e-19	5.6437e-18
GNG12	0.000329442	0.00129598
WLS	0.000146733	0.000626139
DEPDC1	0.00215833	0.00697147
LRRC40	0.14571	0.237613
SRSF11	0.687797	0.756809
ANKRD13C	0.817746	0.860086
HHLA3	0.0100688	0.0266536
CTH	0.159937	0.254886
ZRANB2	0.405791	0.514153
LRRIQ3	0.0236474	0.0550084
FPGT	0.81908	0.861282
CRYZ	2.44125e-06	1.41096e-05
TYW3	0.202549	0.305568
LHX8	3.5442e-05	0.000170565
ACADM	0.0871181	0.159143
RABGGTB	9.23712e-06	4.90321e-05
PIGK	0.68632	0.755659
AK5	0.00328074	0.0100839
ZZZ3	0.538058	0.631684
USP33	0.559295	0.650055
FAM73A	0.667445	0.739714
NEXN	4.29734e-10	3.87114e-09
FUBP1	3.9242e-05	0.000186869
DNAJB4	0.393133	0.50267
ADGRL2	0.119765	0.204002
TTLL7	0.152121	0.245587
RP11-486G15.2	0.454503	0.55914
PRKACB	2.717e-05	0.000133493
RPF1	0.00151154	0.00506533
GNG5	0.00662627	0.0185969
CTBS	0.46338	0.567322
SSX2IP	0.892604	0.917885
MCOLN2	0.417977	0.525239
MCOLN3	1.91333e-07	1.28235e-06
SYDE2	0.255468	0.363536
C1orf52	0.0245995	0.056761
BCL10	0.0127114	0.0324337
DDAH1	0.07641	0.143445
RP4-621F18.2	9.76416e-05	0.00043238
CYR61	9.53531e-55	5.26565e-53
ZNHIT6	0.10981	0.190777
ODF2L	0.000520403	0.00195979
SH3GLB1	0.420584	0.527505
2019-09-15	0.000153324	0.000652995
HS2ST1	0.296002	0.406601
LMO4	0.00052373	0.00197062
PKN2	0.513127	0.610414
GTF2B	0.261501	0.37004
CCBL2	0.028748	0.0646423
RBMXL1	0.51983	0.616461
GBP3	0.000213141	0.000880084
GBP1	0.00275443	0.00865235
GBP2	0.335799	0.446928
LRRC8B	0.469224	0.571761
FLJ27354	0.00344245	0.0105317
LRRC8C	4.93966e-17	7.16578e-16
RP5-943J3.2	0.411871	0.519621
LRRC8D	0.527802	0.622758
ZNF326	0.26302	0.371548
RP4-665J23.1	0.123988	0.209773
ZNF644	0.516972	0.614004
CDC7	0.263857	0.372541
TGFBR3	1.83746e-07	1.23528e-06
EPHX4	0.184319	0.284332
GLMN	0.225025	0.330927
RPAP2	0.108974	0.189676
EVI5	0.0148943	0.0372589
RPL5	2.94855e-57	1.73779e-55
FAM69A	0.882183	0.910446
MTF2	0.137373	0.227078
TMED5	0.0245606	0.0566814
CCDC18	0.00515949	0.0149694
DR1	0.802755	0.848187
FNBP1L	0.350657	0.460961
BCAR3	2.30229e-09	1.93101e-08
DNTTIP2	0.000199514	0.00083034
GCLM	1.36129e-22	2.68871e-21
ARHGAP29	1.06903e-05	5.6201e-05
ABCD3	0.0229289	0.0535741
F3	0.663219	0.736319
SLC44A3	0.254301	0.362346
CNN3	0.00658332	0.0184921
RP4-639F20.1	0.026766	0.0608414
ALG14	0.0405937	0.085803
TMEM56	0.396722	0.506029
TMEM56-RWDD3	0.508487	0.606722
PTBP2	0.581519	0.667794
DPYD	0.383796	0.493951
SNX7	0.419028	0.526157
AGL	0.0979589	0.174975
SLC35A3	0.239136	0.346905
MFSD14A	0.275986	0.385184
SASS6	0.270674	0.379869
TRMT13	0.618027	0.69921
DBT	0.039857	0.0845177
RTCA	0.785049	0.834135
CDC14A	0.518073	0.615144
EXTL2	0.155957	0.249968
RP4-549L20.3	0.144631	0.236046
SLC30A7	0.623124	0.703584
DPH5	0.00079105	0.00284531
RP11-421L21.3	0.274391	0.383569
COL11A1	0.0353633	0.0765321
RNPC3	0.526599	0.621897
PRMT6	0.654788	0.729373
VAV3	3.33722e-05	0.000161585
SLC25A24	0.0148199	0.0371075
RP11-483I13.5	0.0230891	0.0538909
FAM102B	0.674665	0.745763
HENMT1	0.551136	0.642903
PRPF38B	0.280919	0.390494
STXBP3	0.229639	0.336509
AKNAD1	0.00112977	0.00392403
GPSM2	0.769694	0.822513
CLCC1	0.516351	0.613432
WDR47	0.51221	0.60978
TAF13	0.0277766	0.0627904
RP5-1065J22.8	0.409337	0.517349
TMEM167B	0.0446258	0.0928767
KIAA1324	0.00416161	0.0123775
SARS	0.275087	0.384285
CELSR2	0.451285	0.556141
PSRC1	0.0965562	0.172959
SORT1	0.338943	0.449836
PSMA5	5.08579e-06	2.82036e-05
ATXN7L2	0.450859	0.55574
CYB561D1	0.234599	0.342061
GNAI3	0.000123791	0.000535192
AMPD2	0.000220096	0.000904825
GSTM4	0.0131877	0.0335124
GSTM3	0.0469827	0.0969835
EPS8L3	6.99322e-11	6.75823e-10
CSF1	0.0545808	0.10927
AHCYL1	1.00396e-05	5.30774e-05
STRIP1	0.721649	0.784372
KCNC4	0.0451911	0.0939194
RBM15	0.269174	0.37841
SLC16A4	0.00254847	0.00808266
LAMTOR5	0.0116457	0.0301335
LRIF1	0.01347	0.0340849
RP11-96K19.5	0.0541187	0.10851
DRAM2	0.102847	0.181439
CEPT1	0.277573	0.387153
DENND2D	0.0257585	0.05899
WDR77	0.00405599	0.0121044
ATP5F1	0.000491216	0.00186
RAP1A	3.47136e-06	1.96995e-05
FAM212B	0.204085	0.307109
FAM212B-AS1	0.709169	0.774218
DDX20	0.25451	0.362525
CTTNBP2NL	0.000512654	0.00193338
WNT2B	0.564974	0.654116
ST7L	0.407759	0.515652
CAPZA1	0.216654	0.321675
MOV10	0.267433	0.376445
RHOC	0.000118572	0.000514832
PPM1J	0.0640337	0.124276
SLC16A1	0.000871278	0.00310752
SLC16A1-AS1	0.0106661	0.0280088
LRIG2	0.0155655	0.0386872
MAGI3	0.0211837	0.0500481
PHTF1	1.78841e-09	1.52235e-08
RSBN1	0.15367	0.24745
BCL2L15	0.00227062	0.00729653
AP4B1	0.136398	0.225864
DCLRE1B	0.500644	0.599541
HIPK1	0.486975	0.587886
OLFML3	3.85614e-05	0.000183761
TRIM33	0.0133976	0.0339357
BCAS2	0.0702851	0.133845
NRAS	0.165933	0.262028
CSDE1	0.294648	0.405291
SIKE1	0.885408	0.912968
NGF	9.53743e-05	0.000423338
VANGL1	8.38278e-05	0.000375255
ATP1A1	0.0102484	0.0270362
CD58	0.586828	0.672422
IGSF3	0.00145898	0.0049218
PTGFRN	3.59725e-06	2.03437e-05
TTF2	0.0485097	0.0995414
TRIM45	0.0736081	0.138859
MAN1A2	0.211477	0.31581
GDAP2	0.806951	0.851321
WDR3	0.474441	0.576247
WARS2	0.72178	0.78445
RP11-418J17.1	0.877315	0.906838
PHGDH	0.00107805	0.00375929
NOTCH2	5.51297e-06	3.04185e-05
SEC22B	0.143076	0.234227
AC253572.1	0.877376	0.906838
FAM72B	0.155609	0.249687
SRGAP2C	0.416181	0.523783
RP11-344P13.6	0.301429	0.411646
RP11-403I13.5	0.0120182	0.0309318
FAM72C	0.0495098	0.101214
RP11-14N7.2	0.00164904	0.00548415
NBPF15	0.50542	0.603995
SRGAP2B	0.464241	0.568218
FAM72D	0.0538085	0.108003
NBPF20	0.649057	0.724726
GPR89A	0.0265588	0.0604856
RNF115	0.238521	0.346281
POLR3C	0.0426424	0.0894429
NUDT17	0.449954	0.554916
PIAS3	0.0111061	0.0289962
PEX11B	0.130162	0.218065
RBM8A	9.35084e-18	1.41751e-16
RP11-315I20.1	0.252911	0.360795
LIX1L	0.104915	0.184246
POLR3GL	3.68881e-08	2.71152e-07
TXNIP	0.144293	0.235788
NOTCH2NL	0.769354	0.822283
NBPF12	0.00145742	0.00491781
PRKAB2	0.054591	0.109273
RP11-337C18.8	0.427482	0.534271
CHD1L	0.45726	0.561713
BCL9	0.121608	0.206485
ACP6	0.000101514	0.000448469
NBPF11	0.227578	0.33401
LINC01138	0.0910165	0.164797
AC245100.1	0.0340507	0.074291
NBPF14	0.221817	0.327382
PDE4DIP	0.567336	0.655863
NBPF9	0.546565	0.638761
CH17-189H20.1	1.16239e-25	2.58499e-24
NBPF19	0.251863	0.359574
LINC00869	0.0297809	0.066623
HIST2H2BF	0.466186	0.569644
HIST2H2BE	0.804045	0.849073
RP11-196G18.24	0.655943	0.73035
RP11-196G18.23	0.367947	0.477953
HIST2H2AC	0.396005	0.505359
BOLA1	0.341447	0.452155
SF3B4	0.00586827	0.0166796
MTMR11	0.00219708	0.00708965
OTUD7B	0.203838	0.306948
VPS45	0.289173	0.399264
PLEKHO1	6.41848e-07	4.01705e-06
ANP32E	0.00187289	0.00614615
APH1A	5.73524e-13	6.49813e-12
MRPS21	0.00798564	0.0218475
PRPF3	0.0155115	0.0385747
RPRD2	0.00572017	0.0163364
TARS2	0.00858658	0.0232304
ECM1	6.91072e-05	0.000314065
ADAMTSL4	0.522104	0.618422
MCL1	8.31952e-19	1.32057e-17
ENSA	0.0090668	0.0243592
GOLPH3L	0.34474	0.455232
HORMAD1	0.00359947	0.0109357
CTSS	1.1716e-10	1.11421e-09
ARNT	0.725089	0.7872
SETDB1	0.551576	0.643238
CERS2	0.182934	0.282694
ANXA9	0.0648692	0.125563
FAM63A	0.0559719	0.111494
PRUNE	0.219041	0.324231
C1orf56	0.197179	0.299356
CDC42SE1	0.0852075	0.156277
MLLT11	6.7267e-39	2.46265e-37
GABPB2	0.311648	0.42205
SCNM1	0.614554	0.69642
LYSMD1	0.675997	0.746796
VPS72	0.0828124	0.152651
PIP5K1A	0.3808	0.49072
PSMD4	1.88199e-11	1.90123e-10
RP11-126K1.2	0.456324	0.560773
ZNF687	0.301573	0.411757
PI4KB	0.311125	0.421732
RFX5	0.22651	0.332628
RP11-126K1.6	0.000288699	0.00115009
SELENBP1	2.46152e-10	2.2703e-09
PSMB4	8.51749e-10	7.48798e-09
POGZ	0.126584	0.213458
CGN	0.71015	0.775014
TUFT1	0.000214612	0.000885356
SNX27	0.859311	0.892942
MRPL9	0.0022004	0.00709751
OAZ3	0.993109	0.994395
TDRKH	0.191243	0.292609
RP11-98D18.9	0.018457	0.0446576
THEM4	3.29425e-07	2.1455e-06
S100A10	3.20208e-224	1.35758e-221
S100A11	2.7805e-48	1.28677e-46
CRCT1	0.42435	0.531207
S100A9	0.0760363	0.142845
S100A6	5.63302e-169	1.37101e-166
S100A5	0.0132958	0.0337349
S100A4	3.15781e-268	1.97634e-265
S100A3	2.89315e-93	3.39506e-91
S100A2	0.0119126	0.0307237
S100A16	1.71021e-17	2.55714e-16
S100A14	0.243865	0.351824
S100A13	0.00015485	0.000658212
CHTOP	0.373494	0.483533
SNAPIN	0.0418667	0.0881252
ILF2	3.01814e-10	2.76043e-09
INTS3	0.00192864	0.00629767
GATAD2B	0.27343	0.382755
DENND4B	0.48737	0.5882
CRTC2	0.135899	0.225207
SLC39A1	2.0545e-05	0.000103496
RP11-422P24.12	0.174187	0.272056
CREB3L4	0.000271274	0.00108667
JTB	2.1937e-17	3.25049e-16
RAB13	2.05772e-31	5.85382e-30
RPS27	5.08189e-08	3.65979e-07
TPM3	5.61683e-21	1.01964e-19
C1orf43	1.03261e-08	8.07832e-08
UBAP2L	0.0305352	0.068044
HAX1	7.31156e-13	8.1993e-12
ATP8B2	0.155762	0.249747
IL6R	0.00405498	0.0121042
UBE2Q1	0.135101	0.224253
ADAR	0.000283164	0.00113119
PMVK	0.0115208	0.0298715
PBXIP1	1.6881e-06	9.95812e-06
PYGO2	0.751163	0.807983
RP11-307C12.12	0.00988481	0.0262351
SHC1	1.70434e-08	1.30765e-07
CKS1B	3.91769e-13	4.48131e-12
FLAD1	0.203059	0.306018
ZBTB7B	0.917665	0.937203
RP11-307C12.11	0.000547282	0.00204985
ADAM15	0.029157	0.0653832
EFNA4	6.66753e-13	7.48985e-12
EFNA3	1.17266e-12	1.29733e-11
EFNA1	4.79573e-103	6.0606e-101
SLC50A1	0.043272	0.0905467
DPM3	0.00106021	0.00370791
KRTCAP2	0.0684162	0.131045
TRIM46	0.419739	0.526748
MUC1	0.256102	0.364159
RP11-263K19.4	0.801966	0.847558
THBS3	0.112238	0.194021
MTX1	0.252508	0.360299
GBA	0.27031	0.379561
FAM189B	0.410357	0.51819
SCAMP3	0.0364429	0.0784039
CLK2	0.268231	0.377361
HCN3	0.0096554	0.0257353
FDPS	8.64675e-11	8.28915e-10
RUSC1-AS1	0.164267	0.25999
RUSC1	0.0942758	0.169526
ASH1L	0.311925	0.42225
ASH1L-AS1	0.00248179	0.00789214
MSTO1	0.428597	0.53531
YY1AP1	0.934021	0.950216
DAP3	1.32575e-06	7.94542e-06
GON4L	0.866646	0.898204
RIT1	0.0840758	0.15457
KIAA0907	0.175792	0.273747
ARHGEF2	0.035765	0.077249
RP11-336K24.12	0.553954	0.645273
SSR2	4.86018e-44	2.02088e-42
UBQLN4	0.591628	0.676095
LAMTOR2	2.63944e-07	1.73711e-06
RAB25	0.751567	0.808268
MEX3A	0.00140567	0.00476643
LMNA	2.11986e-14	2.64842e-13
SLC25A44	0.37849	0.488366
PMF1	1.45615e-11	1.48129e-10
PAQR6	0.333597	0.444582
SMG5	0.0733745	0.138498
TMEM79	0.530849	0.62534
GLMP	8.17185e-07	5.03292e-06
CCT3	5.89749e-14	7.17028e-13
TSACC	0.606591	0.68912
C1orf61	6.51021e-32	1.88882e-30
RP11-98G7.1	0.0525999	0.106243
MEF2D	0.494546	0.59408
IQGAP3	0.0991877	0.176499
APOA1BP	8.93517e-08	6.22336e-07
GPATCH4	6.30912e-09	5.02855e-08
RP11-284F21.9	0.0774141	0.144669
RP11-284F21.10	0.00391877	0.0117536
NES	0.00383252	0.0115318
CRABP2	0.00402643	0.0120353
ISG20L2	0.288953	0.399129
RRNAD1	0.0158981	0.0393722
MRPL24	0.0039779	0.0119065
HDGF	0.000109007	0.000477242
PRCC	0.472998	0.574921
SH2D2A	0.604526	0.687547
PEAR1	0.0146131	0.0366458
ARHGEF11	0.0912842	0.165232
ETV3	0.130726	0.218787
KIRREL	0.0076682	0.0210888
IFI16	0.0534066	0.107393
DUSP23	0.135879	0.225203
TAGLN2	5.44007e-54	2.94234e-52
PIGM	0.00800621	0.0218946
IGSF8	0.45234	0.557388
PEA15	1.00088e-06	6.08727e-06
DCAF8	0.165909	0.262022
PEX19	0.0667218	0.128544
COPA	5.53428e-06	3.05233e-05
NCSTN	0.0036258	0.0110106
F11R	0.769044	0.822254
TSTD1	0.959858	0.969757
USF1	0.513277	0.610443
PVRL4	0.0526162	0.106259
KLHDC9	0.179825	0.278741
PFDN2	2.00476e-17	2.98737e-16
NIT1	0.015662	0.0388957
DEDD	0.379825	0.489848
UFC1	0.115375	0.198348
USP21	0.525516	0.621288
PPOX	0.0158539	0.0392776
B4GALT3	0.179254	0.278118
NDUFS2	0.000294246	0.00117013
TOMM40L	0.0661417	0.127594
SDHC	0.303145	0.413516
FCRLB	0.270117	0.379452
DUSP12	0.147996	0.240553
ATF6	0.0247729	0.0571111
NOS1AP	0.0139409	0.0351613
UHMK1	0.570993	0.658757
UAP1	5.76749e-09	4.63905e-08
HSD17B7	0.116879	0.200436
RGS5.1	0.0456315	0.09467
NUF2	0.220284	0.325705
PBX1	2.15116e-34	6.73159e-33
MGST3	3.31539e-28	8.20606e-27
ALDH9A1	0.759732	0.814848
TMCO1	0.0678861	0.130271
UCK2	4.18105e-07	2.69107e-06
POGK	0.366359	0.476186
TADA1	0.00424084	0.0125954
POU2F1	0.27826	0.387782
CREG1	2.78541e-05	0.00013665
MPZL1	0.941424	0.955676
MPC2	3.57671e-191	1.17522e-188
DCAF6	0.0359178	0.0774897
GPR161	1.70486e-10	1.5948e-09
TIPRL	4.18514e-05	0.000198636
SFT2D2	0.240637	0.348237
ATP1B1	7.51397e-72	5.67564e-70
NME7	0.0311223	0.0690712
BLZF1	0.0481238	0.0988731
SLC19A2	0.366086	0.475959
C1orf112	0.117037	0.200587
METTL18	0.305831	0.416403
SCYL3	0.909093	0.930271
KIFAP3	0.840337	0.877457
GORAB	0.162708	0.258269
PRRC2C	0.068077	0.130553
VAMP4	0.504289	0.603136
METTL13	0.0239311	0.0555111
PIGC	0.97932	0.983585
SUCO	0.0529859	0.106825
RP11-296O14.3	0.678586	0.748837
PRDX6	4.56512e-55	2.55316e-53
KLHL20	0.951917	0.963425
CENPL	0.132719	0.221445
DARS2	0.0642749	0.124652
ZBTB37	0.258201	0.366335
RC3H1	0.945894	0.95888
RABGAP1L	0.133419	0.22236
CACYBP	7.62988e-14	9.20841e-13
MRPS14	0.350548	0.46091
KIAA0040	0.522527	0.618713
RFWD2	0.0895922	0.162684
RASAL2-AS1	0.570463	0.658377
RASAL2	0.297975	0.408544
RP5-1098D14.1	0.672644	0.743844
RALGPS2	0.00249706	0.00793877
FAM20B	0.00195784	0.00638825
TOR3A	0.776661	0.827335
ABL2	0.0137647	0.0347768
SOAT1	0.064303	0.124688
TOR1AIP2	0.254943	0.362986
RP11-533E19.7	0.834814	0.873147
TOR1AIP1	0.98654	0.989024
CEP350	0.385173	0.495336
QSOX1	8.67192e-50	4.19026e-48
LHX4	0.0283786	0.0639389
ACBD6	0.00223669	0.00719276
XPR1	0.0164306	0.040523
STX6	0.186886	0.287548
MR1	6.37345e-05	0.000291665
IER5	0.000632461	0.00233103
GLUL	0.0851258	0.156149
RNASEL	0.138517	0.228338
RGS16	0.479195	0.5804
NPL	0.361703	0.471522
DHX9	0.605964	0.688719
LAMC1	4.30932e-07	2.7682e-06
LAMC2	2.44237e-144	4.93848e-142
SMG7	0.597999	0.681702
NCF2	1.46364e-23	2.98705e-22
ARPC5	1.29248e-11	1.31887e-10
TSEN15	0.000802722	0.00288178
C1orf21	6.33636e-13	7.14226e-12
EDEM3	1.92877e-05	9.7683e-05
FAM129A	0.621717	0.70241
RNF2	0.0224003	0.0525352
TRMT1L	0.307422	0.418308
IVNS1ABP	8.59568e-07	5.26681e-06
TPR	1.47e-09	1.26441e-08
C1orf27	0.327894	0.438376
PTGS2	0.841642	0.87861
PACERR	0.212303	0.316648
PLA2G4A	0.341682	0.452375
RGS2	0.00553582	0.0158755
UCHL5	0.183832	0.283742
TROVE2	0.000754902	0.00272723
RP11-101E13.5	0.0396846	0.0842007
GLRX2	0.00208976	0.0067783
CDC73	0.981541	0.985043
CFH	8.51914e-27	1.99585e-25
CFHR3	0.835959	0.874066
CFHR1	0.00280348	0.00877916
ASPM	0.0487979	0.100008
ZBTB41	0.381917	0.49187
DENND1B	0.0800993	0.148672
C1orf53	0.124658	0.210721
NEK7	3.87256e-09	3.17313e-08
MIR181A1HG	0.216681	0.321675
NR5A2	0.228572	0.335131
LINC00862	0.00379621	0.0114409
ZNF281	1.07032e-11	1.10072e-10
KIF14	0.00326366	0.0100432
DDX59	0.851107	0.886449
CAMSAP2	0.206687	0.310208
C1orf106	0.0120386	0.0309696
TMEM9	0.000402943	0.00155945
LAD1	2.45409e-08	1.84626e-07
PHLDA3	1.06937e-21	2.01357e-20
CSRP1	1.29799e-176	3.55407e-174
RP11-134G8.7	0.272956	0.382214
RP11-134G8.5	0.443921	0.54928
NAV1	7.69019e-34	2.37259e-32
IPO9-AS1	0.560679	0.650972
IPO9	0.797292	0.844017
SHISA4	0.00165678	0.0055071
TIMM17A	8.06364e-09	6.37668e-08
RNPEP	0.0499498	0.101924
RP11-465N4.4	8.41077e-07	5.16314e-06
ELF3	1.8471e-172	4.58047e-170
ARL8A	0.98907	0.991106
UBE2T	0.591321	0.675895
PPP1R12B	0.224575	0.330413
KDM5B	0.000302349	0.00119945
PCAT6	0.115683	0.198774
RABIF	0.000426836	0.00164417
KLHL12	0.0123198	0.0315815
ADIPOR1	1.29091e-05	6.69814e-05
CYB5R1	0.0153151	0.0381705
TMEM183A	3.37205e-07	2.19183e-06
BTG2	0.398209	0.507187
ATP2B4	0.233759	0.341107
ZC3H11A	0.526167	0.621554
ZBED6	0.34674	0.457321
SNRPE	6.37279e-14	7.71959e-13
SOX13	0.357353	0.467332
ETNK2	0.00769341	0.0211492
GOLT1A	0.0141854	0.0356958
PLEKHA6	0.000424789	0.00163821
PPP1R15B	0.575446	0.662267
PIK3C2B	0.0227839	0.0533016
MDM4	0.0347003	0.075358
LRRN2	4.8794e-08	3.52362e-07
TMEM81	0.461348	0.565466
RBBP5	0.11793	0.201724
DSTYK	0.00679819	0.0190184
TMCC2	0.0694446	0.132546
NUAK2	4.9415e-31	1.37598e-29
MFSD4	0.983153	0.98638
ELK4	0.0785201	0.14634
SLC45A3	0.0030435	0.00946091
NUCKS1	0.590702	0.675439
RAB29	0.390546	0.500307
SLC41A1	0.421396	0.528172
FAM72A	0.965597	0.974046
SRGAP2	0.17207	0.269485
IKBKE	1.75868e-17	2.62662e-16
RASSF5	0.332187	0.442972
EIF2D	0.0101704	0.0268736
DYRK3	0.0446506	0.0929138
MAPKAPK2	0.00149492	0.00501985
FCMR	0.157499	0.251795
C1orf116	8.11811e-07	5.00452e-06
PFKFB2	0.00036312	0.00141659
YOD1	0.486886	0.587833
C4BPB	0.704434	0.770632
CD55	5.96932e-06	3.27851e-05
CD46	0.0106075	0.0278606
C1orf132	0.0772372	0.144441
PLXNA2	3.92288e-16	5.37067e-15
LAMB3	0.0200616	0.047853
G0S2	0.00108848	0.00379365
C1orf74	0.702747	0.769299
DIEXF	0.969342	0.976405
SERTAD4-AS1	2.0031e-08	1.52442e-07
HHAT	1.83845e-06	1.08111e-05
KCNH1	7.82206e-07	4.83108e-06
RCOR3	0.399456	0.508332
TRAF5	0.492506	0.59244
LINC00467	0.00341676	0.0104604
SLC30A1	0.0889904	0.161838
NEK2	0.322321	0.432714
LPGAT1	0.0344124	0.0748811
INTS7	0.333833	0.444761
DTL	0.0133069	0.0337436
PPP2R5A	0.567249	0.655863
TMEM206	0.00247645	0.00787896
NENF	0.194229	0.295748
RP11-61J19.5	0.487334	0.5882
ATF3	0.194168	0.295707
BATF3	0.000354315	0.00138553
NSL1	0.823216	0.864317
TATDN3	0.0338231	0.073907
FLVCR1-AS1	0.105898	0.185502
FLVCR1	0.076366	0.143383
VASH2	0.00440769	0.0130356
ANGEL2	0.179996	0.278972
RPS6KC1	0.266806	0.375804
SMYD2	6.28705e-07	3.94043e-06
PTPN14	0.0228405	0.0534056
CENPF	5.57246e-05	0.000258886
KCTD3	0.000361865	0.00141253
GPATCH2	0.435056	0.541523
SPATA17	0.0619554	0.120885
RRP15	0.0118464	0.0305889
TGFB2-AS1	0.242268	0.349943
TGFB2	2.04819e-07	1.36646e-06
LYPLAL1	0.00657834	0.0184821
EPRS	0.000231142	0.000943155
BPNT1	0.787783	0.835997
IARS2	0.521028	0.617426
RAB3GAP2	0.150223	0.24315
C1orf115	0.779961	0.829908
2019-03-02	0.00518507	0.015017
2019-03-01	0.891928	0.91745
HLX	0.000186141	0.000779126
DUSP10	0.113706	0.196094
HHIPL2	0.574307	0.661378
TAF1A	0.712403	0.776635
TAF1A-AS1	0.745741	0.803704
MIA3	0.463716	0.567628
AIDA	1.09601e-08	8.56926e-08
BROX	0.478626	0.580079
RP11-452F19.3	0.3653	0.475266
DISP1	0.151538	0.244778
CAPN2	1.13673e-25	2.5322e-24
TP53BP2	0.291576	0.401949
FBXO28	0.991811	0.993247
DEGS1	0.0180939	0.0438923
NVL	0.453628	0.558452
CNIH4	2.38621e-05	0.000118795
WDR26	0.336733	0.447694
CNIH3	0.424106	0.530961
DNAH14	4.6531e-05	0.000219117
LBR	0.00356506	0.0108487
ENAH	0.00032414	0.00127836
SRP9	0.0985339	0.175669
EPHX1	9.24426e-179	2.64125e-176
TMEM63A	0.127492	0.214741
PYCR2	0.000266207	0.00106865
SDE2	0.00310873	0.00963632
H3F3A	3.85301e-10	3.49243e-09
RP11-396C23.2	0.187527	0.288333
ACBD3	0.005971	0.0169314
LIN9	0.799396	0.845862
PARP1	1.21931e-08	9.49372e-08
ITPKB	0.93433	0.950457
PSEN2	4.11651e-05	0.000195743
ADCK3	9.0304e-05	0.000402327
CDC42BPA	0.010432	0.0274711
CTD-2090I13.1	0.249893	0.357922
ZNF678	0.919229	0.938101
SNAP47	0.0222047	0.0521137
JMJD4	0.0280366	0.0632592
ARF1	0.0617585	0.120561
C1orf35	0.000291823	0.0011619
MRPL55	3.97771e-08	2.91086e-07
GUK1	0.00672117	0.0188397
IBA57	0.763276	0.817849
C1orf145	0.571504	0.659173
OBSCN	0.0103478	0.0272711
TRIM11	0.257222	0.365122
HIST3H2A	4.36409e-05	0.000206099
RNF187	0.00148204	0.00498427
RHOU	3.0501e-06	1.74597e-05
RAB4A	0.0342994	0.0746723
CCSAP	0.997967	0.998271
NUP133	0.0614606	0.120026
ABCB10	0.267322	0.37637
TAF5L	0.165736	0.261842
URB2	0.360596	0.470497
GALNT2	2.8567e-23	5.76737e-22
COG2	0.0740401	0.139574
C1orf198	0.672105	0.743457
TTC13	0.587925	0.673187
ARV1	0.000298935	0.00118734
FAM89A	1.46088e-08	1.12745e-07
C1orf131	0.788603	0.836733
GNPAT	0.0835433	0.153783
EXOC8	0.399377	0.50828
SPRTN	0.286739	0.396696
EGLN1	1.92517e-20	3.3963e-19
RP11-295G20.2	1.79286e-44	7.55241e-43
TSNAX	0.52345	0.619473
SIPA1L2	0.0331918	0.0726703
MAP10	0.467714	0.570873
NTPCR	5.53268e-16	7.4965e-15
PCNXL2	0.146881	0.239154
RP5-862P8.2	0.457315	0.561718
KCNK1	0.023778	0.0552439
SLC35F3	0.420538	0.527499
RP5-827C21.4	0.706895	0.772682
COA6	0.00104869	0.0036774
TARBP1	0.158274	0.252727
IRF2BP2	1.06774e-05	5.61559e-05
RP11-443B7.1	0.00920147	0.0246705
LINC01348	0.000972906	0.0034318
TOMM20	0.589424	0.674456
RBM34	0.795075	0.842444
ARID4B	0.26826	0.377361
GGPS1	0.00147316	0.00496456
TBCE	0.000665614	0.00243546
B3GALNT2	0.00467006	0.0136975
GNG4	2.10315e-27	5.04411e-26
LYST	0.0156538	0.0388844
NID1	5.77569e-08	4.12778e-07
GPR137B	3.26483e-14	4.0253e-13
ERO1B	0.26588	0.374781
EDARADD	0.833269	0.871878
LGALS8	0.187811	0.28864
HEATR1	0.136739	0.226286
MTR	0.0396361	0.0841307
MTRNR2L11	0.289134	0.399257
LINC01139	0.598484	0.682032
FMN2	4.92125e-06	2.73373e-05
FH	0.000777857	0.00280323
OPN3	4.60565e-73	3.66861e-71
CHML	0.00148831	0.00500149
EXO1	0.100753	0.178703
PLD5	0.109073	0.189823
CEP170	6.37205e-08	4.52691e-07
SDCCAG8	0.00130641	0.00445861
AKT3	0.129975	0.217808
ZBTB18	0.139282	0.22931
ADSS	0.0118856	0.030678
DESI2	0.20254	0.305568
COX20	0.573887	0.661051
HNRNPU-AS1	0.0443788	0.0925091
HNRNPU	5.94028e-05	0.000273465
EFCAB2	0.000652464	0.00239401
SMYD3	0.0119535	0.0308099
TFB2M	0.0565633	0.112451
CNST	0.549528	0.641312
SCCPDH	6.99307e-12	7.29443e-11
AHCTF1	0.0129617	0.0330083
ZNF695	0.96217	0.971564
ZNF670	0.0672996	0.129467
ZNF669	0.0724474	0.136945
ZNF124	0.0427112	0.0895587
RP11-488L18.10	0.643945	0.720593
ZNF496	0.124126	0.209932
SH3BP5L	0.0366261	0.0787592
ZNF672	0.273814	0.383084
ZNF692	0.310591	0.421269
PGBD2	0.520439	0.616864
SH3YL1	0.740622	0.799572
ACP1	6.55067e-08	4.64627e-07
TMEM18	0.125239	0.211516
PXDN	0.000377078	0.00146756
TSSC1	0.625156	0.705229
TRAPPC12	0.0261306	0.0597174
TRAPPC12-AS1	0.317068	0.427671
ADI1	1.64584e-30	4.40556e-29
AC142528.1	0.249503	0.357642
AC108488.4	0.439433	0.545334
RNASEH1	0.00612931	0.0173242
RNASEH1-AS1	0.0488465	0.100076
RPS7	4.87422e-44	2.02088e-42
CMPK2	0.00646099	0.0181796
RNF144A	0.0701843	0.133725
ID2	2.78613e-12	3.00888e-11
KIDINS220	4.19779e-05	0.000199103
MBOAT2	3.82655e-27	9.04538e-26
ASAP2	1.53468e-13	1.81714e-12
ITGB1BP1	0.000384598	0.00149284
CPSF3	0.00321581	0.00992377
IAH1	0.000216473	0.000891883
ADAM17	0.419461	0.526449
RP11-214N9.1	0.222938	0.328594
YWHAQ	2.38637e-57	1.41919e-55
TAF1B	0.628741	0.708345
RP11-95D17.1	0.0900902	0.163408
GRHL1	0.625916	0.705827
RP11-254F7.2	0.00128234	0.00438673
KLF11	1.04226e-05	5.49352e-05
RP11-254F7.4	0.286194	0.396192
RRM2	0.691383	0.759603
C2orf48	0.629802	0.709236
HPCAL1	5.62494e-05	0.000260863
ODC1	6.95754e-50	3.37428e-48
NOL10	0.0219127	0.0515757
RN7SL832P	0.479285	0.5804
ATP6V1C2	0.0770501	0.144282
RP11-791G15.2	0.346327	0.456868
PDIA6	1.47249e-29	3.80963e-28
KCNF1	0.00327108	0.0100589
PQLC3	0.0957115	0.171732
ROCK2	0.00035286	0.00138066
E2F6	0.300143	0.410553
GREB1	0.487716	0.588564
LPIN1	0.0241482	0.0559063
NBAS	0.24614	0.353977
DDX1	0.000120006	0.000520193
SMC6	0.0192467	0.0462365
GEN1	0.27981	0.389379
KCNS3	0.0836051	0.153875
RDH14	0.113839	0.196247
OSR1	0.924539	0.942613
TTC32	0.0188805	0.0454897
WDR35	0.219972	0.325395
MATN3	3.71724e-05	0.000177916
LAPTM4A	0.758966	0.814099
SDC1	0.0346306	0.0752437
PUM2	0.399818	0.508645
RHOB	5.68964e-28	1.39253e-26
HS1BP3	3.39918e-05	0.000164308
LDAH	0.0627467	0.122139
KLHL29	0.0921296	0.166487
ATAD2B	0.00226221	0.00727128
UBXN2A	0.20347	0.306465
MFSD2B	0.0224166	0.0525641
C2orf44	0.983685	0.986725
FKBP1B	0.000441503	0.00169431
SF3B6	4.21508e-16	5.7587e-15
FAM228B	1.13763e-31	3.27175e-30
TP53I3	0	0
PFN4	0.0288124	0.0647429
ITSN2	0.000367295	0.00143118
NCOA1	0.33872	0.449586
PTRHD1	0.447564	0.552747
CENPO	0.538668	0.632219
ADCY3	0.538707	0.632219
RP11-443B20.1	0.102591	0.181108
DNAJC27	0.81087	0.85429
DNAJC27-AS1	0.0196597	0.047032
EFR3B	2.21761e-42	8.91318e-41
DNMT3A	0.0254917	0.0584606
DTNB	0.834939	0.873208
ASXL2	0.113193	0.195338
KIF3C	0.0116766	0.0301963
RAB10	1.50259e-46	6.64934e-45
GAREM2	0.897573	0.921415
HADHA	0.000549972	0.00205817
HADHB	0.000182341	0.00076468
EPT1	0.00079689	0.00286475
C2orf70	0.374608	0.484594
KCNK3	0.289684	0.39976
SLC35F6	0.02416	0.0559237
CENPA	0.00812327	0.0221565
DPYSL5	0.0646083	0.125169
MAPRE3	0.510757	0.608492
TMEM214	0.0938804	0.168977
AGBL5	0.699729	0.766569
OST4	0.0046268	0.0135858
EMILIN1	0.453107	0.558072
KHK	0.159558	0.254353
CGREF1	0.307256	0.418145
ABHD1	0.853291	0.888442
PREB	8.14659e-05	0.000365679
SLC5A6	0.000638163	0.00234809
ATRAID	2.45132e-10	2.26248e-09
CAD	0.0298966	0.0668364
SLC30A3	0.556207	0.64721
UCN	0.115966	0.19913
MPV17	0.00165843	0.00551118
GTF3C2	0.0133975	0.0339357
AC074117.10	0.745828	0.803704
EIF2B4	0.0740767	0.139604
SNX17	0.328015	0.438432
ZNF513	0.906269	0.928218
PPM1G	0.0236615	0.0550315
NRBP1	1.07256e-05	5.63641e-05
KRTCAP3	0.391832	0.501543
IFT172	0.00946632	0.0253084
FNDC4	0.380946	0.49086
ZNF512	0.00629252	0.0177359
CCDC121	0.448427	0.553553
GPN1	0.046347	0.0959017
SUPT7L	0.0862628	0.15797
SLC4A1AP	0.326408	0.436907
LINC01460	0.0170491	0.041774
MRPL33	6.90164e-06	3.73593e-05
RBKS	6.59091e-13	7.41647e-12
BRE	0.000158629	0.000672536
FOSL2	2.24629e-18	3.50213e-17
AC097724.3	0.991187	0.992844
PPP1CB	0.00382435	0.0115151
TRMT61B	0.33462	0.445583
WDR43	3.85582e-05	0.000183761
CLIP4	0.480642	0.581736
YPEL5	5.34049e-18	8.17113e-17
LBH	2.77967e-41	1.09054e-39
LCLAT1	0.0711353	0.134979
GALNT14	4.45794e-14	5.45538e-13
EHD3	0.0350121	0.0759096
XDH	0.0266528	0.0606261
MEMO1	0.103363	0.182178
DPY30	3.28363e-08	2.43548e-07
SPAST	0.346375	0.456886
RP11-563N4.1	0.137806	0.227593
SLC30A6	0.21787	0.322972
YIPF4	0.697579	0.764788
AL133245.2	0.788003	0.836163
BIRC6	0.112887	0.194862
TTC27	0.00279407	0.00875386
LTBP1	4.34945e-19	7.04869e-18
RASGRP3	0.877826	0.90716
FAM98A	0.207071	0.310677
RP11-490M8.1	0.0488387	0.100076
CRIM1	0.121776	0.206649
FEZ2	8.64323e-31	2.3568e-29
STRN	0.818969	0.861234
HEATR5B	0.389012	0.498813
GPATCH11	0.251724	0.359453
EIF2AK2	0.226897	0.333122
CEBPZOS	0.152168	0.245607
CEBPZ	0.113929	0.196298
NDUFAF7	0.0169553	0.0415908
PRKD3	0.384113	0.494227
QPCT	3.98516e-162	9.35303e-160
CDC42EP3	0.00591513	0.016791
RMDN2	0.285113	0.394946
CYP1B1	1.07452e-19	1.79904e-18
ATL2	0.10939	0.190249
HNRNPLL	0.00304307	0.00946091
GALM	1.59199e-10	1.4924e-09
SRSF7	0.114587	0.197252
GEMIN6	2.02861e-07	1.35478e-06
DHX57	0.438579	0.544618
MORN2	5.03424e-16	6.8423e-15
SOS1	0.78654	0.835052
MAP4K3	0.906324	0.928218
AC007246.3	0.00343214	0.0105026
THUMPD2	0.779447	0.829617
AC104654.2	0.000336716	0.00132301
PKDCC	0.00164478	0.00547137
EML4	7.6526e-25	1.65153e-23
COX7A2L	8.32698e-16	1.12018e-14
MTA3	0.716119	0.779845
ZFP36L2	1.17805e-24	2.52169e-23
AC010883.5	0.526968	0.622165
THADA	0.7637	0.81813
PLEKHH2	5.82962e-19	9.36659e-18
C1GALT1C1L	0.159019	0.253639
DYNC2LI1	0.0674454	0.12969
LRPPRC	0.234727	0.342203
PPM1B	0.0338241	0.073907
SLC3A1	0.501436	0.600325
PREPL	0.238942	0.346701
CAMKMT	0.729301	0.790141
RP11-89K21.1	0.0748193	0.14076
SIX3	0.157931	0.252333
AC093702.1	0.0900868	0.163408
SRBD1	0.0972041	0.174006
PRKCE	0.0302164	0.0674596
EPAS1	3.96999e-25	8.69626e-24
ATP6V1E2	0.0201367	0.0479971
RHOQ	3.94003e-10	3.56884e-09
PIGF	0.35488	0.464931
CRIPT	4.72428e-07	3.0156e-06
SOCS5	1.08656e-13	1.30061e-12
LINC01119	2.5516e-05	0.000126027
MCFD2	1.53712e-28	3.8262e-27
TTC7A	0.114082	0.19651
CALM2	2.87775e-44	1.20071e-42
AC073283.4	0.00011418	0.000497402
BCYRN1	4.604e-05	0.000216883
EPCAM	0.00106266	0.0037145
MSH2	0.385369	0.49549
KCNK12	0.258907	0.367197
MSH6	5.27883e-06	2.91902e-05
FBXO11	0.32019	0.430821
FOXN2	0.114037	0.19646
RP11-191L17.1	0.209705	0.31377
PPP1R21	1.73306e-05	8.8457e-05
ASB3	0.708929	0.774218
CHAC2	0.000785947	0.00282851
ERLEC1	0.884513	0.912278
PSME4	0.298806	0.409297
ACYP2	0.0026721	0.00841788
SPTBN1	3.88906e-15	5.00626e-14
RTN4	2.05224e-17	3.04431e-16
CLHC1	0.0226568	0.0530609
RPS27A	8.65437e-49	4.01924e-47
MTIF2	0.0126427	0.0322835
CCDC88A	1.30377e-12	1.43633e-11
CFAP36	3.34708e-06	1.90518e-05
PPP4R3B	0.197432	0.299637
RP11-554J4.1	0.77261	0.824528
PNPT1	0.181769	0.281323
EFEMP1	9.16101e-40	3.42054e-38
VRK2	1.88819e-20	3.34005e-19
FANCL	0.182454	0.282097
RP11-334G22.1	0.592391	0.676613
PAPOLG	0.79732	0.844017
REL	0.5275	0.622564
PUS10	0.106209	0.185948
PEX13	0.505123	0.603805
KIAA1841	0.150464	0.243391
C2orf74	0.461151	0.56533
AHSA2	0.0262544	0.0599272
USP34	0.0322884	0.071107
RP11-355B11.2	0.93833	0.953345
XPO1	0.178925	0.277738
FAM161A	6.65952e-13	7.48726e-12
CCT4	6.34648e-10	5.63593e-09
AC107081.5	0.815626	0.8582
COMMD1	0.0822562	0.151754
B3GNT2	0.0203293	0.0483686
TMEM17	0.000892046	0.00317814
EHBP1	7.81404e-08	5.49198e-07
AC009501.4	0.562087	0.652145
OTX1	0.610538	0.692705
WDPCP	0.602094	0.685076
MDH1	0.000112776	0.000492103
UGP2	0.779729	0.829795
VPS54	0.567409	0.655889
PELI1	0.0880484	0.160547
LGALSL	0.0181958	0.04412
AFTPH	0.0192045	0.0461519
SERTAD2	0.348143	0.458517
SLC1A4	0.0846268	0.155429
CEP68	0.0417298	0.0879076
RAB1A	0.0543714	0.108933
ACTR2	0.00229083	0.00735069
SPRED2	0.0278083	0.0628196
MEIS1	0.957689	0.968149
ETAA1	0.917221	0.936823
C1D	0.387374	0.497145
WDR92	0.000699669	0.00254682
PNO1	3.2388e-13	3.73073e-12
PPP3R1	0.531677	0.625982
RP11-474G23.3	0.0037575	0.0113476
CNRIP1	0.00174929	0.00577515
FBXO48	0.571743	0.659391
APLF	0.00611453	0.0172899
GKN2	9.14477e-05	0.000407147
GKN1	6.97772e-05	0.000317
ANTXR1	2.9962e-203	1.12512e-200
GFPT1	0.0121829	0.0312796
NFU1	9.34537e-17	1.33652e-15
AAK1	0.0973309	0.174141
ANXA4	5.46543e-45	2.32467e-43
GMCL1	8.24417e-10	7.25741e-09
SNRNP27	0.000505651	0.00190915
MXD1	0.0605042	0.118581
PCBP1	0.815806	0.858269
AC016700.5	0.0466032	0.0963212
C2orf42	0.0112869	0.0293634
TIA1	0.731763	0.79183
PCYOX1	6.02499e-05	0.000276725
SNRPG	9.84653e-11	9.39818e-10
FAM136A	0.00122652	0.00422
TGFA	0.464503	0.568432
ADD2	3.27243e-06	1.86673e-05
VAX2	0.0176836	0.0430081
TEX261	0.460475	0.564608
NAGK	0.0935394	0.168432
MCEE	0.322786	0.433073
MPHOSPH10	0.000426167	0.00164256
PAIP2B	0.783736	0.83298
ZNF638	0.888388	0.915197
CYP26B1	3.37662e-18	5.21491e-17
EXOC6B	0.634107	0.712557
SPR	2.56739e-08	1.92708e-07
SFXN5	0.119213	0.203309
RAB11FIP5	0.254644	0.362677
SMYD5	0.1081	0.188627
PRADC1	0.00779644	0.0213967
CCT7	1.34723e-15	1.77815e-14
FBXO41	0.0419306	0.0882456
ALMS1	0.000541365	0.00203116
TPRKB	0.000119821	0.000519569
DUSP11	0.000199347	0.000829908
STAMBP	0.332401	0.443212
DGUOK	6.69576e-06	3.63646e-05
DGUOK-AS1	0.157662	0.252025
TET3	0.371833	0.481858
BOLA3	6.30636e-05	0.000288796
BOLA3-AS1	0.189288	0.290328
MOB1A	0.083746	0.154091
RP11-287D1.2	0.280678	0.390283
MTHFD2	2.17932e-11	2.1848e-10
DCTN1	0.202695	0.305717
C2orf81	0.468572	0.571497
WDR54	8.99711e-48	4.10587e-46
RTKN	0.00252252	0.00800614
INO80B	0.520963	0.617405
WBP1	0.907886	0.9296
MOGS	0.00928483	0.0248737
MRPL53	0.00105878	0.00370588
CCDC142	0.138686	0.228559
TTC31	0.772711	0.824528
LBX2	0.0070312	0.0195869
LBX2-AS1	0.0188425	0.0454148
PCGF1	0.00673874	0.0188758
AUP1	1.02598e-05	5.41546e-05
HTRA2	0.280228	0.38981
DOK1	0.0268004	0.0608987
SEMA4F	0.138923	0.228892
POLE4	2.4465e-06	1.41338e-05
EVA1A	0.135218	0.224417
MRPL19	0.00971894	0.0258732
GCFC2	0.216702	0.321675
RP11-342K6.1	0.97269	0.978497
SUCLG1	2.84784e-05	0.000139453
TRABD2A	3.95588e-09	3.23938e-08
TMSB10	0	0
KCMF1	3.66299e-19	5.95088e-18
TCF7L1	7.28817e-06	3.93543e-05
TGOLN2	0.326781	0.437182
RETSAT	0.546484	0.638733
ELMOD3	0.0578017	0.11429
CAPG	0.000220648	0.000906241
MAT2A	6.82176e-06	3.69573e-05
GGCX	0.380608	0.490561
VAMP8	5.9925e-18	9.15808e-17
VAMP5	0.633422	0.712051
RNF181	7.9904e-10	7.04817e-09
TMEM150A	2.95832e-05	0.000144218
USP39	0.128012	0.215452
C2orf68	0.00731942	0.020261
ATOH8	0.0345719	0.0751288
ST3GAL5	1.18725e-11	1.21527e-10
POLR1A	0.298536	0.408971
PTCD3	0.261134	0.369717
IMMT	0.00147747	0.00497524
RP11-301O19.1	0.0607463	0.118914
MRPL35	0.0222008	0.0521137
KDM3A	2.46056e-05	0.000122265
CHMP3	0.223982	0.329696
RNF103	3.40285e-06	1.93441e-05
RMND5A	0.0770644	0.144282
AC133644.2	0.415951	0.523613
LINC00152	4.56796e-07	2.92291e-06
RP11-1399P15.1	0.230144	0.336873
KRCC1	0.000285016	0.00113755
EIF2AK3	0.0923029	0.166754
AC062029.1	0.479316	0.5804
RPIA	9.65588e-07	5.88078e-06
MRPS5	0.0666834	0.128507
ZNF514	0.919018	0.938002
ZNF2	0.92849	0.946127
FAHD2A	0.00545229	0.0156873
LINC00342	0.00369858	0.0111932
ANKRD36C	0.0151071	0.0377261
DUSP2	0.471329	0.573741
STARD7	7.52017e-05	0.000339532
TMEM127	0.000286265	0.00114185
CIAO1	1.11536e-06	6.74608e-06
SNRNP200	0.250807	0.358573
NCAPH	0.0659889	0.127356
NEURL3	0.11633	0.199677
ARID5A	1.30141e-15	1.72424e-14
KANSL3	0.000583493	0.00216941
LMAN2L	0.000382985	0.00148746
CNNM4	0.000293187	0.00116627
CNNM3	0.964759	0.973574
ANKRD39	1.4131e-06	8.442e-06
SEMA4C	0.274111	0.38326
FAHD2B	0.000510953	0.00192751
ANKRD36	0.106077	0.185741
AC159540.1	0.00054681	0.00204867
ANKRD36B	0.000653052	0.0023955
COX5B	5.56364e-08	3.98056e-07
ACTR1B	0.0195417	0.0468254
TMEM131	0.0864922	0.158302
INPP4A	0.0889633	0.161811
COA5	0.0163372	0.0403155
UNC50	0.000113511	0.000494816
MGAT4A	0.000374578	0.00145826
TSGA10	0.577735	0.664041
C2orf15	0.199068	0.301666
LIPT1	0.21264	0.31697
MITD1	7.10409e-07	4.42298e-06
MRPL30	0.149155	0.241898
LYG2	0.440527	0.546134
TXNDC9	4.97302e-06	2.76132e-05
EIF5B	0.0623962	0.121528
REV1	0.204661	0.307604
LONRF2	0.0993202	0.176687
CHST10	0.00147582	0.00497095
PDCL3	0.0210818	0.0498611
NPAS2	0.00123721	0.00425225
RPL31	0.00110119	0.00383391
TBC1D8	0.433152	0.539548
CNOT11	0.00489645	0.0142812
RNF149	7.9506e-08	5.579e-07
CREG2	2.22797e-09	1.87586e-08
MAP4K4	1.23759e-05	6.44948e-05
IL1R2	2.92457e-06	1.67703e-05
IL1R1	0.0256992	0.0588747
IL18R1	0.00515237	0.0149553
SLC9A2	0.689224	0.757967
MFSD9	0.0568522	0.112888
TMEM182	0.249917	0.357922
MRPS9	0.0755502	0.142054
TGFBRAP1	0.0518851	0.105073
RP11-332H14.2	0.326189	0.436702
C2orf49	0.0519412	0.105171
FHL2	5.15896e-13	5.85023e-12
NCK2	0.00106524	0.00372156
UXS1	0.0361855	0.0779522
ST6GAL2	1.37991e-08	1.06746e-07
GCC2	0.984737	0.987517
LIMS1	5.27924e-06	2.91902e-05
RANBP2	0.40097	0.509715
CCDC138	0.596991	0.68098
2019-09-10	1.20439e-12	1.33019e-11
SOWAHC	0.000110548	0.000483503
MALL	2.82298e-124	4.75672e-122
NPHP1	0.00737639	0.0203929
LINC00116	4.4409e-13	5.04903e-12
LINC01106	0.90125	0.924245
BUB1	0.00102508	0.00360039
BCL2L11	1.32926e-06	7.95919e-06
MIR4435-2HG	0.172307	0.26976
RP11-803D5.4	0.233904	0.341243
ANAPC1	0.292688	0.40306
MERTK	0.168272	0.264894
TMEM87B	0.89595	0.920404
FBLN7	0.629234	0.708778
ZC3H8	2.38483e-08	1.79827e-07
ZC3H6	0.0396107	0.0841039
TTL	0.000166744	0.000703762
POLR1B	0.631757	0.710524
CHCHD5	0.00319902	0.00988591
AC079922.3	0.118711	0.202652
SLC20A1	5.94839e-09	4.77871e-08
CKAP2L	0.00210071	0.00680374
PSD4	8.81829e-08	6.14522e-07
PAX8	0.640785	0.7181
RP11-65I12.1	0.0980983	0.175129
RP11-480C16.1	0.0149498	0.0373758
CBWD2	0.694828	0.76246
RABL2A	0.572863	0.660161
SLC35F5	0.770195	0.822875
RP11-141B14.1	0.194723	0.29638
ACTR3	4.81148e-08	3.47649e-07
DDX18	6.74907e-08	4.77668e-07
CCDC93	0.693418	0.761115
INSIG2	0.126902	0.213884
STEAP3	4.0573e-08	2.9658e-07
C2orf76	0.125125	0.211378
DBI	4.41705e-08	3.21447e-07
TMEM37	1.13173e-10	1.07707e-09
TMEM177	0.590407	0.675346
PTPN4	0.825757	0.866156
EPB41L5	1.61593e-06	9.57538e-06
TMEM185B	0.000128555	0.000553748
RALB	2.01653e-10	1.87567e-09
INHBB	1.48373e-82	1.36368e-80
GLI2	2.98376e-20	5.20101e-19
RP11-297J22.1	1.60268e-05	8.2121e-05
TFCP2L1	0.533642	0.627595
CLASP1	0.0168355	0.0413433
NIFK-AS1	0.838126	0.875867
NIFK	9.94414e-06	5.26363e-05
TSN	0.012557	0.0321145
BIN1	9.11275e-77	7.72702e-75
CYP27C1	0.235669	0.343118
ERCC3	0.429607	0.536249
MAP3K2	0.0198344	0.0473884
AC068282.3	0.649369	0.724874
PROC	0.191453	0.292827
IWS1	0.298083	0.408605
LIMS2	0.0306721	0.0682334
WDR33	0.437461	0.543744
SFT2D3	0.141619	0.232357
POLR2D	0.217631	0.32269
AMMECR1L	0.533384	0.627508
RP11-395A13.2	0.386153	0.496061
SAP130	0.00784666	0.021521
UGGT1	0.12207	0.207015
HS6ST1	0.461235	0.56538
CCDC74B	1.78815e-16	2.50817e-15
SMPD4	0.3944	0.503947
MZT2B	0.00056451	0.00210658
CCDC115	2.59134e-07	1.70802e-06
IMP4	1.85169e-08	1.41493e-07
PTPN18	0.368637	0.478613
FAM168B	0.808799	0.852798
PLEKHB2	0.028636	0.0644237
MZT2A	5.39573e-07	3.41568e-06
CCDC74A	8.04166e-41	3.07243e-39
RP11-725P16.2	0.698029	0.765026
GPR39	0.097327	0.174141
LYPD1	1.12736e-28	2.81689e-27
NCKAP5	0.000105997	0.000465827
MGAT5	0.840319	0.877457
CCNT2-AS1	0.664769	0.737554
CCNT2	0.311565	0.422005
RAB3GAP1	0.17889	0.277717
ZRANB3	0.0508975	0.1036
R3HDM1	0.351175	0.461226
UBXN4	0.0001356	0.000582034
MCM6	0.0592066	0.116595
DARS	2.67531e-06	1.54082e-05
HNMT	0.00068701	0.00250468
SPOPL	0.228916	0.335524
KYNU	1.56149e-51	7.80329e-50
GTDC1	0.577746	0.664041
ZEB2	2.04551e-08	1.5558e-07
TEX41	0.649072	0.724726
ACVR2A	0.606072	0.688719
ORC4	0.11874	0.202674
MBD5	0.629319	0.708813
EPC2	0.0686455	0.131364
KIF5C	0.309791	0.420618
MMADHC	0.00036948	0.00143926
RND3	4.89516e-18	7.50724e-17
RBM43	0.0342654	0.0746355
NMI	0.558835	0.649634
RIF1	0.394536	0.504023
ARL5A	0.859884	0.893255
STAM2	0.618516	0.699643
FMNL2	0.0030449	0.00946302
PRPF40A	0.0676157	0.129961
ARL6IP6	6.65357e-08	4.71671e-07
GALNT13	1.63934e-06	9.69222e-06
KCNJ3	0.133942	0.223018
NR4A2	0.171249	0.268454
GPD2	0.000385377	0.00149543
GALNT5	1.43617e-11	1.46322e-10
ACVR1	0.791162	0.83911
CCDC148	0.924785	0.94279
PKP4	0.162385	0.25785
DAPL1	0.891527	0.917424
TANC1	0.00144223	0.00487658
WDSUB1	0.0443592	0.092483
BAZ2B	0.00136853	0.00465372
AC009506.1	0.00747478	0.0206259
AC009961.3	0.251231	0.358906
2019-03-07	0.74374	0.802082
CD302	0.134476	0.223695
PLA2R1	0.00980206	0.0260628
ITGB6	1.21586e-05	6.34635e-05
RBMS1	7.05743e-12	7.35573e-11
TANK	0.000239752	0.000974959
AC009299.3	0.0070086	0.0195364
PSMD14	4.47635e-05	0.000211173
IFIH1	5.86527e-05	0.000270387
GCA	0.000334491	0.00131544
FIGN	0.0728163	0.137543
GRB14	0.103933	0.182938
COBLL1	0.25381	0.361764
TTC21B	0.0537927	0.107988
SCN9A	0.000704111	0.00256064
STK39	0.12785	0.215207
CERS6	0.000230314	0.000940069
NOSTRIN	8.2844e-09	6.54338e-08
SPC25	0.362426	0.472228
BBS5	0.0272217	0.0617173
FASTKD1	0.00149315	0.00501649
PPIG	0.278884	0.388405
PHOSPHO2	0.200407	0.303101
KLHL23	0.00784991	0.0215254
SSB	3.40855e-10	3.10455e-09
METTL5	3.0845e-06	1.76336e-05
UBR3	0.923157	0.941568
GORASP2	0.0984711	0.175581
TLK1	0.591234	0.67588
METTL8	0.0232355	0.0541846
DCAF17	0.674096	0.745203
CYBRD1	1.12997e-11	1.15844e-10
DYNC1I2	4.50632e-08	3.27038e-07
SLC25A12	8.98902e-05	0.000400755
HAT1	0.241437	0.348972
METAP1D	0.100425	0.178267
DLX1	0.342324	0.452905
ITGA6	0.00875365	0.0236484
PDK1	0.0979769	0.174975
AC013461.1	6.61698e-49	3.08394e-47
CDCA7	3.92997e-07	2.54316e-06
RP11-796E10.1	0.354394	0.464479
SP3	0.454202	0.558896
OLA1	4.43025e-08	3.22051e-07
LINC01305	0.0773056	0.144527
SP9	0.28529	0.395107
CIR1	0.259484	0.367817
SCRN3	0.287424	0.397393
GPR155	0.0379172	0.0810187
AC010894.3	0.0435662	0.0910898
WIPF1	3.20086e-22	6.19571e-21
CHN1	0.0291624	0.065384
ATF2	0.523404	0.619473
ATP5G3	7.57249e-11	7.28589e-10
KIAA1715	0.273091	0.382321
HOXD11	2.92342e-20	5.10259e-19
HOXD-AS2	0.0988673	0.176096
HOXD8	0.000982771	0.00346381
HAGLR	0.441539	0.547105
MTX2	0.403425	0.512143
LINC01116	2.35149e-31	6.67509e-30
LINC01117	0.00516289	0.0149759
HNRNPA3	4.41998e-08	3.21482e-07
NFE2L2	3.26714e-05	0.00015845
AC079305.10	0.591943	0.676278
AGPS	0.0868966	0.158896
TTC30B	0.236282	0.34379
TTC30A	0.301077	0.411337
PDE11A	1.27895e-10	1.2093e-09
RBM45	0.492922	0.59267
OSBPL6	0.00536214	0.0154685
AC009948.5	0.000687214	0.00250473
PRKRA	0.392948	0.502483
DFNB59	0.435317	0.541694
FKBP7	1.79969e-08	1.37759e-07
PLEKHA3	0.0040396	0.0120665
TTN-AS1	0.0511383	0.103961
SESTD1	0.00270346	0.0085065
CWC22	0.0472861	0.097436
UBE2E3	0.0512863	0.104214
SSFA2	0.0924541	0.167004
PPP1R1C	0.621763	0.70241
PDE1A	1.14683e-05	6.00508e-05
DNAJC10	7.01648e-11	6.77573e-10
NCKAP1	0.0279837	0.0631506
DUSP19	0.0376268	0.0805446
NUP35	0.657005	0.730976
ZC3H15	4.43231e-06	2.47889e-05
ITGAV	2.84766e-59	1.79076e-57
FAM171B	0.637456	0.715251
TFPI	0.160272	0.255204
GULP1	1.58296e-15	2.0784e-14
COL5A2	3.62566e-12	3.8773e-11
WDR75	0.189156	0.29026
SLC40A1	2.21588e-35	7.29907e-34
ASNSD1	0.810226	0.853895
ANKAR	0.633928	0.712417
OSGEPL1	0.0855225	0.156789
OSGEPL1-AS1	0.904701	0.926845
ORMDL1	7.8825e-05	0.000354915
PMS1	0.278176	0.387706
C2orf88	0.342239	0.452884
HIBCH	0.0203441	0.0483863
INPP1	0.0195817	0.0468951
MFSD6	5.79735e-05	0.000267819
NEMP2	0.435494	0.541811
AC093388.3	0.0181822	0.0440983
NAB1	0.00685151	0.0191472
GLS	4.17385e-16	5.70832e-15
STAT1	0.154376	0.248313
STAT4	0.465245	0.56897
MYO1B	3.46874e-13	3.98162e-12
NABP1	0.0471242	0.097245
SDPR	1.30811e-36	4.41966e-35
SLC39A10	0.0211347	0.0499503
STK17B	0.0576962	0.114168
CCDC150	0.478699	0.580079
GTF3C3	0.0877242	0.160067
[truncated: 11,144 more rows]

## Sheet: du145_tgfb1_dge
Gene	pval	fdr
FO538757.2	0.676078	0.761849
AP006222.2	0.0268184	0.0771161
RP11-206L10.9	0.0227399	0.067679
LINC00115	0.0111969	0.0384138
FAM41C	0.00209888	0.00945441
SAMD11	0.00128477	0.00619322
NOC2L	4.94806e-08	5.68075e-07
KLHL17	0.129794	0.249924
PLEKHN1	0.059892	0.142834
RP11-54O7.17	0.286091	0.435064
HES4	0.526882	0.648728
ISG15	2.13364e-14	4.9601e-13
AGRN	0.510652	0.635421
RNF223	0.269087	0.417371
C1orf159	0.670849	0.758104
RP11-465B22.8	0.6847	0.768404
TNFRSF18	0.0271509	0.0778167
SDF4	0.000385694	0.00217048
B3GALT6	0.0201912	0.0616108
FAM132A	0.71124	0.790217
UBE2J2	0.0440829	0.113511
SCNN1D	0.126595	0.245485
ACAP3	0.415394	0.554742
PUSL1	0.0319435	0.088303
CPSF3L	0.725032	0.800276
CPTP	0.449538	0.584295
DVL1	0.407758	0.548661
AURKAIP1	3.39931e-16	9.05922e-15
CCNL2	0.754562	0.820275
MRPL20	0.00240801	0.0106216
VWA1	5.67235e-19	1.84062e-17
ATAD3C	0.451365	0.58595
ATAD3B	0.101354	0.20854
ATAD3A	0.482683	0.613163
SSU72	0.0938759	0.197561
RP5-832C2.5	0.0889901	0.190162
C1orf233	0.276725	0.425892
RP11-345P4.9	0.00854374	0.030756
MIB2	0.185519	0.321022
CDK11B	0.000870012	0.00441558
RP11-345P4.10	0.161548	0.291039
SLC35E2B	0.334154	0.483054
CDK11A	0.145505	0.270767
NADK	0.459607	0.593093
GNB1	3.4784e-05	0.00024827
RP1-140A9.1	0.548108	0.666613
TMEM52	0.000995956	0.0049844
GABRD	0.236709	0.38184
PRKCZ	0.208247	0.348517
FAAP20	5.1934e-20	1.77564e-18
SKI	0.202486	0.341451
MORN1	0.0109021	0.0375953
RER1	0.00138408	0.00658462
PEX10	0.473195	0.604672
PANK4	0.383481	0.52837
RP3-395M20.12	0.381772	0.526999
TNFRSF14	0.116216	0.230361
FAM213B	0.333989	0.482939
ARHGEF16	0.00726151	0.0269148
TPRG1L	0.0807339	0.177248
WRAP73	0.0174631	0.054826
TP73-AS1	0.290436	0.439175
SMIM1	0.0666881	0.153907
LRRC47	0.611589	0.71557
CEP104	0.0346521	0.0940834
DFFB	0.406925	0.54775
C1orf174	0.944712	0.959271
NPHP4	0.212733	0.353999
KCNAB2	0.495019	0.622347
CHD5	0.0824949	0.180043
RPL22	3.98036e-25	1.74911e-23
RP1-120G22.11	0.783462	0.841383
RNF207	9.85225e-09	1.25212e-07
ICMT	0.000555112	0.00298258
LINC00337	0.770403	0.831627
GPR153	0.686654	0.770226
ACOT7	0.122061	0.239074
RP1-202O8.3	0.338726	0.487601
HES2	0.176718	0.310353
TNFRSF25	0.0599537	0.14293
PLEKHG5	0.000710062	0.00369064
NOL9	0.0407138	0.106998
ZBTB48	0.0525576	0.129232
KLHL21	0.0624274	0.14699
PHF13	0.490256	0.618189
THAP3	0.0493647	0.123109
DNAJC11	0.974126	0.979647
CAMTA1	9.28511e-10	1.353e-08
VAMP3	7.58641e-05	0.000508347
PER3	0.130116	0.250236
PARK7	6.94399e-23	2.72663e-21
ERRFI1	2.97769e-18	9.21441e-17
RP11-431K24.1	0.776184	0.835679
SLC45A1	0.0163563	0.0520505
RERE	0.285329	0.434235
ENO1	6.78511e-19	2.19156e-17
ENO1-AS1	0.224751	0.368057
GPR157	0.31824	0.467472
H6PD	0.000765101	0.00394308
SPSB1	3.2465e-09	4.4013e-08
SLC25A33	0.0559149	0.135358
TMEM201	0.764557	0.82748
PIK3CD	5.34436e-06	4.55618e-05
PIK3CD-AS2	0.0108106	0.037335
CLSTN1	3.78569e-16	1.00128e-14
CTNNBIP1	1.51425e-05	0.000118321
LZIC	0.904108	0.929435
NMNAT1	0.469379	0.602085
RBP7	8.86419e-16	2.27163e-14
UBE4B	0.331198	0.480317
KIF1B	0.0200353	0.0612543
PGD	0.993475	0.995463
RP4-736L20.3	0.0194579	0.0599605
APITD1	0.635161	0.733527
DFFA	0.000138705	0.000866089
PEX14	0.270297	0.418653
CASZ1	0.0182203	0.0568213
TARDBP	0.315309	0.464792
SRM	0.000126986	0.000800758
EXOSC10	0.194917	0.332726
RP4-635E18.6	0.41679	0.555381
MTOR	0.661867	0.751929
UBIAD1	0.405452	0.546765
FBXO2	4.59651e-09	6.09016e-08
FBXO44	0.186831	0.322543
FBXO6	0.00438794	0.0175844
MAD2L2	0.313112	0.462704
AGTRAP	0.483854	0.613761
MTHFR	0.729474	0.803553
CLCN6	0.440556	0.577439
KIAA2013	0.435657	0.572464
PLOD1	1.5624e-08	1.91952e-07
MFN2	0.395442	0.538761
MIIP	0.486052	0.615212
TNFRSF1B	0.00495876	0.0194385
VPS13D	0.573696	0.686828
DHRS3	2.10423e-15	5.26735e-14
PRDM2	0.762042	0.826168
KAZN	0.00409863	0.0166342
TMEM51	3.02475e-06	2.69727e-05
FHAD1	0.207057	0.347109
EFHD2	1.91822e-174	1.6806e-171
CASP9	0.00129997	0.00624286
DNAJC16	0.548896	0.667166
AGMAT	0.445801	0.581083
DDI2	0.725817	0.800827
PLEKHM2	0.682546	0.766907
FBLIM1	1.56472e-18	4.95129e-17
UQCRHL	0.798874	0.853423
FLJ37453	0.00955493	0.0336789
SPEN	0.978489	0.983188
ZBTB17	0.443642	0.579533
FAM131C	1.00618e-12	2.04414e-11
EPHA2	0.0784477	0.173307
RP11-276H7.3	0.784761	0.842455
ARHGEF19	0.563249	0.679019
RSG1	0.0962337	0.200917
FBXO42	0.105324	0.213944
SZRD1	0.292151	0.440695
NECAP2	0.219964	0.362546
RP4-798A10.7	0.0229763	0.0682627
NBPF1	0.372442	0.518563
CROCC	0.0128317	0.0428478
RP11-108M9.4	0.00240079	0.0105964
RP11-108M9.6	0.157619	0.285802
MFAP2	1.60376e-17	4.73294e-16
ATP13A2	1.53402e-13	3.34431e-12
SDHB	4.48272e-09	5.95064e-08
PADI2	3.06934e-09	4.17728e-08
PADI1	0.0969079	0.201953
RCC2	0.924697	0.944782
ARHGEF10L	0.255008	0.40233
ALDH4A1	0.00135963	0.00649035
IFFO2	0.112391	0.224813
UBR4	0.576297	0.688942
RP1-43E13.2	0.313991	0.463416
EMC1	0.0642152	0.14992
MRTO4	0.0137329	0.0451791
AKR7A3	0.166832	0.297863
AKR7A2	5.9216e-06	5.01262e-05
PQLC2	0.040415	0.106333
CAPZB	1.30789e-18	4.15736e-17
MINOS1	3.61573e-07	3.71866e-06
NBL1	0.0310618	0.086326
TMCO4	0.247447	0.394396
OTUD3	0.0218575	0.0656521
CAMK2N1	0.014882	0.0482445
MUL1	0.147817	0.273881
CDA	2.49005e-10	3.89136e-09
PINK1	6.98801e-10	1.03769e-08
PINK1-AS	9.8387e-06	8.01854e-05
DDOST	0.0712178	0.161468
SH2D5	1.63354e-06	1.51448e-05
HP1BP3	0.0062092	0.0235181
EIF4G3	0.00900225	0.032094
ECE1	1.52755e-05	0.000119294
NBPF3	0.316824	0.466057
RAP1GAP	0.443599	0.579531
USP48	0.0544316	0.132404
HSPG2	0.418811	0.557381
RP1-224A6.3	0.723272	0.798773
LINC00339	0.972931	0.979087
CDC42	0.00126582	0.00611241
ZBTB40	0.482033	0.612488
EPHB2	1.96772e-09	2.73646e-08
KDM1A	0.00311844	0.0132588
LUZP1	4.8262e-09	6.38845e-08
HTR1D	0.0025487	0.0111614
LINC01355	0.0964278	0.201239
HNRNPR	0.0433878	0.112237
ZNF436	0.231338	0.375336
ZNF436-AS1	0.167113	0.298008
TCEA3	0.458279	0.591707
ASAP3	0.826589	0.873598
E2F2	0.0233154	0.0690545
RP1-150O5.3	0.338769	0.487612
ID3	5.35847e-14	1.21153e-12
RPL11	8.67448e-106	2.82788e-103
TCEB3	0.26358	0.4115
TCEB3-AS1	0.47842	0.609238
PITHD1	0.383313	0.528242
LYPLA2	0.084939	0.184001
GALE	0.00174299	0.00807445
HMGCL	0.00206975	0.00932918
FUCA1	3.87453e-08	4.50731e-07
PNRC2	0.406287	0.547417
SRSF10	0.859779	0.897473
IFNLR1	0.987923	0.990609
STPG1	0.0261417	0.0754642
NIPAL3	0.104446	0.212685
RCAN3	0.310382	0.459978
SRRM1	0.158825	0.287316
CLIC4	3.53608e-09	4.77541e-08
RUNX3	0.29865	0.446844
SYF2	0.0936123	0.197332
RSRP1	0.0180445	0.0564491
RP3-465N24.6	0.731337	0.804764
TMEM50A	6.67358e-05	0.000450845
TMEM57	0.013148	0.043644
LDLRAP1	0.219297	0.361744
SEPN1	0.821206	0.869421
MTFR1L	0.0444233	0.114136
AUNIP	0.203167	0.342404
PAQR7	0.0540982	0.131864
STMN1	4.56458e-23	1.82297e-21
PAFAH2	0.675029	0.761207
PDIK1L	0.352161	0.500244
ZNF593	2.67233e-05	0.000195618
CNKSR1	0.240283	0.386139
CEP85	0.256036	0.403136
SH3BGRL3	6.06488e-38	4.67129e-36
UBXN11	0.644181	0.739932
DHDDS	0.997136	0.997706
HMGN2	0.0297015	0.083407
RPS6KA1	0.0528638	0.129757
ARID1A	0.0775141	0.171722
PIGV	0.0272259	0.0779997
ZDHHC18	0.0172957	0.0544222
SFN	0.0470128	0.118847
GPN2	0.0224787	0.0670011
GPATCH3	0.187867	0.323847
NUDC	0.00828335	0.0299577
KDF1	0.0701125	0.159512
TRNP1	8.01238e-13	1.6349e-11
FAM46B	0.144953	0.26999
SLC9A1	0.000210535	0.00126285
WDTC1	0.243085	0.389748
TMEM222	0.00355109	0.0147547
SYTL1	0.789253	0.845852
MAP3K6	0.450345	0.585019
GPR3	0.316036	0.465474
WASF2	0.550034	0.668309
AHDC1	0.316238	0.465703
IFI6	0.0118784	0.0403077
FAM76A	0.583796	0.69496
STX12	0.0558339	0.135201
PPP1R8	0.0402527	0.105965
THEMIS2	0.0832129	0.181215
RPA2	0.154262	0.281788
SMPDL3B	0.520015	0.64282
XKR8	0.562053	0.677917
EYA3	0.506182	0.631961
DNAJC8	0.295972	0.444354
ATPIF1	4.41025e-07	4.48317e-06
RP5-1092A3.4	0.953899	0.965679
SESN2	6.1863e-05	0.000420765
MED18	0.54024	0.659389
PHACTR4	0.00977331	0.0343278
RCC1	0.0116541	0.0396523
TRNAU1AP	0.0231496	0.068665
SNHG12	0.818241	0.867502
TAF12	1.14973e-08	1.43773e-07
RAB42	0.58681	0.697347
RP11-442N24--B.1	0.912592	0.935961
GMEB1	0.412583	0.552713
YTHDF2	0.00595628	0.0226827
EPB41	0.333161	0.482264
TMEM200B	0.911713	0.935331
SRSF4	0.000809224	0.00414609
MECR	0.292575	0.440996
PTPRU	0.347775	0.496094
MATN1-AS1	0.224679	0.36798
RP5-1125N11.2	0.217425	0.359672
SDC3	0.0142542	0.0465663
PUM1	0.09246	0.195491
SNRNP40	0.101786	0.209216
ZCCHC17	0.00573658	0.0219954
SERINC2	6.55719e-18	1.98101e-16
TINAGL1	5.07421e-10	7.69809e-09
PEF1	0.0726833	0.163715
COL16A1	0.137962	0.260745
ADGRB2	0.511211	0.635792
SPOCD1	2.2108e-34	1.46877e-32
PTP4A2	7.5365e-11	1.24878e-09
KHDRBS1	0.0148306	0.0481016
TMEM39B	0.00363734	0.015038
KPNA6	0.219346	0.361783
TXLNA	0.738675	0.80928
CCDC28B	0.328852	0.478728
IQCC	0.574054	0.687022
TMEM234	0.167249	0.29814
EIF3I	2.01545e-06	1.849e-05
HDAC1	0.789879	0.846265
MARCKSL1	1.05224e-71	1.82103e-69
FAM229A	0.208885	0.349254
BSDC1	0.034386	0.0934696
ZBTB8B	0.681862	0.766427
ZBTB8A	0.742896	0.812121
ZBTB8OS	0.211306	0.352335
RBBP4	0.698423	0.779995
SYNC	0.615656	0.718291
KIAA1522	0.0659765	0.152869
YARS	0.141374	0.265051
S100PBP	0.021955	0.0658461
HPCA	0.245671	0.392816
TMEM54	0.0329159	0.0902788
RNF19B	0.0521554	0.128468
AK2	0.000887106	0.00448771
AZIN2	0.000451771	0.00249328
TRIM62	0.24677	0.393674
ZNF362	0.452706	0.587031
PHC2	0.389966	0.533842
RP11-415J8.5	0.0336958	0.0920037
ZSCAN20	0.286022	0.435054
SMIM12	0.0297997	0.0836305
GJB3	0.0866169	0.186713
DLGAP3	0.342282	0.490911
ZMYM6	0.938405	0.954959
ZMYM1	0.705526	0.785736
SFPQ	0.00504045	0.0197113
ZMYM4	0.175164	0.308512
KIAA0319L	0.0182551	0.0568794
NCDN	0.509685	0.634752
TFAP2E	0.981853	0.985861
PSMB2	0.143249	0.267678
C1orf216	0.0405378	0.106618
CLSPN	1.56873e-06	1.45826e-05
AGO4	0.357437	0.505284
AGO1	0.24359	0.39029
AGO3	0.0279764	0.0796937
ADPRHL2	0.144599	0.26944
TRAPPC3	0.0424529	0.110512
MAP7D1	7.80708e-10	1.15079e-08
THRAP3	0.0612306	0.145135
SH3D21	0.167255	0.29814
EVA1B	0.308383	0.457596
RP11-268J15.5	0.136938	0.259485
STK40	0.459923	0.593392
LSM10	0.297868	0.44615
OSCP1	0.0327009	0.0897945
MRPS15	1.17606e-07	1.28797e-06
LINC01137	1.3765e-07	1.4958e-06
ZC3H12A	0.0219024	0.0657589
MEAF6	1.77534e-05	0.00013644
SNIP1	0.234995	0.37973
GNL2	0.442675	0.578917
C1orf109	0.344264	0.49264
CDCA8	0.0157097	0.0503861
EPHA10	0.843676	0.885493
MANEAL	0.112517	0.225002
YRDC	0.0358818	0.0968223
C1orf122	4.30367e-17	1.22869e-15
MTF1	0.0532909	0.130304
INPP5B	0.336293	0.485123
RP11-109P14.10	0.433414	0.570747
SF3A3	0.0143596	0.0468667
FHL3	0.00178883	0.0082486
UTP11L	0.303423	0.452103
RRAGC	0.806456	0.858579
RP5-864K19.4	0.88027	0.912221
MYCBP	0.00575406	0.0220485
RHBDL2	0.139007	0.262156
AKIRIN1	0.384493	0.529057
NDUFS5	0.0726945	0.163715
MACF1	0.0409232	0.107427
PABPC4	0.0454579	0.116198
HEYL	0.548333	0.666713
PPIE	0.00862285	0.0309777
BMP8B	0.0324408	0.0892727
OXCT2	0.0712196	0.161468
RP1-118J21.25	0.241364	0.387521
TRIT1	0.950514	0.963296
MYCL	0.0359999	0.0970661
MFSD2A	0.612496	0.716271
CAP1	3.66054e-16	9.71846e-15
PPT1	0.835138	0.879498
RLF	0.45567	0.589497
RP1-39G22.7	0.130463	0.250765
ZMPSTE24	0.258367	0.405769
COL9A2	0.856613	0.895451
SMAP2	0.732005	0.804891
ZFP69B	0.511278	0.635792
ZFP69	0.599164	0.706606
RP11-656D10.3	0.515626	0.639311
EXO5	0.455705	0.589497
ZNF684	0.115851	0.22994
RIMS3	0.117822	0.232657
NFYC-AS1	0.854619	0.893916
NFYC	0.0420342	0.109707
CITED4	0.653838	0.746073
CTPS1	4.59582e-09	6.09016e-08
SCMH1	0.191739	0.328622
EDN2	1.00613e-15	2.55507e-14
HIVEP3	3.57402e-07	3.67846e-06
FOXJ3	0.204843	0.344469
RIMKLA	1.31446e-08	1.63207e-07
PPCS	5.83215e-06	4.94287e-05
CCDC30	0.0185734	0.0577043
PPIH	0.00351683	0.0146505
YBX1	5.5997e-05	0.00038441
P3H1	1.21088e-05	9.64984e-05
C1orf50	0.0729951	0.164139
SVBP	0.390272	0.534073
ERMAP	0.00730697	0.0270496
RP11-342M1.3	0.608907	0.713546
ZNF691	0.304133	0.45287
SLC2A1	2.26665e-05	0.000168962
SLC2A1-AS1	0.0792271	0.174596
FAM183A	0.00224123	0.0099865
EBNA1BP2	6.72691e-57	8.19981e-55
RP1-92O14.3	0.60857	0.713229
CDC20	1.89649e-05	0.000144092
ELOVL1	4.53769e-08	5.23964e-07
MED8	0.278955	0.428098
SZT2	0.270822	0.419109
HYI	0.00753036	0.0276844
HYI-AS1	0.535821	0.655251
PTPRF	0.0528586	0.129757
KDM4A	0.157405	0.285595
KDM4A-AS1	2.13324e-05	0.00016017
ST3GAL3	0.254013	0.401253
ARTN	0.717734	0.794465
IPO13	0.21844	0.360882
DPH2	0.13954	0.262609
ATP6V0B	0.0895405	0.19096
B4GALT2	0.331836	0.480832
CCDC24	0.150803	0.277824
SLC6A9	0.02752	0.0787184
RP5-1198O20.4	4.63384e-07	4.68667e-06
DMAP1	0.118155	0.233183
ERI3	0.356741	0.50457
RNF220	0.385578	0.529749
TMEM53	0.307786	0.457109
KIF2C	0.581513	0.69345
RPS8	1.1778e-25	5.34318e-24
BEST4	0.0781767	0.172906
PLK3	7.94672e-06	6.56049e-05
TCTEX1D4	0.15351	0.281037
EIF2B3	0.147826	0.273881
HECTD3	0.272066	0.420391
UROD	0.000337785	0.00192796
HPDL	0.00180574	0.0083102
MUTYH	0.253686	0.400897
TOE1	0.360178	0.507383
CCDC163P	0.664556	0.753885
MMACHC	0.92987	0.948822
PRDX1	5.0083e-07	5.04356e-06
AKR1A1	0.13681	0.259408
NASP	0.404653	0.546114
GPBP1L1	0.960558	0.970178
TMEM69	0.0720765	0.162831
IPP	0.488627	0.617018
MAST2	0.236892	0.38196
PIK3R3	0.00266503	0.0115948
RP4-533D7.5	0.484848	0.614298
TSPAN1	9.61089e-06	7.84656e-05
POMGNT1	0.540102	0.659389
RAD54L	0.00157666	0.00738691
LRRC41	0.0196941	0.0604757
UQCRH	1.20719e-11	2.21154e-10
NSUN4	0.988839	0.991314
FAAH	0.00928179	0.0328898
MKNK1	0.0972741	0.202535
MOB3C	0.00364692	0.0150671
ATPAF1	0.0327001	0.0897945
EFCAB14	0.517433	0.640645
LINC00853	0.580987	0.693129
PDZK1IP1	0.873614	0.907135
STIL	0.471565	0.603687
CMPK1	8.10697e-06	6.68491e-05
FOXD2-AS1	0.256879	0.404094
FOXD2	0.331325	0.480317
SPATA6	0.00890754	0.031813
FAF1	0.481682	0.612335
CDKN2C	0.0270505	0.07764
RNF11	1.0561e-05	8.54269e-05
TTC39A	0.000109674	0.000707503
EPS15	0.631944	0.731162
OSBPL9	0.0507816	0.125792
NRDC	0.313313	0.462854
RAB3B	1.27006e-20	4.5187e-19
TXNDC12	3.40223e-12	6.55117e-11
KTI12	0.76333	0.826678
BTF3L4	0.0236638	0.069865
ZFYVE9	0.763097	0.826678
CC2D1B	0.216221	0.358273
ORC1	0.327316	0.476856
PRPF38A	0.221339	0.363744
ZCCHC11	0.65368	0.746073
GPX7	0.0605302	0.143962
FAM159A	0.330125	0.479577
COA7	0.0154503	0.0497206
ZYG11B	0.00132749	0.00635547
ZYG11A	0.508256	0.633499
ECHDC2	0.00272025	0.0117875
SCP2	4.25049e-08	4.92018e-07
CPT2	0.713391	0.79154
C1orf123	0.188538	0.324604
MAGOH	0.0048465	0.0190891
RP5-1024G6.5	0.262693	0.410437
LRP8	0.941388	0.956957
NDC1	0.533596	0.653385
YIPF1	0.0200752	0.0613495
HSPB11	0.00256586	0.0112295
LRRC42	0.0497068	0.123742
TMEM59	3.21372e-39	2.54519e-37
TCEANC2	0.72897	0.803483
CYB5RL	0.0290368	0.0819981
MRPL37	0.147655	0.273734
SSBP3	0.0162146	0.0516582
ACOT11	0.0286809	0.0812056
TTC4	0.914658	0.937668
PARS2	0.779497	0.83841
TTC22	0.670655	0.758103
DHCR24	2.51187e-05	0.000185323
RP11-67L3.4	0.394344	0.537944
TMEM61	0.196684	0.334854
USP24	0.0147498	0.047884
PLPP3	7.66428e-05	0.000513075
PRKAA2	0.203175	0.342404
OMA1	0.000769569	0.00396174
TACSTD2	8.8832e-34	5.71214e-32
MYSM1	0.934402	0.951991
JUN	3.60497e-55	4.23876e-53
RP4-794H19.1	0.051105	0.126325
FGGY	1.42409e-20	5.02842e-19
HOOK1	0.798586	0.853245
CYP2J2	0.469735	0.602337
NFIA	0.000631309	0.00333196
TM2D1	2.26812e-12	4.42205e-11
RP11-430G17.3	0.169999	0.301774
INADL	0.305912	0.454652
USP1	0.428483	0.565692
DOCK7	0.0297999	0.0836305
ATG4C	0.00347041	0.0144959
FOXD3-AS1	0.00723856	0.026844
FOXD3	0.382544	0.527598
ALG6	0.341875	0.490723
ITGB3BP	0.118197	0.233232
EFCAB7	0.15642	0.284438
PGM1	0.443711	0.579569
ROR1	0.101018	0.208062
CACHD1	6.47174e-05	0.000438901
RAVER2	0.297474	0.445846
JAK1	2.0268e-06	1.85818e-05
AK4	0.000162923	0.00100169
DNAJC6	0.300456	0.448922
LEPROT	0.00743695	0.0274059
LEPR	0.0880684	0.18871
WDR78	0.24871	0.39569
MIER1	0.0628766	0.147724
SLC35D1	0.00487385	0.0191538
SERBP1	0.509189	0.634302
GADD45A	3.10599e-08	3.66805e-07
GNG12	0.349361	0.497597
WLS	2.53897e-05	0.000186912
DEPDC1	0.0117699	0.0400075
LRRC40	0.256674	0.403821
SRSF11	0.376028	0.521921
ANKRD13C	0.144488	0.269304
HHLA3	0.0169513	0.0535792
CTH	0.973134	0.979087
ZRANB2	0.0102507	0.0356924
LRRIQ3	0.0493992	0.123168
FPGT	0.0673405	0.155037
CRYZ	0.642274	0.739013
TYW3	0.00854419	0.030756
ACADM	0.553401	0.67107
RABGGTB	0.0193917	0.059783
PIGK	0.030187	0.0843286
ZZZ3	0.0429005	0.111323
USP33	0.388044	0.532146
FAM73A	0.054785	0.133029
NEXN-AS1	0.456152	0.589835
NEXN	0.000626222	0.00330885
FUBP1	0.0769178	0.170769
DNAJB4	3.3737e-31	1.93031e-29
IFI44	0.201613	0.340548
TTLL7	0.0569011	0.13724
RP11-486G15.2	0.0509578	0.126072
PRKACB	0.0140314	0.045967
RPF1	0.519948	0.64282
GNG5	1.25085e-13	2.75105e-12
CTBS	1.85023e-05	0.00014119
SSX2IP	0.151299	0.278335
LPAR3	0.554473	0.671674
MCOLN2	0.0661624	0.153123
MCOLN3	0.000882203	0.00446774
SYDE2	0.517483	0.640649
C1orf52	0.347634	0.495993
BCL10	0.032774	0.0899599
RP11-131L23.1	0.264077	0.412002
DDAH1	0.365616	0.512419
RP4-621F18.2	0.00187688	0.00859288
CYR61	1.75684e-11	3.16141e-10
ZNHIT6	0.016806	0.0532039
ODF2L	0.165107	0.295742
RP4-612B15.3	0.364322	0.511064
SH3GLB1	9.99442e-05	0.000649521
2019-09-15	4.47688e-07	4.54431e-06
HS2ST1	0.0168812	0.0534057
LMO4	2.0401e-13	4.39972e-12
PKN2	0.946226	0.960338
GTF2B	0.00675766	0.0252813
CCBL2	0.634401	0.732875
RBMXL1	0.285033	0.433926
GBP3	0.101267	0.20839
GBP2	0.93616	0.953367
LRRC8B	0.427144	0.564399
FLJ27354	0.663363	0.752957
LRRC8C	3.93901e-05	0.000277891
RP5-943J3.2	0.676812	0.762422
LRRC8D	0.183161	0.318199
ZNF326	0.234091	0.378618
RP4-665J23.1	0.0530098	0.129843
ZNF644	0.0474385	0.119581
CDC7	0.78008	0.838939
TGFBR3	0.409271	0.549906
BRDT	0.546715	0.665422
EPHX4	0.120623	0.23692
GLMN	0.0783239	0.173177
RPAP2	0.462774	0.595809
EVI5	6.65874e-05	0.000450276
RPL5	6.88303e-35	4.66117e-33
FAM69A	0.497871	0.624657
MTF2	0.0263347	0.0759744
TMED5	0.0157604	0.0504982
CCDC18	0.0873457	0.187627
DR1	6.6637e-05	0.000450394
FNBP1L	0.00228164	0.0101504
BCAR3	2.46822e-08	2.9547e-07
RP4-561L24.3	0.546288	0.664976
DNTTIP2	0.902071	0.927682
GCLM	0.0220789	0.0661612
ARHGAP29	4.07795e-10	6.26119e-09
RP11-148B18.1	1.24667e-12	2.5109e-11
ABCD3	0.327847	0.477581
F3	0.199751	0.338586
SLC44A3	0.157493	0.285718
CNN3	6.26677e-34	4.06702e-32
RP4-639F20.1	0.00245218	0.0107893
ALG14	0.0423807	0.110365
TMEM56	0.253382	0.400577
TMEM56-RWDD3	0.0153424	0.0494982
PTBP2	0.701199	0.782472
SNX7	3.19675e-05	0.000230752
AGL	0.000554631	0.0029821
SLC35A3	0.114329	0.227425
MFSD14A	3.1709e-06	2.81862e-05
SASS6	0.643989	0.739923
TRMT13	0.0516139	0.127314
DBT	0.644545	0.740085
RTCA	0.395578	0.53884
CDC14A	0.421167	0.559441
EXTL2	6.05095e-10	9.08161e-09
RP4-549L20.3	0.862017	0.898853
SLC30A7	0.497881	0.624657
DPH5	0.40725	0.548083
RP11-421L21.3	0.332749	0.481867
RNPC3	0.113903	0.226933
PRMT6	0.0851825	0.184387
SLC25A24	0.000447258	0.00247031
RP11-483I13.5	0.917617	0.939808
FAM102B	0.0843547	0.183052
HENMT1	0.277225	0.426392
PRPF38B	0.220876	0.36329
STXBP3	0.756229	0.821856
AKNAD1	0.0366436	0.098391
GPSM2	0.274276	0.422867
CLCC1	0.777448	0.836591
WDR47	0.610657	0.714838
TAF13	0.0601035	0.14319
RP5-1065J22.8	0.464466	0.597329
TMEM167B	0.129447	0.249462
KIAA1324	0.00552988	0.0213078
SARS	6.29899e-08	7.09231e-07
CELSR2	0.199981	0.338851
PSRC1	0.0496664	0.123663
SORT1	8.66939e-05	0.000571894
PSMA5	3.77895e-05	0.000267813
ATXN7L2	0.517378	0.640632
CYB561D1	0.0865225	0.186538
GNAI3	0.00064447	0.00339121
AMPD2	0.862012	0.898853
GSTM4	0.0217995	0.0655201
GSTM3	0.00282304	0.0121577
CSF1	2.19362e-11	3.8826e-10
AHCYL1	0.140924	0.264454
STRIP1	0.976613	0.981655
RP4-773N10.4	0.693726	0.776543
SLC6A17	0.338999	0.487894
KCNC4	0.815464	0.865146
RBM15	0.369899	0.516047
SLC16A4	0.0127736	0.0426843
RP5-1074L1.4	0.261253	0.408967
LAMTOR5	0.00150081	0.00706458
LRIF1	0.693484	0.776399
RP11-96K19.5	0.350472	0.49847
DRAM2	0.367183	0.513792
CEPT1	0.652293	0.745034
DENND2D	0.257491	0.404789
CHI3L2	0.0859526	0.185567
WDR77	0.00056962	0.00304885
ATP5F1	0.000208359	0.00125087
RAP1A	4.94794e-05	0.00034235
FAM212B	0.44696	0.582131
FAM212B-AS1	0.757607	0.822735
DDX20	0.530917	0.651185
CTTNBP2NL	0.00119241	0.0058241
WNT2B	0.9709	0.977455
ST7L	0.0941791	0.19808
CAPZA1	0.0473917	0.119528
MOV10	0.0893879	0.190692
RHOC	1.10671e-54	1.27163e-52
PPM1J	0.0483824	0.121176
FAM19A3	0.81895	0.868113
LINC01356	0.611477	0.715499
RP3-522D1.1	0.0133126	0.0440547
SLC16A1	0.00131983	0.00632307
SLC16A1-AS1	0.335868	0.48496
LRIG2	0.0284453	0.0807016
MAGI3	0.323511	0.473226
PHTF1	2.20938e-06	2.00981e-05
RSBN1	0.892197	0.920381
AP4B1-AS1	0.0698757	0.159219
BCL2L15	0.65219	0.744981
AP4B1	0.873151	0.906722
DCLRE1B	0.83486	0.879467
HIPK1-AS1	0.184783	0.320342
HIPK1	0.955389	0.966629
TRIM33	0.966497	0.974562
BCAS2	0.000483442	0.00265033
DENND2C	0.170112	0.301927
NRAS	0.499397	0.62572
CSDE1	0.0197253	0.0605585
SIKE1	0.35977	0.50699
TSPAN2	4.2762e-35	2.90989e-33
NGF	8.90578e-36	6.40211e-34
VANGL1	0.348376	0.496547
ATP1A1	0.00435556	0.0174696
CD58	0.00269452	0.0116977
IGSF3	0.369352	0.515626
PTGFRN	0.0767334	0.170478
TTF2	0.654419	0.746492
TRIM45	0.544729	0.663655
MAN1A2	3.44293e-05	0.000246366
GDAP2	0.625326	0.726651
WDR3	0.0551714	0.133875
WARS2	0.437839	0.574523
RP11-418J17.1	0.28838	0.437122
ZNF697	0.436941	0.573703
PHGDH	2.57315e-13	5.5238e-12
NOTCH2	0.0463284	0.117699
SEC22B	0.204176	0.343678
AC253572.1	0.0911287	0.193385
LINC00623	4.76148e-05	0.000330428
FAM72B	0.827249	0.873879
SRGAP2C	0.0397878	0.105037
RP11-344P13.6	0.0969105	0.201953
FAM72C	0.00542463	0.0209541
RP11-14N7.2	0.102206	0.20977
NBPF15	0.388309	0.532301
SRGAP2B	0.126043	0.244836
FAM72D	0.800548	0.854575
CH17-373J23.1	0.703705	0.784269
NBPF20	0.103915	0.212087
GPR89A	0.00481347	0.0189928
RNF115	0.00393771	0.0160555
POLR3C	0.000400571	0.00224364
NUDT17	0.376637	0.522329
PIAS3	0.023059	0.0684109
ITGA10	0.4602	0.593476
PEX11B	0.0572527	0.137922
RBM8A	0.187748	0.323681
RP11-315I20.1	0.752344	0.818999
LIX1L	0.0164517	0.0523305
ANKRD34A	0.878605	0.911035
POLR3GL	4.08516e-22	1.55192e-20
TXNIP	0.161078	0.290379
NBPF10	0.0719857	0.162679
NOTCH2NL	0.182915	0.31789
CH17-353B19.1	0.796081	0.851348
NBPF12	0.252896	0.400169
PRKAB2	7.43685e-06	6.18326e-05
RP11-337C18.8	0.0181083	0.0566057
CHD1L	9.36667e-05	0.000612131
BCL9	0.452732	0.587031
ACP6	0.605755	0.711267
GPR89B	0.143824	0.268423
NBPF11	0.942994	0.958099
LINC01138	2.97792e-15	7.33647e-14
RP11-495P10.1	0.534935	0.654453
AC245100.1	3.74612e-06	3.29235e-05
NBPF14	0.927559	0.946946
PDE4DIP	5.0676e-05	0.000350112
NBPF9	0.0764328	0.170069
CH17-189H20.1	5.22439e-136	2.81675e-133
RP11-326G21.1	0.000248853	0.00147067
NBPF19	0.0701398	0.159512
LINC00869	1.64143e-23	6.68884e-22
FAM231D	0.234945	0.37973
HIST2H2BF	0.320727	0.470141
HIST2H4A	0.711461	0.790241
HIST2H2BE	9.52617e-07	9.20316e-06
RP11-196G18.24	0.776891	0.836184
RP11-196G18.23	0.000144509	0.000897532
HIST2H2AC	0.3739	0.519922
BOLA1	0.181929	0.316726
SV2A	0.0555332	0.134636
SF3B4	0.483082	0.613462
MTMR11	0.128833	0.248679
OTUD7B	0.395949	0.539083
VPS45	0.0980099	0.203571
PLEKHO1	0.0218201	0.0655679
ANP32E	0.282054	0.431265
APH1A	1.07251e-15	2.7089e-14
C1orf54	0.572134	0.685544
MRPS21	1.33066e-05	0.000105326
PRPF3	0.604135	0.710145
RPRD2	0.173949	0.307222
TARS2	0.0356395	0.0962795
ECM1	0.00508076	0.0198445
FALEC	0.145718	0.27102
ADAMTSL4	2.19767e-06	2.00435e-05
MCL1	1.35955e-23	5.55631e-22
ENSA	0.00585919	0.0223799
GOLPH3L	1.88689e-05	0.000143674
CTSK	0.24465	0.39163
ARNT	0.0831225	0.181102
SETDB1	0.0579752	0.139327
CERS2	0.137822	0.260641
ANXA9	0.774995	0.834784
FAM63A	0.0150034	0.0485274
PRUNE	0.329079	0.478729
C1orf56	3.39511e-05	0.000243441
CDC42SE1	7.11306e-10	1.05514e-08
MLLT11	6.64683e-54	7.51413e-52
GABPB2	0.145676	0.270992
SEMA6C	0.370521	0.51671
SCNM1	0.740173	0.810352
LYSMD1	0.501551	0.627969
VPS72	0.0496386	0.123616
PIP5K1A	0.0429537	0.111402
PSMD4	2.31144e-06	2.09314e-05
RP11-126K1.2	0.14681	0.272601
ZNF687	0.539693	0.658951
PI4KB	0.216485	0.358584
RFX5	0.209276	0.349742
RP11-126K1.6	0.446435	0.581718
SELENBP1	0.142896	0.267371
PSMB4	0.0130017	0.0432712
POGZ	0.000316279	0.00182153
CGN	0.0104369	0.0362319
TUFT1	4.23524e-17	1.21162e-15
SNX27	0.0887354	0.18982
RIIAD1	0.906493	0.93141
RP11-98D18.15	0.0797031	0.175535
MRPL9	0.00314686	0.0133634
OAZ3	0.0831607	0.181129
TDRKH	0.397332	0.539814
RP11-98D18.9	0.347669	0.495993
C2CD4D	0.688685	0.772134
THEM4	0.174829	0.308077
S100A10	2.73251e-63	3.99004e-61
S100A11	1.67215e-12	3.32015e-11
TCHH	0.0788117	0.173975
FLG-AS1	0.659829	0.750343
RP11-107M16.2	0.412986	0.552989
CRCT1	0.00422708	0.0170274
IVL	0.00116952	0.0057303
S100A9	0.00141704	0.00671991
S100A6	4.17751e-179	4.18288e-176
S100A4	8.74726e-42	7.43146e-40
S100A3	3.28176e-11	5.68649e-10
S100A2	0.000602313	0.00319819
S100A16	3.72364e-141	2.17492e-138
S100A14	0.00555368	0.021376
S100A13	6.07046e-63	8.77275e-61
RP1-178F15.4	0.0140185	0.045946
CHTOP	0.182299	0.317015
SNAPIN	1.99533e-05	0.000150866
ILF2	0.00059957	0.00318483
INTS3	0.0618371	0.146012
SLC27A3	0.554449	0.671674
GATAD2B	0.0043334	0.0173907
DENND4B	0.543419	0.662384
CRTC2	0.134485	0.256177
SLC39A1	4.65312e-10	7.08993e-09
RP11-422P24.12	0.41007	0.550634
RP11-422P24.10	0.312785	0.462318
CREB3L4	0.0762352	0.169814
JTB	9.72642e-10	1.40707e-08
RP11-422P24.11	0.798111	0.852933
RAB13	1.58088e-13	3.43046e-12
RPS27	3.39232e-53	3.80428e-51
NUP210L	0.354604	0.502573
TPM3	1.08329e-29	5.79603e-28
C1orf43	0.00326984	0.0137958
UBAP2L	0.181858	0.316682
HAX1	0.712047	0.790424
ATP8B2	0.0778076	0.17228
IL6R	0.00821252	0.0297508
UBE2Q1	0.141677	0.265404
ADAR	0.0248225	0.0725372
PMVK	1.00531e-07	1.11139e-06
PBXIP1	5.46963e-09	7.20613e-08
PYGO2	0.00684881	0.025554
RP11-307C12.12	0.000494358	0.00270172
SHC1	7.42094e-34	4.79386e-32
CKS1B	1.5254e-11	2.75554e-10
FLAD1	0.324161	0.473935
ZBTB7B	0.0727686	0.163814
RP11-307C12.11	0.232015	0.375999
ADAM15	0.00684828	0.025554
EFNA4	0.00906015	0.0322758
EFNA3	0.490227	0.618189
EFNA1	0.00161522	0.00755243
SLC50A1	0.00482673	0.0190326
DPM3	0.0223265	0.0667435
KRTCAP2	0.00804581	0.0292495
TRIM46	0.0283948	0.0806007
MUC1	1.19349e-118	4.92069e-116
RP11-263K19.4	0.808895	0.860521
THBS3	0.0626207	0.147285
MTX1	0.00879786	0.0314774
GBA	6.3647e-12	1.19279e-10
FAM189B	0.000406286	0.00227086
SCAMP3	0.307476	0.456782
CLK2	0.881098	0.912742
HCN3	0.853868	0.893553
FDPS	0.0358436	0.0967377
RUSC1-AS1	0.248137	0.395138
RUSC1	0.571301	0.684955
ASH1L	0.0179814	0.0562642
ASH1L-AS1	0.246489	0.393524
MSTO1	0.274725	0.42329
YY1AP1	0.260705	0.40865
DAP3	0.00194773	0.00886758
GON4L	0.0142656	0.0465926
SYT11	0.0362881	0.097639
RIT1	0.0814193	0.178361
KIAA0907	0.284008	0.433025
ARHGEF2	0.0157752	0.050534
RP11-336K24.12	0.271552	0.419786
SSR2	0.0109485	0.0377061
UBQLN4	9.76102e-05	0.000635827
LAMTOR2	0.0126689	0.042395
RAB25	0.495622	0.622938
MEX3A	3.244e-05	0.000233681
LMNA	6.75199e-15	1.62349e-13
SLC25A44	0.210322	0.351029
PMF1	0.319287	0.468274
PAQR6	0.414559	0.554246
SMG5	0.488471	0.616932
TMEM79	0.355197	0.503115
GLMP	0.0030925	0.0131685
CCT3	2.30887e-07	2.42986e-06
TSACC	0.0173215	0.0544681
RP11-98G7.1	0.60756	0.712403
MEF2D	0.773122	0.833513
IQGAP3	0.000100202	0.000650896
APOA1BP	0.00359765	0.014903
GPATCH4	1.28992e-13	2.82976e-12
RP11-284F21.9	0.373432	0.519529
RP11-284F21.10	0.00665928	0.0249465
NES	0.131723	0.252253
CRABP2	1.92442e-43	1.72927e-41
ISG20L2	0.00379904	0.0156127
RRNAD1	0.000888776	0.00449454
MRPL24	0.10762	0.217381
HDGF	0.00457608	0.0182505
PRCC	0.096577	0.201461
SH2D2A	0.616925	0.719489
PEAR1	0.752056	0.818758
LRRC71	0.0288521	0.0815879
ARHGEF11	0.838515	0.881992
ETV3	0.0414998	0.108615
KIRREL	0.0607307	0.144317
IFI16	0.000249284	0.00147259
DUSP23	0.227568	0.37072
C1orf204	0.0479119	0.120364
VSIG8	0.0162122	0.0516582
CFAP45	0.714971	0.792728
TAGLN2	5.33042e-79	1.05242e-76
IGSF9	0.0896151	0.191061
SLAMF9	5.02365e-10	7.62963e-09
PIGM	0.0189924	0.0588158
IGSF8	0.0460943	0.11729
PEA15	1.02076e-18	3.27438e-17
DCAF8	0.218381	0.360828
RP11-574F21.2	0.0833854	0.181477
PEX19	0.555228	0.672239
COPA	0.0229293	0.0681415
NCSTN	1.11047e-08	1.39112e-07
VANGL2	0.483606	0.613696
SLAMF7	0.0400789	0.105606
LY9	0.527918	0.64926
F11R	0.624258	0.72591
TSTD1	0.000542699	0.00292373
USF1	0.0338583	0.0923577
KLHDC9	0.468896	0.601701
PFDN2	0.153985	0.281617
NIT1	0.629576	0.729552
DEDD	0.00125228	0.00605325
UFC1	1.87083e-05	0.000142684
RP11-297K8.2	0.834074	0.878789
USP21	0.0125022	0.0419775
PPOX	0.00126839	0.00612268
B4GALT3	0.00583605	0.0223097
NDUFS2	0.00163264	0.00762049
FCER1G	0.131249	0.25162
TOMM40L	0.000794616	0.0040787
SDHC	0.292649	0.440996
HSPA6	0.181048	0.315859
RP11-25K21.1	0.00345633	0.01445
FCRLB	0.283105	0.432306
DUSP12	0.216035	0.358063
ATF6	2.74907e-07	2.86943e-06
NOS1AP	0.454616	0.588773
C1orf226	0.189827	0.326287
UHMK1	0.117754	0.232562
UAP1	8.9129e-09	1.1379e-07
DDR2	0.460635	0.593819
HSD17B7	0.651214	0.744317
RGS5	0.473119	0.604638
RGS5.1	0.656374	0.74787
NUF2	0.488511	0.616932
PBX1	0.000312409	0.00180146
MGST3	1.56212e-10	2.47712e-09
ALDH9A1	9.60613e-05	0.000626029
TMCO1	2.84015e-13	6.05063e-12
UCK2	0.380667	0.526096
POGK	0.0278623	0.0794333
TADA1	0.0818716	0.179045
RP11-277B15.3	0.496652	0.62373
POU2F1	0.0726938	0.163715
CREG1	0.725432	0.800528
MPZL1	0.00241317	0.010641
MPC2	3.5421e-11	6.12247e-10
DCAF6	0.187907	0.323875
GPR161	5.3662e-07	5.38464e-06
TIPRL	0.113421	0.226256
SFT2D2	0.0250802	0.073138
TBX19	0.49233	0.620135
ATP1B1	0.000141482	0.000881463
NME7	0.449635	0.584345
BLZF1	0.420302	0.558687
CCDC181	0.39807	0.540554
SLC19A2	9.75045e-06	7.95124e-05
C1orf112	0.921845	0.942485
METTL18	0.471521	0.603687
SCYL3	0.267476	0.415409
KIFAP3	0.0250693	0.0731368
GORAB	0.86266	0.899049
PRRC2C	0.0560429	0.135567
VAMP4	0.0418723	0.109366
METTL13	0.695837	0.777939
DNM3	0.373829	0.519875
PIGC	0.00180271	0.00830172
SUCO	0.21876	0.361284
RP11-296O14.3	0.42883	0.566039
PRDX6	0.110679	0.222151
KLHL20	0.00762148	0.0279315
CENPL	0.121185	0.23769
DARS2	0.367847	0.51434
ZBTB37	0.298613	0.446836
RC3H1	0.447692	0.582814
RABGAP1L	0.420274	0.558687
CACYBP	0.185156	0.320712
MRPS14	0.362628	0.509657
KIAA0040	0.452084	0.586464
RFWD2	5.53633e-05	0.000380619
PAPPA2	8.44964e-11	1.38697e-09
RASAL2-AS1	0.76189	0.826127
RASAL2	0.279357	0.428261
RALGPS2	0.00735502	0.0271824
FAM20B	0.126594	0.245485
TOR3A	0.0154368	0.0497018
ABL2	0.00513389	0.0200242
SOAT1	0.296108	0.444492
TOR1AIP2	0.000102391	0.000664189
RP11-533E19.7	0.422662	0.56059
TOR1AIP1	5.43172e-05	0.000373794
CEP350	0.788684	0.845307
QSOX1	2.0702e-27	1.02908e-25
ACBD6	0.115182	0.228796
XPR1	5.80798e-17	1.64146e-15
KIAA1614-AS1	0.80616	0.858393
STX6	0.325206	0.474868
MR1	0.00106212	0.00526461
IER5	0.631946	0.731162
GLUL	0.00916609	0.0325704
RNASEL	0.38529	0.529517
RGS16	0.218157	0.360627
NPL	0.00173724	0.00805311
DHX9	0.00402515	0.0163692
LAMC1	3.69278e-09	4.97744e-08
LAMC2	3.03801e-188	3.5489e-185
NMNAT2	0.197258	0.33566
SMG7	0.324751	0.474353
NCF2	1.66312e-07	1.78512e-06
ARPC5	5.23542e-42	4.47501e-40
COLGALT2	0.626355	0.727323
TSEN15	0.11862	0.233903
RP11-382D12.2	0.135	0.256635
C1orf21	0.00139878	0.00664289
EDEM3	0.0828656	0.180627
FAM129A	6.05566e-06	5.11375e-05
RNF2	0.713084	0.791325
TRMT1L	0.39072	0.534457
SWT1	0.140047	0.263161
IVNS1ABP	0.0343264	0.0933438
TPR	0.312386	0.461896
C1orf27	0.024169	0.0711169
RGS2	1.91312e-09	2.66876e-08
UCHL5	0.00327518	0.0138121
TROVE2	0.0028838	0.0123927
RP11-101E13.5	0.2537	0.400897
GLRX2	3.24221e-05	0.000233672
CDC73	0.53835	0.65754
CFH	0.0212305	0.064175
CFHR3	0.0213877	0.0645453
CFHR1	2.7595e-10	4.29807e-09
ASPM	0.0748217	0.167254
ZBTB41	0.373617	0.519734
DENND1B	0.442273	0.578661
C1orf53	2.14674e-05	0.000161011
NEK7	1.51182e-05	0.000118197
MIR181A1HG	1.04023e-08	1.31369e-07
ZNF281	0.000547078	0.00294393
RP11-121P12.1	0.215588	0.35758
KIF14	0.335103	0.484175
DDX59	0.0859789	0.185595
CAMSAP2	0.00959332	0.0337972
C1orf106	1.94325e-07	2.07151e-06
TMEM9	0.000287731	0.00167919
PKP1	1.99117e-11	3.56022e-10
LAD1	0.00393571	0.016052
PHLDA3	0.124445	0.242422
CSRP1	0.157726	0.285845
RP11-134G8.7	0.108466	0.218693
RP11-134G8.5	0.430925	0.568163
NAV1	7.02286e-37	5.26452e-35
IPO9-AS1	0.870649	0.904727
IPO9	0.000476608	0.00261491
SHISA4	0.0432071	0.111903
TIMM17A	0.0473689	0.119492
RNPEP	0.140567	0.263925
RP11-465N4.4	6.02288e-05	0.000410446
ELF3	3.34585e-12	6.45145e-11
ARL8A	0.344749	0.493283
UBE2T	0.387322	0.531469
PPP1R12B	0.0248111	0.0725191
KDM5B	2.26335e-06	2.0549e-05
PCAT6	0.000895225	0.00452063
RABIF	0.00988193	0.0346572
KLHL12	0.379513	0.525071
ADIPOR1	9.26854e-07	8.98523e-06
CYB5R1	0.00221489	0.00989748
TMEM183A	0.0759428	0.169301
ADORA1	0.00218526	0.0097775
MYBPH	0.398131	0.540585
BTG2	0.87917	0.911486
ATP2B4	0.0508702	0.12596
ZC3H11A	0.48634	0.615464
ZBED6	0.23601	0.380932
SNRPE	0.0036414	0.0150487
SOX13	0.259207	0.406757
ETNK2	0.351746	0.499926
KISS1	0.515327	0.639128
GOLT1A	0.000183674	0.00111654
PLEKHA6	0.0856674	0.185191
PPP1R15B	0.998122	0.998385
PIK3C2B	0.528316	0.649473
MDM4	0.368176	0.514616
LRRN2	1.68818e-08	2.065e-07
NFASC	4.67671e-06	4.02691e-05
TMEM81	0.995399	0.996181
RBBP5	0.0284925	0.0807863
DSTYK	0.0172246	0.0542595
TMCC2	0.106273	0.215403
NUAK2	0.514445	0.638411
KLHDC8A	1.60111e-09	2.25798e-08
CDK18	0.592958	0.702035
MFSD4	0.151025	0.278049
ELK4	0.150154	0.276883
SLC45A3	0.2892	0.437892
NUCKS1	7.36269e-06	6.12523e-05
RAB29	0.0453449	0.116015
SLC41A1	0.426341	0.563656
FAM72A	0.00923284	0.0327744
SRGAP2	0.0287166	0.0812739
IKBKE	0.269425	0.417602
RASSF5	0.606544	0.711747
EIF2D	0.416155	0.555112
DYRK3	0.656281	0.747825
MAPKAPK2	0.101589	0.208931
IL24	2.60784e-18	8.14181e-17
FCMR	1.52637e-18	4.84088e-17
C1orf116	0.916302	0.938736
PFKFB2	0.0790397	0.174265
YOD1	0.126938	0.245945
CD55	0.00498802	0.0195331
CD46	0.0046055	0.0183409
PLXNA2	0.487667	0.616366
LAMB3	1.27068e-32	7.74453e-31
RP1-28O10.1	0.0213713	0.0645097
G0S2	3.92652e-25	1.73088e-23
C1orf74	0.471697	0.603687
IRF6	0.0218628	0.0656538
DIEXF	0.252729	0.40004
SERTAD4-AS1	4.49189e-40	3.61881e-38
SERTAD4	1.21423e-07	1.32873e-06
HHAT	0.000451177	0.00249098
KCNH1	0.000261362	0.00153746
RCOR3	0.000390323	0.00219389
TRAF5	0.156266	0.284381
LINC00467	6.88036e-06	5.76158e-05
SLC30A1	0.410602	0.550954
NEK2	0.000146526	0.000907643
LPGAT1	0.000290783	0.00169347
INTS7	0.336538	0.485153
DTL	0.163955	0.294431
PPP2R5A	0.721963	0.797686
TMEM206	0.189423	0.325728
NENF	0.404687	0.546114
RP11-61J19.5	0.668699	0.756973
ATF3	0.406606	0.547619
BATF3	7.48119e-07	7.37492e-06
NSL1	0.0254198	0.0739898
TATDN3	0.67701	0.762581
FLVCR1-AS1	0.00129878	0.00624145
FLVCR1	0.919952	0.941306
ANGEL2	0.809249	0.860832
RPS6KC1	0.157981	0.286194
SMYD2	0.414843	0.554333
PTPN14	0.768472	0.830182
CENPF	0.000364812	0.00206363
KCTD3	0.186366	0.322052
GPATCH2	0.0770631	0.170956
SPATA17	0.0161267	0.0514602
RRP15	0.0359651	0.0969909
TGFB2-AS1	0.00575207	0.0220485
TGFB2	1.83252e-05	0.000140067
LYPLAL1	0.917029	0.939274
RP11-392O17.2	0.444461	0.580009
EPRS	0.188182	0.324196
BPNT1	0.0552255	0.133982
IARS2	6.44108e-09	8.38358e-08
RAB3GAP2	0.0441146	0.113572
MARK1	0.043769	0.112993
C1orf115	0.120085	0.236227
2019-03-02	0.0080367	0.029224
2019-03-01	2.18811e-05	0.000163939
HLX	0.0232814	0.0689683
DUSP10	0.0240798	0.070914
TAF1A	0.227461	0.370632
TAF1A-AS1	0.287542	0.436407
MIA3	0.796404	0.851563
RP11-378J18.8	0.150863	0.277824
AIDA	0.00332243	0.0139819
BROX	0.0489516	0.122274
RP11-452F19.3	0.129891	0.250006
DISP1	0.365212	0.512006
SUSD4	0.0528839	0.129761
CAPN2	0.0704923	0.160234
TP53BP2	0.0153945	0.0496206
FBXO28	0.840815	0.883616
DEGS1	5.91531e-11	9.93064e-10
NVL	0.15909	0.287684
CNIH4	0.0636813	0.149012
WDR26	0.11415	0.227295
CNIH3	0.00108244	0.00533906
DNAH14	0.487442	0.616193
LBR	0.000317753	0.00182852
ENAH	0.487055	0.615872
SRP9	1.10526e-08	1.38701e-07
EPHX1	0.000488847	0.00267577
RP11-285F7.2	0.578597	0.691044
TMEM63A	0.649959	0.743765
PYCR2	0.811505	0.862186
SDE2	0.408471	0.549357
H3F3A	5.68378e-95	1.6599e-92
RP11-396C23.2	0.356236	0.504111
ACBD3	0.365464	0.512256
LIN9	0.190185	0.326758
PARP1	0.00129991	0.00624286
ITPKB	0.197383	0.335814
PSEN2	0.245912	0.393111
ADCK3	0.311771	0.461251
CDC42BPA	0.000226206	0.00134762
CTD-2090I13.1	0.22349	0.366419
ZNF678	0.799549	0.853949
SNAP47	0.44883	0.583753
JMJD4	0.357311	0.505173
WNT9A	0.185971	0.321646
ARF1	1.25461e-12	2.52325e-11
C1orf35	0.036966	0.0990612
MRPL55	0.00479834	0.0189474
GUK1	8.22302e-15	1.97043e-13
IBA57	0.477267	0.608212
C1orf145	0.646412	0.741704
OBSCN	0.497529	0.624482
TRIM11	0.840469	0.88345
HIST3H2A	0.315322	0.464792
RNF187	0.199329	0.337994
RHOU	0.842751	0.884854
RAB4A	0.000208083	0.00125082
CCSAP	0.195503	0.333402
NUP133	0.161723	0.291279
ABCB10	0.113338	0.226192
TAF5L	0.433846	0.571013
URB2	0.427551	0.564801
GALNT2	4.80961e-13	1.00629e-11
PGBD5	0.324698	0.474324
COG2	0.102485	0.210095
C1orf198	0.0542471	0.132054
TTC13	0.404516	0.546088
ARV1	0.976731	0.981691
FAM89A	5.8141e-06	4.93055e-05
C1orf131	0.975316	0.980562
GNPAT	0.0219238	0.065795
EXOC8	0.493289	0.620841
SPRTN	0.382196	0.527279
EGLN1	0.05039	0.125043
RP11-295G20.2	0.0048715	0.0191499
TSNAX	0.647043	0.742003
DISC1	0.0620032	0.14625
SIPA1L2	0.0805007	0.176907
NTPCR	0.403661	0.545363
PCNXL2	0.00134947	0.00644968
RP5-862P8.2	0.160541	0.289625
KCNK1	0.0115417	0.0393523
SLC35F3	4.0406e-66	6.29345e-64
RP5-827C21.4	0.311833	0.461251
COA6	1.46968e-14	3.43939e-13
TARBP1	0.0946407	0.198812
IRF2BP2	0.78619	0.843408
LINC01348	0.312008	0.461412
TOMM20	0.00158526	0.00742226
RBM34	0.389073	0.532936
ARID4B	0.202409	0.341451
GGPS1	0.106545	0.215756
TBCE	0.042228	0.11011
B3GALNT2	0.0199806	0.0611412
GNG4	0.104318	0.212547
LYST	0.000441383	0.00244075
NID1	0.00012991	0.000817359
GPR137B	9.15021e-11	1.49322e-09
ERO1B	0.499574	0.62583
EDARADD	0.3999	0.542304
LGALS8	0.21942	0.361863
LGALS8-AS1	0.567756	0.68239
RP11-385F5.4	0.772948	0.833412
HEATR1	0.292993	0.441252
MTR	0.88962	0.918907
MT1HL1	0.00668223	0.0250258
MTRNR2L11	0.368557	0.514878
FH	0.0120944	0.0408823
OPN3	4.62048e-10	7.04786e-09
CHML	0.00961446	0.0338462
EXO1	0.0472337	0.119215
CEP170	1.13307e-23	4.65789e-22
SDCCAG8	7.47686e-29	3.85333e-27
AKT3	0.000930801	0.00468098
ZBTB18	0.921242	0.942282
ADSS	0.0290754	0.082074
DESI2	0.0109283	0.0376672
RP11-173A6.3	0.774247	0.834098
COX20	0.0089315	0.0318904
HNRNPU-AS1	0.441732	0.578441
HNRNPU	0.029195	0.0823287
EFCAB2	0.228509	0.371734
KIF26B	0.192395	0.329464
SMYD3	0.000216074	0.00129275
TFB2M	0.381272	0.526725
CNST	0.0241844	0.0711472
SCCPDH	0.0980966	0.203721
AHCTF1	0.434203	0.571303
ZNF695	0.694838	0.777353
ZNF670-ZNF695	0.178574	0.312553
ZNF670	0.430248	0.56759
ZNF669	0.63704	0.735103
ZNF124	0.93419	0.951844
RP11-488L18.10	0.424211	0.561529
ZNF496	0.394515	0.538095
SH3BP5L	4.81808e-06	4.14101e-05
ZNF672	0.0182454	0.0568617
ZNF692	0.31816	0.467404
PGBD2	0.17418	0.307349
FAM110C	0.12457	0.242553
SH3YL1	7.79393e-06	6.44954e-05
ACP1	0.649294	0.743279
TMEM18	0.291718	0.440278
AC116614.1	0.265346	0.4132
SNTG2	0.693486	0.776399
PXDN	0.0808729	0.17747
TSSC1	0.00166811	0.00775576
TRAPPC12	0.0884802	0.18939
ADI1	1.72436e-25	7.69812e-24
AC142528.1	0.0038632	0.0158207
AC108488.4	0.0603763	0.143718
RNASEH1	0.0779839	0.172507
RNASEH1-AS1	0.841654	0.883967
RPS7	2.06558e-75	3.71221e-73
RNF144A	0.584621	0.695748
ID2	9.29936e-11	1.51404e-09
KIDINS220	1.74842e-05	0.000134445
MBOAT2	2.22434e-196	2.83462e-193
ASAP2	5.27425e-05	0.000363315
ITGB1BP1	6.99255e-09	9.0593e-08
CPSF3	0.451959	0.586429
IAH1	0.075878	0.169211
ADAM17	0.820533	0.869187
RP11-214N9.1	0.751061	0.817929
YWHAQ	0.0544366	0.132404
TAF1B	0.768803	0.830411
RP11-95D17.1	0.656591	0.748057
GRHL1	0.0107423	0.0371448
RP11-254F7.2	0.800989	0.854771
KLF11	0.0823097	0.179722
CYS1	0.879896	0.912036
RP11-254F7.4	0.658171	0.749066
RRM2	0.00227864	0.0101435
C2orf48	0.799746	0.854029
HPCAL1	2.55963e-137	1.43524e-134
ODC1	1.31428e-11	2.39891e-10
RP11-320M2.1	0.959456	0.969326
NOL10	0.195481	0.333402
RN7SL832P	0.550513	0.668436
ATP6V1C2	0.373019	0.519108
RP11-791G15.2	0.174329	0.307505
PDIA6	8.6759e-13	1.76772e-11
KCNF1	0.0388931	0.102985
PQLC3	0.0886513	0.189714
ROCK2	0.191939	0.328924
E2F6	2.71899e-05	0.000198825
GREB1	0.201424	0.340352
LPIN1	0.199748	0.338586
TRIB2	0.00198402	0.00900649
NBAS	0.701787	0.78294
DDX1	0.00132167	0.00632974
SMC6	0.147123	0.272909
GEN1	0.670926	0.758104
KCNS3	0.0167535	0.0530976
RDH14	0.711651	0.790241
LINC01376	0.591278	0.700874
TTC32	0.730405	0.804076
RP11-79O8.1	0.0296222	0.0832653
WDR35	0.27371	0.422145
MATN3	1.46026e-11	2.6447e-10
LAPTM4A	1.76894e-24	7.56004e-23
SDC1	1.99852e-19	6.63867e-18
PUM2	0.550924	0.668828
RHOB	9.32289e-15	2.21506e-13
HS1BP3	0.24451	0.391489
LDAH	0.716041	0.793727
KLHL29	0.884528	0.915308
ATAD2B	0.0371108	0.0993122
UBXN2A	0.494581	0.621909
MFSD2B	0.158716	0.287266
C2orf44	0.795986	0.851348
FKBP1B	0.662339	0.75233
SF3B6	0.000215523	0.00129001
FAM228B	5.82051e-24	2.42833e-22
TP53I3	2.10207e-302	4.91113e-299
PFN4	4.23268e-13	8.90897e-12
ITSN2	6.05314e-06	5.11375e-05
NCOA1	0.22568	0.368887
PTRHD1	0.0345809	0.0939266
CENPO	0.16773	0.298723
ADCY3	0.0934019	0.196977
RP11-443B20.1	0.746442	0.814797
DNAJC27	0.325413	0.47492
DNAJC27-AS1	0.344212	0.492615
EFR3B	2.62118e-11	4.61025e-10
DNMT3A	0.0420303	0.109707
DTNB	0.723868	0.79918
ASXL2	0.0189662	0.0587555
KIF3C	0.000557998	0.00299579
RAB10	0.767225	0.829372
GAREM2	0.240401	0.386284
HADHA	0.247516	0.394461
HADHB	0.0725971	0.163672
EPT1	0.742885	0.812121
KCNK3	0.230967	0.374849
SLC35F6	0.0893539	0.190649
CENPA	1.4229e-05	0.000111806
DPYSL5	0.640973	0.73814
MAPRE3	0.514934	0.638849
TMEM214	0.00221638	0.00990097
AGBL5	0.373001	0.519108
OST4	0.00173813	0.00805459
EMILIN1	0.380436	0.525964
KHK	0.22432	0.36749
CGREF1	0.00246807	0.0108558
ABHD1	0.33621	0.485123
PREB	0.192006	0.328958
SLC5A6	0.906087	0.93106
ATRAID	0.405187	0.546566
CAD	0.51376	0.637965
SLC30A3	0.266152	0.413811
UCN	0.841891	0.884083
MPV17	0.0395309	0.104496
GTF3C2	0.483218	0.613508
AC074117.10	0.764063	0.827204
EIF2B4	0.396682	0.539461
SNX17	0.368908	0.515177
ZNF513	0.316793	0.466057
PPM1G	0.0828421	0.180603
NRBP1	5.33175e-05	0.000367094
KRTCAP3	5.25448e-17	1.48803e-15
IFT172	2.54007e-05	0.000186912
FNDC4	6.11194e-05	0.000415908
ZNF512	0.0418551	0.109366
CCDC121	0.900179	0.92628
GPN1	0.300213	0.448656
SUPT7L	0.11226	0.224647
SLC4A1AP	0.184028	0.319192
LINC01460	0.97311	0.979087
MRPL33	2.94586e-05	0.000213964
RBKS	0.025023	0.0730318
BRE	0.00556193	0.0214019
FOSL2	0.00190134	0.00869309
RP11-373D23.3	0.0502376	0.124809
AC097724.3	0.0219513	0.0658461
PPP1CB	0.128472	0.248198
TRMT61B	0.532245	0.652415
WDR43	0.523092	0.645655
CLIP4	0.167684	0.298715
YPEL5	2.35685e-09	3.24861e-08
LBH	1.0121e-61	1.40471e-59
LCLAT1	0.384142	0.528813
GALNT14	0.00180566	0.0083102
EHD3	0.402569	0.544554
XDH	0.0642912	0.149976
MEMO1	0.0667645	0.154033
DPY30	0.0954889	0.199764
SPAST	0.00989566	0.0346793
RP11-563N4.1	0.442952	0.579118
SLC30A6	0.249291	0.396388
YIPF4	0.00136392	0.00650541
AL133245.2	0.00789708	0.028806
BIRC6	0.384607	0.529141
TTC27	0.753867	0.819583
LTBP1	3.04279e-07	3.15954e-06
RASGRP3	3.51239e-12	6.75401e-11
FAM98A	0.134266	0.255969
RP11-490M8.1	0.0408634	0.10729
CRIM1	8.90809e-09	1.1379e-07
FEZ2	4.32029e-18	1.32231e-16
STRN	0.835859	0.87974
HEATR5B	0.10546	0.214128
GPATCH11	0.414203	0.553983
EIF2AK2	0.200264	0.339127
CEBPZOS	0.0020375	0.00921046
CEBPZ	0.213466	0.354882
NDUFAF7	0.0638853	0.149332
PRKD3	8.38346e-05	0.000554337
QPCT	3.7741e-09	5.08217e-08
CDC42EP3	0.000919235	0.00463353
RMDN2	0.437689	0.574487
CYP1B1	5.51296e-05	0.000379199
ATL2	0.0430452	0.111577
HNRNPLL	0.558083	0.674209
GALM	0.663581	0.753144
SRSF7	0.264932	0.41283
GEMIN6	0.122455	0.239711
DHX57	0.255248	0.402525
MORN2	0.0458125	0.116764
ARHGEF33	0.25475	0.402059
RP11-173C1.1	0.214503	0.356395
SOS1	0.0676188	0.155492
MAP4K3	0.708641	0.788328
AC007246.3	0.254463	0.401702
THUMPD2	1.11548e-05	8.97107e-05
PKDCC	0.759551	0.824474
EML4	0.342612	0.491279
COX7A2L	0.093842	0.197561
KCNG3	0.632991	0.731816
MTA3	0.301676	0.450266
HAAO	0.0663769	0.153366
ZFP36L2	0.0247917	0.0724926
AC010883.5	0.740868	0.810733
THADA	0.664408	0.753838
PLEKHH2	0.5377	0.657032
C1GALT1C1L	0.284182	0.433196
DYNC2LI1	0.11412	0.227268
LRPPRC	0.102632	0.210274
PPM1B	0.000513884	0.00279535
SLC3A1	0.00925056	0.0328097
PREPL	0.229316	0.372831
CAMKMT	0.658309	0.749162
RP11-89K21.1	0.00735146	0.0271763
SIX3-AS1	0.00331845	0.0139736
SIX3	0.000135057	0.000845948
SIX2	0.0823328	0.179745
AC093702.1	0.483543	0.613696
SRBD1	0.803189	0.856271
PRKCE	0.3525	0.500541
EPAS1	0.305458	0.454025
ATP6V1E2	0.00358293	0.014864
RHOQ	0.581743	0.693525
PIGF	0.990213	0.992473
CRIPT	0.181457	0.316376
SOCS5	0.397085	0.539655
LINC01119	0.695917	0.77794
MCFD2	0.478197	0.609097
TTC7A	0.0435722	0.112547
CALM2	4.49065e-21	1.6479e-19
AC073283.4	0.0117355	0.0399099
BCYRN1	0.0410565	0.107737
EPCAM	4.81713e-19	1.57404e-17
MSH2	0.550273	0.668318
MSH6	0.66465	0.753885
FBXO11	0.00475105	0.0188083
FOXN2	0.293874	0.442247
RP11-191L17.1	0.22654	0.369689
PPP1R21	0.0108584	0.0374725
STON1	0.267936	0.415984
ASB3	0.149216	0.275375
CHAC2	0.177643	0.311394
ERLEC1	8.22774e-11	1.35371e-09
PSME4	0.453937	0.588104
ACYP2	0.000471688	0.00258994
SPTBN1	0.000423606	0.00235173
RTN4	1.77957e-50	1.91892e-48
CLHC1	0.120863	0.237225
RPS27A	2.42888e-65	3.74155e-63
MTIF2	0.00375126	0.0154435
CCDC88A	0.0148231	0.0480885
CFAP36	0.00954984	0.0336694
PPP4R3B	0.528481	0.649527
RP11-554J4.1	0.0177306	0.0555539
PNPT1	0.0530989	0.12997
EFEMP1	1.29007e-47	1.26463e-45
VRK2	0.00844453	0.0304463
FANCL	0.023326	0.0690685
RP11-334G22.1	0.331504	0.480461
PAPOLG	0.557984	0.674179
REL	0.583234	0.694688
PUS10	0.00293785	0.0125864
PEX13	0.00480009	0.0189489
KIAA1841	0.0820005	0.179215
C2orf74	0.331287	0.480317
AHSA2	0.0395159	0.104476
USP34	0.000310357	0.0017911
RP11-355B11.2	0.665364	0.754435
XPO1	0.479239	0.61006
FAM161A	0.0682158	0.156557
CCT4	1.54957e-06	1.44427e-05
AC107081.5	0.000746115	0.00386085
COMMD1	0.0032373	0.0136853
B3GNT2	0.000116979	0.000746049
TMEM17	0.0298723	0.0837165
EHBP1	0.00720507	0.0267339
AC009501.4	5.89795e-05	0.000402519
OTX1	0.156284	0.284381
WDPCP	0.781505	0.839862
MDH1	0.00121968	0.0059202
UGP2	5.17023e-06	4.41659e-05
VPS54	0.261701	0.409343
PELI1	0.826384	0.873558
LGALSL	0.113489	0.2263
AFTPH	0.270993	0.419153
SERTAD2	0.0206441	0.0627833
SLC1A4	0.586202	0.696742
CEP68	0.657361	0.748752
RAB1A	1.03723e-09	1.49587e-08
ACTR2	0.000304832	0.00176212
SPRED2	0.313062	0.462678
RP11-418H16.1	0.589393	0.69929
ETAA1	0.271733	0.420018
C1D	0.349769	0.497823
WDR92	0.0514944	0.127108
PNO1	0.0539681	0.131671
PPP3R1	0.07111	0.161298
RP11-474G23.3	0.156651	0.28469
CNRIP1	0.00240553	0.010614
FBXO48	0.579716	0.691967
APLF	0.00386607	0.0158278
GKN2	4.56779e-13	9.58553e-12
GKN1	0.501781	0.628201
ANTXR1	3.68085e-16	9.7539e-15
GFPT1	0.724355	0.799591
NFU1	0.954961	0.966475
AAK1	0.217294	0.359498
ANXA4	0.176872	0.310583
GMCL1	0.18261	0.317477
SNRNP27	0.190595	0.327182
MXD1	0.16908	0.300591
PCBP1	0.144011	0.268665
AC016700.5	0.692294	0.775457
C2orf42	0.601526	0.708349
TIA1	0.0987184	0.204584
PCYOX1	0.000388427	0.0021841
SNRPG	0.0314284	0.0871712
FAM136A	2.46446e-15	6.10366e-14
TGFA	0.649017	0.743279
ADD2	0.293622	0.441965
VAX2	0.0132489	0.0439089
AC007040.11	0.0614672	0.145499
TEX261	0.556066	0.672799
NAGK	0.00142263	0.00674185
RP11-467P9.1	0.0909887	0.193225
MCEE	0.148699	0.274959
MPHOSPH10	0.368216	0.514621
PAIP2B	0.206218	0.346033
ZNF638	0.0127784	0.0426901
DYSF	0.00688742	0.0256821
CYP26B1	0.0171506	0.0540993
EXOC6B	0.47568	0.606575
SPR	0.398808	0.541243
SFXN5	0.575713	0.688399
RAB11FIP5	0.00305272	0.0130268
SMYD5	0.84593	0.887129
PRADC1	9.56671e-10	1.38683e-08
CCT7	4.46065e-10	6.82636e-09
FBXO41	0.657881	0.749015
ALMS1	0.829664	0.875432
TPRKB	0.691812	0.775143
DUSP11	0.0182189	0.0568213
STAMBP	0.352643	0.500643
DGUOK	1.41079e-05	0.000110917
DGUOK-AS1	0.00566232	0.0217405
TET3	0.810319	0.861448
BOLA3	8.81568e-16	2.26334e-14
BOLA3-AS1	0.305059	0.453564
MOB1A	1.08149e-05	8.73349e-05
RP11-287D1.2	0.419108	0.55767
MTHFD2	0.139151	0.262321
DCTN1	0.737255	0.80823
C2orf81	0.325997	0.475429
WDR54	0.0412647	0.108162
RTKN	0.120971	0.237403
INO80B	0.873825	0.907286
WBP1	0.460119	0.593459
MOGS	0.379631	0.525123
MRPL53	0.371867	0.518123
CCDC142	0.386952	0.531149
TTC31	0.836825	0.880578
LBX2	0.235743	0.380633
LBX2-AS1	0.681103	0.765838
PCGF1	0.077906	0.172417
DQX1	0.524014	0.646338
AUP1	2.91081e-05	0.000211528
HTRA2	0.0035852	0.0148649
LOXL3	0.588468	0.698715
DOK1	0.000425268	0.00235908
SEMA4F	0.514755	0.63873
RP11-259N19.1	0.65037	0.743906
HK2	0.41406	0.553845
POLE4	3.38792e-07	3.49462e-06
EVA1A	7.38665e-18	2.2268e-16
MRPL19	0.0173511	0.0545476
GCFC2	0.15672	0.284758
RP11-342K6.1	0.52385	0.64627
SUCLG1	0.893933	0.921612
TRABD2A	0.0158207	0.0506681
TMSB10	7.13251e-11	1.18324e-09
KCMF1	1.70278e-05	0.000131585
TCF7L1	0.355999	0.503837
TGOLN2	1.56744e-13	3.40657e-12
RETSAT	0.285629	0.434598
ELMOD3	0.00748662	0.0275597
CAPG	7.96657e-09	1.02455e-07
MAT2A	3.00557e-05	0.000218075
GGCX	0.256015	0.403136
VAMP8	0.00067228	0.00351511
VAMP5	4.31787e-07	4.40203e-06
RNF181	0.044468	0.11423
TMEM150A	2.45033e-07	2.56717e-06
USP39	0.643222	0.73964
C2orf68	0.477965	0.608927
ATOH8	0.000321054	0.00184675
ST3GAL5	0.827001	0.873879
POLR1A	0.736996	0.80801
PTCD3	0.00730751	0.0270496
IMMT	0.349526	0.497628
RP11-301O19.1	0.716503	0.793987
MRPL35	0.135135	0.256822
REEP1	0.612961	0.716449
KDM3A	0.253808	0.401024
CHMP3	0.00292793	0.0125631
RNF103	0.0223006	0.0666973
RMND5A	0.553097	0.670887
PLGLB1	0.0469248	0.118714
AC133644.2	0.020474	0.0623516
LINC00152	5.25884e-21	1.91477e-19
KRCC1	1.41623e-10	2.25342e-09
EIF2AK3	0.0645632	0.150335
AC062029.1	0.169175	0.300721
RPIA	0.000116541	0.000744269
MRPS5	0.000168427	0.00103101
ZNF514	0.421076	0.559441
ZNF2	0.348606	0.496761
KCNIP3	0.00708002	0.0263187
FAHD2A	0.133452	0.254864
RP11-440D17.3	0.952602	0.964923
LINC00342	0.586057	0.696629
ANKRD36C	0.0773499	0.171402
DUSP2	0.159038	0.287627
STARD7	0.665275	0.754396
TMEM127	0.106737	0.216063
CIAO1	0.118755	0.234137
SNRNP200	0.133468	0.254864
NCAPH	0.00529907	0.020537
ARID5A	0.10074	0.20778
KANSL3	0.00768837	0.0281545
LMAN2L	0.639613	0.737068
CNNM4	0.0871657	0.187433
CNNM3	0.626139	0.727192
ANKRD39	1.78797e-17	5.21574e-16
SEMA4C	0.106153	0.215193
FAHD2B	0.000843728	0.00429462
ANKRD36	0.472555	0.604294
AC159540.1	0.656929	0.74832
ANKRD36B	0.147666	0.273734
COX5B	3.08058e-05	0.000222941
ACTR1B	1.91208e-06	1.75646e-05
LINC01125	0.0775189	0.171722
TMEM131	0.0170021	0.0537032
INPP4A	0.93677	0.953699
COA5	0.00176115	0.00814243
UNC50	0.181729	0.316629
MGAT4A	0.556788	0.673197
TSGA10	0.153067	0.280593
C2orf15	0.19817	0.336844
LIPT1	0.0546391	0.132744
MITD1	8.54944e-06	7.02085e-05
MRPL30	0.614622	0.717622
LYG2	0.133468	0.254864
TXNDC9	0.0254697	0.0741042
EIF5B	0.973319	0.979187
REV1	0.0287661	0.0813974
LONRF2	0.00567765	0.0217933
CHST10	0.355209	0.503115
PDCL3	0.283633	0.43264
NPAS2	0.156801	0.284867
RPL31	5.19804e-12	9.83348e-11
TBC1D8	0.155287	0.283107
CNOT11	0.355654	0.503541
RNF149	0.00018961	0.00115063
CREG2	0.064279	0.149976
MAP4K4	0.0398173	0.105095
IL1R1	0.139825	0.262898
IL1RL1	0.796589	0.851661
IL18R1	0.283315	0.432486
SLC9A2	0.932569	0.95073
MFSD9	0.204485	0.343991
TMEM182	0.23234	0.376438
MRPS9	0.413506	0.553427
TGFBRAP1	0.308451	0.457649
RP11-332H14.2	0.947466	0.96118
C2orf49	0.793352	0.848948
FHL2	1.08256e-35	7.70318e-34
NCK2	0.0939938	0.197749
UXS1	0.0025527	0.0111754
GCC2	0.000775294	0.00398536
LIMS1	8.92229e-32	5.21136e-30
RANBP2	0.811005	0.86185
CCDC138	0.0257129	0.0745643
2019-09-10	1.77135e-06	1.63146e-05
SOWAHC	1.85857e-07	1.98578e-06
MALL	0.000134803	0.00084504
NPHP1	0.773972	0.834098
LINC00116	0.425268	0.562555
LINC01106	0.658951	0.74971
BUB1	0.280724	0.429934
BCL2L11	0.0976586	0.203097
MIR4435-2HG	6.76215e-11	1.12593e-09
RP11-803D5.4	0.0243209	0.0714589
ANAPC1	0.580986	0.693129
MERTK	0.897425	0.924192
TMEM87B	0.296554	0.444847
FBLN7	0.891806	0.920298
ZC3H8	0.215272	0.357206
ZC3H6	0.0699649	0.159312
TTL	0.0406994	0.10698
POLR1B	0.682871	0.767084
CHCHD5	6.94413e-06	5.80112e-05
AC079922.3	0.0229847	0.0682627
SLC20A1	0.00177814	0.00820745
CKAP2L	0.0191515	0.0591726
PSD4	0.673603	0.75997
RP11-65I12.1	0.313216	0.462809
RP11-480C16.1	0.0504849	0.125212
CBWD2	0.208012	0.348211
RABL2A	0.126796	0.245739
SLC35F5	0.0122167	0.041236
RP11-141B14.1	0.183242	0.318262
ACTR3	6.59803e-13	1.36217e-11
DDX18	6.15242e-09	8.03772e-08
AC009404.2	0.179286	0.313449
CCDC93	0.0399948	0.105424
INSIG2	0.278391	0.42767
AC093901.1	0.9466	0.960579
RP11-19E11.1	0.215339	0.357275
STEAP3	0.798526	0.853245
C2orf76	0.154559	0.282111
DBI	6.35527e-10	9.50781e-09
TMEM37	0.194914	0.332726
CFAP221	0.396754	0.539461
TMEM177	0.710383	0.789452
PTPN4	0.409432	0.550016
EPB41L5	0.540306	0.659412
TMEM185B	0.00159031	0.00744341
RALB	3.27331e-07	3.38637e-06
GLI2	0.0222632	0.0666138
RP11-297J22.1	0.718394	0.795015
TFCP2L1	0.829785	0.875437
CLASP1	0.000453885	0.00250396
NIFK-AS1	0.00562383	0.0216164
NIFK	0.172383	0.305041
TSN	0.372367	0.51851
BIN1	1.57966e-16	4.36759e-15
CYP27C1	0.395779	0.538931
ERCC3	0.826053	0.873368
MAP3K2	0.426631	0.563933
AC068282.3	0.104119	0.212235
PROC	0.226004	0.369202
IWS1	0.031552	0.0874447
LIMS2	1.68035e-05	0.000129995
WDR33	0.0376006	0.10034
SFT2D3	0.416833	0.555381
POLR2D	0.0369858	0.0990954
AMMECR1L	0.493074	0.620737
RP11-395A13.2	0.0140029	0.0459056
SAP130	0.316667	0.466053
UGGT1	0.249401	0.396438
HS6ST1	0.717406	0.794427
CCDC74B	0.0254832	0.0741127
SMPD4	0.805992	0.85828
MZT2B	1.3234e-06	1.24423e-05
CCDC115	0.000151125	0.000934892
IMP4	2.30958e-08	2.77903e-07
PTPN18	0.634951	0.733416
ARHGEF4	0.857444	0.896115
FAM168B	0.26614	0.413811
PLEKHB2	0.474779	0.605868
MZT2A	0.000408751	0.002281
CCDC74A	0.0105577	0.0365968
C2orf27B	0.128134	0.247685
RP11-725P16.2	0.117747	0.232562
GPR39	0.880757	0.912456
LYPD1	0.170588	0.302582
MGAT5	0.622477	0.72432
TMEM163	0.628196	0.728616
CCNT2-AS1	0.664192	0.753776
CCNT2	0.00698767	0.0260168
RAB3GAP1	0.00321419	0.0136122
ZRANB3	0.116044	0.230136
R3HDM1	0.0557237	0.135028
UBXN4	0.00919659	0.0326622
MCM6	0.00431432	0.017329
DARS	0.134572	0.256245
DARS-AS1	0.0508856	0.12596
CXCR4	0.0562033	0.135908
HNMT	0.222942	0.365734
SPOPL	0.452085	0.586464
KYNU	0.126551	0.245485
GTDC1	0.00149605	0.00705167
ACVR2A	0.395167	0.5387
ORC4	0.00119415	0.00582566
MBD5	0.108191	0.218251
EPC2	0.00732796	0.0271038
KIF5C	0.24762	0.394582
LYPD6B	0.868416	0.903209
LYPD6	0.890505	0.919294
[truncated: 12,019 more rows]

## Sheet: du145_egf_dge
Gene	pval	fdr
FO538757.2	0.333533	0.551867
AP006222.2	0.747899	0.844289
RP11-206L10.9	0.214965	0.43602
LINC00115	0.182681	0.398572
FAM41C	0.0957498	0.271764
SAMD11	0.0192789	0.0960882
NOC2L	0.00127091	0.0120553
KLHL17	0.884909	0.929351
PLEKHN1	0.620823	0.763167
RP11-54O7.17	0.0847796	0.251049
HES4	0.40566	0.612554
ISG15	1.54713e-05	0.00029111
AGRN	0.192776	0.411122
RNF223	0.0255105	0.116529
C1orf159	0.566708	0.728685
TNFRSF18	0.0276997	0.122813
SDF4	0.705971	0.817762
B3GALT6	0.702513	0.815349
FAM132A	0.636752	0.774136
UBE2J2	0.0375843	0.148936
SCNN1D	0.566465	0.728462
ACAP3	0.334042	0.552102
PUSL1	0.960008	0.97544
CPSF3L	0.842467	0.904816
CPTP	0.165874	0.377163
DVL1	0.274145	0.496748
AURKAIP1	0.0193683	0.0963029
CCNL2	0.169467	0.382686
MRPL20	0.00695575	0.045637
VWA1	0.873888	0.922315
ATAD3C	0.541916	0.712054
ATAD3B	0.355327	0.570295
ATAD3A	0.491702	0.676111
SSU72	0.123756	0.316911
RP5-832C2.5	0.592507	0.745208
C1orf233	0.954309	0.971902
RP11-345P4.9	0.337139	0.555039
MIB2	0.846773	0.906994
CDK11B	0.888155	0.9316
RP11-345P4.10	0.477578	0.666089
SLC35E2B	0.019542	0.0968047
CDK11A	0.430613	0.631013
NADK	0.473944	0.663337
GNB1	0.128684	0.324338
RP1-140A9.1	0.797822	0.876473
TMEM52	0.0479958	0.174812
GABRD	0.804663	0.8813
PRKCZ	0.101654	0.281407
FAAP20	0.00216511	0.0184697
SKI	0.920378	0.951875
MORN1	0.581918	0.738818
RER1	4.36602e-05	0.000718702
PEX10	0.91475	0.949519
PANK4	0.301849	0.523921
RP3-395M20.12	0.100764	0.28002
TNFRSF14	0.242692	0.464789
FAM213B	0.26051	0.483005
TTC34	0.486907	0.67251
ARHGEF16	0.187743	0.40407
TPRG1L	0.486714	0.672403
WRAP73	0.020763	0.101328
TP73-AS1	0.0315306	0.133785
SMIM1	0.602771	0.751495
LRRC47	0.379338	0.590848
CEP104	0.324407	0.543732
DFFB	0.631729	0.771084
C1orf174	0.557772	0.722713
NPHP4	0.810472	0.885234
KCNAB2	0.76733	0.857202
CHD5	0.377678	0.589325
RPL22	8.20373e-07	2.15813e-05
RP1-120G22.11	0.424772	0.626267
RNF207	0.00197196	0.017043
ICMT	0.0961698	0.27234
LINC00337	0.129808	0.326196
GPR153	0.52902	0.703679
ACOT7	0.390818	0.600467
RP1-202O8.3	0.653329	0.78462
HES2	0.741902	0.840008
TNFRSF25	0.51424	0.693707
PLEKHG5	0.381504	0.592749
NOL9	0.545044	0.714092
ZBTB48	0.217758	0.439026
KLHL21	0.195953	0.415205
PHF13	0.0983477	0.276059
THAP3	0.386663	0.59663
DNAJC11	0.870389	0.920462
CAMTA1	0.528031	0.702904
VAMP3	0.452582	0.646392
PER3	0.00142777	0.0132787
PARK7	2.18932e-07	6.47467e-06
ERRFI1	3.1877e-09	1.45298e-07
RP11-431K24.1	0.155482	0.364331
SLC45A1	0.611805	0.756692
RERE	0.603072	0.751514
ENO1	2.66687e-12	1.91834e-10
ENO1-AS1	0.177444	0.392375
GPR157	0.406869	0.612966
H6PD	0.0154513	0.081668
SPSB1	0.0685078	0.21909
SLC25A33	0.798397	0.876872
TMEM201	0.493691	0.677568
PIK3CD	0.0935523	0.267672
PIK3CD-AS2	0.0544031	0.189307
CLSTN1	0.398181	0.605904
CTNNBIP1	0.303013	0.524952
LZIC	0.556491	0.721865
NMNAT1	0.52865	0.703394
RBP7	6.15108e-18	8.75799e-16
UBE4B	0.55216	0.718609
KIF1B	0.553641	0.719858
PGD	0.865829	0.917807
RP4-736L20.3	0.497211	0.679679
APITD1	0.094344	0.269267
DFFA	0.0686629	0.219385
PEX14	0.0105725	0.062241
CASZ1	0.267927	0.490349
TARDBP	0.802409	0.879739
SRM	2.03542e-06	4.88041e-05
EXOSC10	0.0954383	0.271214
RP4-635E18.6	0.204474	0.424852
MTOR	0.880611	0.926849
UBIAD1	0.38022	0.59182
FBXO2	1.24412e-11	8.18219e-10
FBXO44	0.413146	0.617862
FBXO6	0.3564	0.571174
MAD2L2	0.196795	0.416327
AGTRAP	0.088921	0.258961
MTHFR	0.0663335	0.214752
CLCN6	0.850146	0.908775
KIAA2013	0.780912	0.865376
PLOD1	0.350685	0.566402
MFN2	0.265775	0.487914
MIIP	0.678197	0.799948
TNFRSF1B	0.219253	0.440702
VPS13D	0.377574	0.589325
DHRS3	2.5906e-05	0.000456363
PRDM2	0.928284	0.956256
KAZN	0.317306	0.537509
TMEM51	0.14872	0.354317
FHAD1	0.739879	0.838748
RP3-467K16.4	0.278317	0.500434
EFHD2	0.010557	0.0621971
CASP9	0.965044	0.977364
DNAJC16	0.265043	0.487093
AGMAT	0.932978	0.959161
DDI2	0.905202	0.942813
PLEKHM2	0.00248637	0.0205748
FBLIM1	6.63407e-05	0.00102716
UQCRHL	0.843355	0.905228
FLJ37453	0.840297	0.903218
SPEN	0.143734	0.347526
ZBTB17	0.797816	0.876473
FAM131C	0.858792	0.913492
EPHA2	0.0538389	0.187958
RP11-276H7.3	0.563178	0.726785
ARHGEF19	0.407146	0.613071
RSG1	0.20742	0.427373
FBXO42	0.405738	0.612554
SZRD1	0.119334	0.310275
NECAP2	0.567827	0.729376
RP4-798A10.7	0.0775689	0.236178
NBPF1	0.589458	0.743159
CROCC	0.156344	0.365668
RP11-108M9.4	0.818294	0.890159
RP11-108M9.6	0.111941	0.298944
MFAP2	0.378619	0.590226
ATP13A2	0.865328	0.917546
SDHB	1.17195e-07	3.73805e-06
PADI2	0.594532	0.746361
RCC2	0.358611	0.573354
ARHGEF10L	0.356072	0.570918
KLHDC7A	0.267986	0.490349
ALDH4A1	0.0398382	0.15477
IFFO2	0.0149825	0.0798624
UBR4	0.597875	0.748073
EMC1	0.845063	0.906192
MRTO4	0.00478613	0.0343562
AKR7A3	0.039384	0.15361
AKR7A2	0.00106994	0.0104727
PQLC2	0.673781	0.797325
CAPZB	0.0740142	0.229813
MINOS1	0.0415807	0.158902
NBL1	0.0740684	0.229904
TMCO4	0.571809	0.73238
OTUD3	0.292404	0.515082
UBXN10-AS1	0.369034	0.582216
CAMK2N1	0.0995312	0.278039
MUL1	0.811195	0.885496
CDA	2.11086e-05	0.000382085
PINK1	0.000331935	0.00397947
PINK1-AS	0.858513	0.913406
DDOST	0.302687	0.524649
KIF17	0.954201	0.971902
SH2D5	0.0083283	0.0523304
HP1BP3	0.255569	0.477604
EIF4G3	0.212284	0.433056
ECE1	0.307644	0.529437
NBPF3	0.852487	0.909981
RAP1GAP	0.0018727	0.0164843
USP48	0.00323649	0.025211
HSPG2	0.00022812	0.00289042
RP1-224A6.3	0.445568	0.64155
LINC00339	0.516256	0.695272
CDC42	0.562167	0.725819
ZBTB40	0.17427	0.388514
EPHB2	0.840184	0.903218
KDM1A	0.918727	0.951308
LUZP1	3.38391e-08	1.22344e-06
HTR1D	0.0681282	0.21837
LINC01355	0.109276	0.294251
HNRNPR	0.887855	0.931492
ZNF436	0.164529	0.375808
ZNF436-AS1	0.321402	0.540865
TCEA3	0.912914	0.948355
ASAP3	0.21855	0.439716
E2F2	0.202055	0.422279
RP1-150O5.3	0.185066	0.400893
ID3	0.117822	0.308128
RPL11	5.35764e-31	2.46648e-28
TCEB3	0.464945	0.656312
TCEB3-AS1	0.19158	0.409583
PITHD1	0.383304	0.59421
LYPLA2	0.0443646	0.165824
GALE	0.0404286	0.156131
HMGCL	0.083903	0.249147
FUCA1	0.00981134	0.0590775
PNRC2	0.0577047	0.196295
SRSF10	0.0239069	0.111585
IFNLR1	0.208299	0.428417
STPG1	0.286922	0.508883
NIPAL3	0.0190743	0.0953096
RCAN3	0.611489	0.756609
SRRM1	0.0865792	0.254414
CLIC4	0.344658	0.560779
RUNX3	0.309329	0.530595
SYF2	0.00656537	0.0437406
RSRP1	0.104113	0.285184
RP3-465N24.6	0.146018	0.350175
TMEM50A	0.00552523	0.0383564
TMEM57	0.540853	0.711537
LDLRAP1	0.154776	0.363045
SEPN1	0.293161	0.515842
MTFR1L	0.0180112	0.0917867
AUNIP	0.468862	0.65936
PAQR7	0.000168714	0.00226224
STMN1	0.0310701	0.132523
PAFAH2	0.00473269	0.0340079
PDIK1L	0.320426	0.540211
RP11-96L14.7	0.412891	0.617862
ZNF593	0.391702	0.600775
CNKSR1	0.499779	0.681572
CEP85	0.2023	0.422279
SH3BGRL3	2.71278e-22	5.69393e-20
UBXN11	0.649471	0.782029
AIM1L	0.253086	0.475108
DHDDS	0.108737	0.293029
HMGN2	0.0111784	0.0647585
RPS6KA1	0.742167	0.840166
ARID1A	0.0283571	0.124925
PIGV	0.000221255	0.00282679
ZDHHC18	0.000509483	0.00571142
SFN	0.000533056	0.00591804
GPN2	0.560172	0.724056
GPATCH3	0.694234	0.810347
NUDC	0.00141673	0.0131849
KDF1	0.776814	0.862634
TRNP1	0.00470748	0.0338908
FAM46B	8.3604e-06	0.000170807
SLC9A1	0.434109	0.633461
WDTC1	0.0610898	0.203894
TMEM222	0.465759	0.657125
SYTL1	0.75849	0.850846
MAP3K6	0.282791	0.50519
CD164L2	0.761676	0.853094
GPR3	0.288566	0.51071
WASF2	0.0126912	0.0714252
AHDC1	0.849572	0.908512
IFI6	0.00423642	0.0313051
FAM76A	0.872733	0.921814
STX12	0.715021	0.823317
PPP1R8	0.233253	0.455846
THEMIS2	0.476449	0.66519
RPA2	0.180708	0.396152
SMPDL3B	0.1308	0.327796
XKR8	0.44234	0.639703
EYA3	0.552985	0.719209
DNAJC8	0.0239897	0.11182
ATPIF1	0.0413568	0.158485
RP5-1092A3.4	0.442785	0.64001
SESN2	0.226953	0.449384
MED18	0.206868	0.426995
PHACTR4	0.207319	0.427311
RCC1	0.00255985	0.0210692
TRNAU1AP	0.029052	0.127175
SNHG12	0.381292	0.59255
TAF12	0.480297	0.668149
RAB42	0.404988	0.611888
RP11-442N24--B.1	0.267567	0.490037
GMEB1	0.127717	0.32294
YTHDF2	0.0044553	0.0324879
EPB41	0.306033	0.528349
TMEM200B	0.617023	0.76073
SRSF4	0.352353	0.56802
MECR	0.24919	0.471417
PTPRU	0.841037	0.903794
MATN1-AS1	0.139696	0.341236
RP5-1125N11.2	0.58854	0.742675
SDC3	0.311915	0.53272
PUM1	0.649779	0.782329
SNRNP40	0.00237272	0.0198725
ZCCHC17	0.0103784	0.0615177
SERINC2	0.00470903	0.0338908
TINAGL1	0.00224112	0.0189752
PEF1	0.0235205	0.110318
ADGRB2	0.161151	0.372689
SPOCD1	2.83821e-05	0.000493684
PTP4A2	0.0246543	0.113956
KHDRBS1	0.027216	0.121537
TMEM39B	0.658623	0.787826
KPNA6	0.234236	0.456797
TXLNA	0.000278066	0.00342279
CCDC28B	0.277988	0.500168
IQCC	0.361538	0.575785
TMEM234	0.00799041	0.050708
EIF3I	1.18909e-09	5.86521e-08
HDAC1	0.939211	0.962676
MARCKSL1	0.00941457	0.0573778
FAM229A	0.83541	0.900691
BSDC1	0.756957	0.850098
ZBTB8B	0.0918697	0.264336
ZBTB8A	0.490401	0.675132
ZBTB8OS	0.128297	0.323865
RBBP4	0.297725	0.52016
SYNC	0.386956	0.596723
KIAA1522	0.0649999	0.21222
YARS	0.00101052	0.0100045
S100PBP	0.308155	0.529741
HPCA	0.167922	0.380318
TMEM54	5.85398e-06	0.000125738
RNF19B	0.54435	0.713991
AK2	0.0153064	0.0812262
AZIN2	0.000672047	0.00717635
TRIM62	0.862909	0.916421
ZNF362	0.0494683	0.178243
PHC2	0.00520996	0.0366369
RP11-415J8.5	0.334155	0.552102
ZSCAN20	0.433803	0.633392
SMIM12	0.596438	0.747101
GJB3	0.678181	0.799948
DLGAP3	0.203475	0.423693
ZMYM6	0.075337	0.231926
ZMYM1	0.0136101	0.0749178
SFPQ	8.09087e-09	3.46857e-07
ZMYM4	0.663485	0.790833
KIAA0319L	0.0873775	0.256175
NCDN	0.10631	0.289053
TFAP2E	0.00488076	0.0349265
PSMB2	0.00406235	0.0303107
C1orf216	0.317894	0.5381
CLSPN	0.304288	0.526388
AGO4	0.347566	0.563424
AGO1	0.0860814	0.253707
AGO3	0.756046	0.849821
ADPRHL2	0.202158	0.422279
TRAPPC3	0.701489	0.814985
MAP7D1	0.282971	0.505355
THRAP3	0.00909731	0.055891
SH3D21	0.0792641	0.24002
EVA1B	0.000148402	0.00202928
RP11-268J15.5	0.815713	0.888401
STK40	0.918359	0.951265
LSM10	0.140865	0.34273
OSCP1	0.104227	0.285271
MRPS15	0.00011059	0.0015877
LINC01137	0.847464	0.907453
ZC3H12A	0.621931	0.764122
MEAF6	0.00636089	0.0426251
SNIP1	0.695392	0.810643
GNL2	0.0218791	0.105071
C1orf109	0.536761	0.70872
CDCA8	1.11316e-07	3.57532e-06
EPHA10	0.00386154	0.0290953
MANEAL	0.00464066	0.0335385
YRDC	0.285303	0.507157
C1orf122	0.103074	0.283761
MTF1	0.0018929	0.0165671
INPP5B	0.23964	0.461679
RP11-109P14.10	0.719959	0.826834
SF3A3	0.00102996	0.0101533
FHL3	0.370286	0.583351
UTP11L	0.0027045	0.0218738
RRAGC	0.0619349	0.205275
RP5-864K19.4	0.591003	0.744128
MYCBP	0.964668	0.977322
RHBDL2	0.0645293	0.211088
AKIRIN1	0.134026	0.332142
NDUFS5	0.665564	0.791536
MACF1	0.419673	0.622768
RP11-69E11.4	0.0193779	0.0963029
PABPC4	0.000742369	0.00775557
HEYL	0.81301	0.886307
PPIE	0.0828874	0.247355
BMP8B	0.0715263	0.224972
OXCT2	0.359387	0.573947
RP1-118J21.25	0.242669	0.464789
TRIT1	0.641226	0.777045
MYCL	0.939326	0.962676
MFSD2A	0.157373	0.367204
CAP1	0.720016	0.826834
PPT1	0.559141	0.723333
RLF	0.108672	0.292968
RP1-39G22.7	0.87051	0.920497
ZMPSTE24	0.453146	0.646997
SMAP2	0.494188	0.677712
ZFP69B	0.209294	0.429568
ZFP69	0.0213409	0.103236
RP11-656D10.3	0.877643	0.924783
EXO5	0.404334	0.611437
ZNF684	0.398364	0.605972
RIMS3	0.81302	0.886307
NFYC-AS1	0.751355	0.8468
NFYC	0.362278	0.57643
CITED4	0.123811	0.316951
CTPS1	0.156631	0.366029
SCMH1	0.00651246	0.043493
EDN2	0.000768032	0.00799344
HIVEP3	0.44763	0.643177
FOXJ3	0.787616	0.869456
RIMKLA	0.00036012	0.00427286
PPCS	0.00498705	0.0355031
PPIH	0.363691	0.577743
YBX1	0.000364998	0.00432702
P3H1	0.145102	0.349059
C1orf50	0.706372	0.817886
SVBP	0.247482	0.469759
ERMAP	0.00370298	0.0280999
RP11-342M1.3	0.351463	0.567196
ZNF691	0.115757	0.304867
SLC2A1	0.332202	0.550389
SLC2A1-AS1	0.830245	0.897012
FAM183A	0.0118416	0.0679173
EBNA1BP2	5.43735e-18	7.82243e-16
RP1-92O14.3	0.0293322	0.127836
CDC20	1.59684e-07	4.92971e-06
ELOVL1	0.0145441	0.0783112
MED8	0.00111598	0.0108008
SZT2	0.0474108	0.173271
HYI	0.223138	0.445312
PTPRF	0.0504373	0.180171
KDM4A	0.183131	0.398767
KDM4A-AS1	0.638521	0.775266
ST3GAL3	0.333089	0.551396
IPO13	0.109898	0.295291
DPH2	0.293369	0.515966
ATP6V0B	0.000276798	0.00341632
B4GALT2	0.474544	0.663689
CCDC24	0.0994376	0.277834
SLC6A9	0.757528	0.850449
RP5-1198O20.4	0.0360359	0.145269
DMAP1	0.0071842	0.0468491
ERI3	0.431183	0.631368
RNF220	0.425143	0.626555
TMEM53	0.276487	0.498702
KIF2C	2.73233e-13	2.28704e-11
RPS8	7.97848e-30	3.44346e-27
BEST4	0.348756	0.564476
PLK3	0.0884197	0.258237
EIF2B3	0.156852	0.366359
HECTD3	0.799941	0.87759
UROD	0.889411	0.932356
HPDL	0.739495	0.83852
MUTYH	0.628726	0.768843
TOE1	0.667878	0.793316
CCDC163P	0.306502	0.528645
MMACHC	0.310578	0.531786
PRDX1	1.87389e-05	0.000342332
AKR1A1	0.86796	0.919138
NASP	0.000705477	0.00744904
GPBP1L1	0.0441153	0.165301
TMEM69	0.227602	0.450041
IPP	0.226744	0.449033
MAST2	0.869139	0.919547
PIK3R3	0.314748	0.535462
RP4-533D7.5	0.426071	0.627409
TSPAN1	0.596195	0.74692
POMGNT1	0.511005	0.691097
RAD54L	0.239039	0.461097
LRRC41	0.191208	0.409105
UQCRH	0.0299409	0.129466
NSUN4	0.104364	0.285504
FAAH	0.582436	0.739116
MKNK1	0.0173967	0.0893513
MOB3C	0.454078	0.647926
ATPAF1	0.863175	0.916531
EFCAB14	0.100961	0.280275
LINC00853	0.730386	0.833253
PDZK1IP1	4.46113e-06	9.82657e-05
STIL	0.875047	0.922963
CMPK1	0.878722	0.925572
FOXD2-AS1	0.00835606	0.052448
FOXD2	0.292397	0.515082
SPATA6	0.397736	0.605652
FAF1	0.204904	0.424976
CDKN2C	0.00355462	0.0272738
RNF11	0.112908	0.300428
TTC39A	0.00481507	0.034528
EPS15	0.617262	0.760889
OSBPL9	0.0125469	0.0709202
NRDC	0.0755047	0.232211
RAB3B	0.0523674	0.184314
TXNDC12	0.0386426	0.151316
KTI12	0.948865	0.968858
BTF3L4	0.00309109	0.0243392
ZFYVE9	0.127265	0.322572
CC2D1B	0.0478594	0.174495
ORC1	0.924795	0.954442
PRPF38A	0.0849921	0.251516
ZCCHC11	0.0329867	0.137637
GPX7	0.406765	0.612966
COA7	0.637617	0.774643
ZYG11B	0.0687693	0.219601
ZYG11A	0.523622	0.699387
ECHDC2	0.199471	0.41989
SCP2	0.118975	0.309855
CPT2	0.147008	0.351694
C1orf123	0.0368714	0.147184
MAGOH	6.96446e-05	0.00106637
RP5-1024G6.5	0.895964	0.936656
LRP8	0.290854	0.513287
NDC1	0.0341963	0.140897
YIPF1	0.0298751	0.129262
HSPB11	3.23647e-05	0.000556649
LRRC42	0.00119961	0.0114656
TMEM59	0.0898807	0.260731
TCEANC2	0.546296	0.714617
CYB5RL	0.0676912	0.217465
MRPL37	0.0419963	0.159997
SSBP3	0.767738	0.857326
ACOT11	0.156416	0.36573
TTC4	0.484923	0.671286
PARS2	0.58533	0.740293
TTC22	0.0468949	0.172113
DHCR24	3.13332e-07	8.95947e-06
RP11-67L3.4	0.438252	0.636987
TMEM61	0.651616	0.78338
USP24	0.164778	0.376094
PLPP3	0.312819	0.533545
PRKAA2	0.882379	0.928112
OMA1	0.737204	0.837085
TACSTD2	2.11325e-07	6.26311e-06
MYSM1	0.957776	0.973997
JUN	0.000469672	0.0053653
FGGY	0.128091	0.323648
HOOK1	0.476898	0.665566
CYP2J2	0.418127	0.621747
NFIA	0.476768	0.665451
TM2D1	0.112247	0.299449
RP11-430G17.3	0.367985	0.581492
INADL	0.470147	0.660482
USP1	0.24147	0.463491
DOCK7	0.0218873	0.105071
ATG4C	0.308864	0.530257
FOXD3-AS1	0.797438	0.876473
ALG6	0.545595	0.714343
ITGB3BP	0.907081	0.944132
EFCAB7	0.460967	0.652831
PGM1	0.424001	0.625562
ROR1	0.0103656	0.0614946
CACHD1	0.387209	0.596779
RAVER2	0.800503	0.878068
JAK1	0.0399925	0.155151
AK4	0.226022	0.448184
DNAJC6	0.893248	0.935162
LEPROT	2.09546e-06	5.0151e-05
LEPR	0.428381	0.629344
PDE4B	0.0960834	0.272207
WDR78	0.611691	0.756692
MIER1	0.00131009	0.0123677
SLC35D1	0.670408	0.794933
SERBP1	0.0433901	0.163464
GADD45A	0.0337482	0.139633
GNG12	0.00193309	0.0168017
WLS	0.189832	0.406918
DEPDC1	2.51347e-05	0.00044334
LRRC40	0.18803	0.4045
SRSF11	0.0764966	0.234118
ANKRD13C	0.13482	0.333225
HHLA3	0.058845	0.198901
CTH	0.106522	0.289053
ZRANB2	0.289522	0.511918
LRRIQ3	0.0651499	0.212293
FPGT	0.0288269	0.12647
CRYZ	0.845424	0.906192
TYW3	0.113961	0.301922
ACADM	0.252584	0.474817
RABGGTB	0.964452	0.977322
PIGK	0.546982	0.714617
ZZZ3	0.0565154	0.193394
USP33	0.0409091	0.157321
FAM73A	0.521171	0.698283
NEXN-AS1	0.15474	0.363022
NEXN	0.0374538	0.148581
FUBP1	0.17487	0.389092
DNAJB4	0.000216077	0.00277604
IFI44	0.0545146	0.189409
TTLL7	0.214884	0.435923
RP11-486G15.2	0.962264	0.976762
PRKACB	0.406819	0.612966
RPF1	0.000802436	0.00827306
GNG5	0.115013	0.303777
CTBS	0.398425	0.605972
SSX2IP	0.0596071	0.200349
LPAR3	0.03511	0.143259
MCOLN2	0.513579	0.693104
MCOLN3	0.412804	0.61782
SYDE2	0.0988752	0.276767
C1orf52	0.125258	0.319339
BCL10	0.0136557	0.0750815
RP11-131L23.1	0.551113	0.718067
DDAH1	0.000107519	0.00155166
RP4-621F18.2	7.19078e-06	0.000150018
CYR61	1.17649e-25	3.53228e-23
ZNHIT6	0.00262275	0.0214336
ODF2L	0.0579866	0.196915
RP4-612B15.3	0.0323665	0.135788
SH3GLB1	0.073808	0.229431
2019-09-15	0.557454	0.722572
HS2ST1	0.913447	0.948685
LMO4	0.354192	0.56969
PKN2	0.0146241	0.0786192
GTF2B	0.224233	0.446392
CCBL2	0.446268	0.641888
RBMXL1	0.156218	0.365591
GBP3	0.978319	0.985958
GBP2	0.283552	0.50557
LRRC8B	0.141778	0.344415
FLJ27354	0.342308	0.559217
LRRC8C	0.562765	0.726455
RP5-943J3.2	0.689488	0.807678
LRRC8D	0.223038	0.44527
ZNF326	0.00348244	0.0268393
RP4-665J23.1	0.311775	0.532714
ZNF644	0.731767	0.834277
CDC7	0.898221	0.938237
TGFBR3	0.0558521	0.192171
BRDT	0.3687	0.582112
EPHX4	0.399152	0.606657
SETSIP	0.797488	0.876473
GLMN	0.387161	0.596773
RPAP2	0.442185	0.639603
EVI5	0.410569	0.615771
RPL5	2.36085e-07	6.908e-06
FAM69A	0.437362	0.636203
MTF2	0.0595556	0.200273
TMED5	0.0915036	0.263592
CCDC18	0.00506022	0.0358394
DR1	0.772271	0.860235
FNBP1L	0.370869	0.583711
BCAR3	0.11807	0.308429
DNTTIP2	0.0103014	0.0611662
GCLM	0.409125	0.614778
ARHGAP29	0.702324	0.815349
RP11-148B18.1	0.639723	0.776108
ABCD3	0.0191627	0.0956818
F3	4.91782e-10	2.55339e-08
SLC44A3	6.53104e-05	0.00101463
CNN3	0.341891	0.558932
RP4-639F20.1	0.0594649	0.200273
ALG14	0.299323	0.521568
TMEM56	0.176608	0.391327
PTBP2	0.886129	0.930318
SNX7	0.429893	0.630486
AGL	0.163779	0.375055
SLC35A3	0.00364341	0.0277699
MFSD14A	0.908299	0.945186
SASS6	0.000832585	0.00853029
TRMT13	0.252026	0.474279
DBT	0.916527	0.950526
RTCA	0.0477565	0.17422
CDC14A	0.828155	0.895455
EXTL2	0.951847	0.970254
RP4-549L20.3	0.998122	0.998416
SLC30A7	0.478721	0.666707
DPH5	0.20492	0.424976
RP11-421L21.3	0.282954	0.505355
RNPC3	0.940587	0.963397
PRMT6	0.982821	0.988422
SLC25A24	0.409596	0.615198
RP11-483I13.5	0.406156	0.612783
FAM102B	0.688902	0.807334
HENMT1	0.00602317	0.0409432
PRPF38B	0.0159388	0.0837151
STXBP3	0.278053	0.500221
AKNAD1	0.414805	0.619112
GPSM2	0.0343677	0.141392
CLCC1	0.896559	0.937032
WDR47	0.634211	0.772848
TAF13	0.675465	0.798462
RP5-1065J22.8	0.180529	0.39613
TMEM167B	0.440175	0.638176
KIAA1324	0.66531	0.791506
SARS	0.830937	0.89762
CELSR2	0.010679	0.0627873
PSRC1	0.000297659	0.00361882
SORT1	0.0663142	0.214752
PSMA5	4.89274e-05	0.00079126
ATXN7L2	0.62227	0.76413
CYB561D1	0.323403	0.54258
AMIGO1	0.0252846	0.115746
GNAI3	0.488748	0.673999
AMPD2	0.182937	0.398715
GSTM4	0.554785	0.720482
GSTM3	0.143133	0.346566
CSF1	7.69965e-05	0.00116092
AHCYL1	0.0525175	0.184748
STRIP1	0.255964	0.477824
RP4-773N10.4	0.902854	0.941223
SLC6A17	0.676714	0.799172
KCNC4	0.0279631	0.123544
RBM15	0.112919	0.300428
SLC16A4	0.450141	0.644813
RP5-1074L1.4	0.0394866	0.153871
LAMTOR5	0.187905	0.404294
LRIF1	0.0426498	0.161643
RP11-96K19.5	0.554055	0.720194
DRAM2	0.65394	0.785012
CEPT1	0.470524	0.660586
DENND2D	0.626373	0.767016
CHI3L2	0.399916	0.607258
WDR77	0.338274	0.555835
ATP5F1	7.60971e-05	0.00114861
RAP1A	0.433926	0.633438
FAM212B	0.655258	0.785597
FAM212B-AS1	0.365037	0.578887
DDX20	0.598803	0.748264
CTTNBP2NL	0.819952	0.89105
WNT2B	0.131066	0.328222
ST7L	0.487863	0.673451
CAPZA1	0.431947	0.631931
MOV10	0.429557	0.63028
RHOC	0.0093446	0.057036
PPM1J	0.240648	0.462317
FAM19A3	0.58497	0.740058
LINC01356	0.498656	0.680528
RP3-522D1.1	0.000924229	0.00932398
SLC16A1	0.0597696	0.200748
SLC16A1-AS1	0.489568	0.674523
LRIG2	0.307644	0.529437
MAGI3	0.59722	0.747662
PHTF1	0.50738	0.688434
RSBN1	0.00783055	0.0499758
BCL2L15	0.551309	0.718111
AP4B1	0.285014	0.506998
DCLRE1B	0.0256495	0.116913
HIPK1-AS1	0.968691	0.979629
HIPK1	0.821688	0.892072
TRIM33	0.357291	0.57189
BCAS2	0.0769915	0.235198
DENND2C	0.134017	0.332142
NRAS	0.0669488	0.216035
CSDE1	0.0446486	0.166627
SIKE1	0.144698	0.348764
TSPAN2	0.0100812	0.0602736
NGF	0.307774	0.529464
VANGL1	0.134524	0.33284
ATP1A1	0.313714	0.534421
CD58	0.150792	0.357464
IGSF3	0.170029	0.383516
PTGFRN	0.384208	0.594743
TTF2	0.864679	0.917439
TRIM45	0.942689	0.96453
MAN1A2	0.804601	0.8813
GDAP2	0.460323	0.652454
WDR3	0.789166	0.870918
WARS2	0.00240219	0.0200224
RP11-418J17.1	0.128274	0.323865
ZNF697	0.980673	0.987609
PHGDH	0.000338901	0.00403845
NOTCH2	0.294202	0.516626
SEC22B	0.636202	0.774012
AC253572.1	0.98616	0.990607
LINC00623	0.0635394	0.208541
FAM72B	0.0370883	0.147698
SRGAP2C	0.040411	0.156131
RP11-344P13.6	0.735351	0.836497
FAM72C	1.30709e-06	3.28819e-05
RP11-14N7.2	0.0255148	0.116529
NBPF15	0.429302	0.630017
SRGAP2B	0.0870298	0.25552
FAM72D	9.35508e-05	0.00137743
CH17-373J23.1	0.0102527	0.0609558
NBPF20	0.62783	0.768089
GPR89A	0.248207	0.47021
RNF115	0.626302	0.767016
POLR3C	0.355475	0.570295
NUDT17	0.179115	0.394225
PIAS3	0.338796	0.556115
ITGA10	0.0305256	0.130969
PEX11B	0.0726174	0.227165
RBM8A	3.30259e-21	6.24822e-19
RP11-315I20.1	0.7425	0.840202
LIX1L	1.40546e-05	0.00026922
ANKRD34A	0.617826	0.761244
POLR3GL	0.0213162	0.103211
TXNIP	0.584228	0.73978
NBPF10	0.88602	0.930274
NOTCH2NL	0.475309	0.664153
CH17-353B19.1	0.519729	0.697975
NBPF12	0.0619315	0.205275
PRKAB2	0.205122	0.425104
RP11-337C18.8	0.796484	0.875886
CHD1L	0.285018	0.506998
BCL9	0.30149	0.523495
ACP6	0.0533297	0.186751
GPR89B	0.307959	0.529534
NBPF11	0.262218	0.484679
LINC01138	0.0929788	0.266528
RP11-495P10.1	0.650595	0.782804
AC245100.1	0.920666	0.952031
NBPF14	0.305705	0.527959
PDE4DIP	0.000587548	0.00642422
NBPF9	0.389622	0.599362
CH17-189H20.1	0.423183	0.62529
NBPF19	0.347634	0.563452
LINC00869	0.89574	0.936493
HIST2H2BF	0.592167	0.745118
HIST2H4A	0.494103	0.677662
HIST2H2BE	0.0630379	0.207434
RP11-196G18.24	0.416016	0.62014
RP11-196G18.23	0.430831	0.631111
HIST2H2AC	0.0435772	0.163946
BOLA1	0.106518	0.289053
SV2A	0.565231	0.728063
SF3B4	6.64871e-10	3.35129e-08
MTMR11	0.0146536	0.0786557
OTUD7B	0.24585	0.46825
VPS45	0.49085	0.675518
PLEKHO1	0.27163	0.494462
ANP32E	0.173656	0.387854
APH1A	0.244583	0.466694
C1orf54	0.70355	0.816052
MRPS21	0.000563044	0.00618632
PRPF3	0.00111457	0.0107955
RPRD2	0.000259697	0.00323707
TARS2	0.94034	0.963216
ECM1	0.00214809	0.0183585
FALEC	0.0919004	0.264369
ADAMTSL4	0.0168885	0.0875225
MCL1	6.02798e-20	1.05383e-17
ENSA	0.00199706	0.0172219
GOLPH3L	0.0419947	0.159997
CTSK	0.00921694	0.0564076
ARNT	0.0530313	0.18601
SETDB1	0.00189115	0.0165624
CERS2	0.46548	0.656798
ANXA9	0.400354	0.607628
FAM63A	0.446155	0.641837
PRUNE	0.29381	0.516392
C1orf56	0.921179	0.952347
CDC42SE1	0.332554	0.550708
MLLT11	0.125351	0.319473
GABPB2	0.562953	0.726562
SEMA6C	0.38669	0.59663
SCNM1	0.526667	0.702203
LYSMD1	0.721925	0.828046
VPS72	0.00261612	0.0214174
PIP5K1A	0.0119219	0.0682923
PSMD4	6.71145e-07	1.81393e-05
RP11-126K1.2	0.783669	0.867317
ZNF687	0.242841	0.464977
PI4KB	0.37064	0.583602
RFX5	0.0248985	0.114662
RP11-126K1.6	0.00595281	0.0406599
SELENBP1	0.384398	0.59479
PSMB4	0.0001532	0.00208252
POGZ	0.241824	0.463673
CGN	1.02604e-08	4.28117e-07
TUFT1	1.02569e-19	1.72754e-17
SNX27	0.953626	0.971565
RP11-98D18.15	0.0124896	0.0707813
MRPL9	0.000157761	0.0021404
OAZ3	0.890701	0.93306
TDRKH	0.675773	0.798485
RP11-98D18.9	0.484676	0.671198
C2CD4D	0.819025	0.890533
AL450992.2	0.81333	0.886435
THEM4	0.992917	0.995079
S100A10	0.000244576	0.00307076
S100A11	2.39413e-32	1.14019e-29
TCHH	0.00171393	0.0152882
FLG-AS1	0.00220076	0.018716
RP11-107M16.2	0.43896	0.637455
CRCT1	0.395244	0.603775
IVL	0.0740965	0.229904
S100A9	0.145725	0.349654
S100A6	4.02452e-24	1.04873e-21
S100A5	0.968014	0.979216
S100A4	3.69796e-20	6.54776e-18
S100A3	0.492303	0.676604
S100A2	0.285689	0.507479
S100A16	3.26079e-29	1.36469e-26
S100A14	0.972487	0.982183
S100A13	8.96847e-23	2.03055e-20
RP1-178F15.4	0.823642	0.892812
CHTOP	8.35379e-08	2.747e-06
SNAPIN	0.00111196	0.0107922
ILF2	8.70531e-09	3.71077e-07
INTS3	0.115268	0.304158
SLC27A3	0.685473	0.804271
GATAD2B	0.547135	0.714617
DENND4B	0.549378	0.716745
CRTC2	0.0314035	0.133368
SLC39A1	0.151009	0.35761
RP11-422P24.12	0.0316973	0.134103
RP11-422P24.10	0.0500179	0.179381
CREB3L4	0.256161	0.478021
JTB	1.24764e-06	3.14436e-05
RP11-422P24.11	0.0972651	0.274093
RAB13	1.91245e-05	0.000348914
RPS27	3.14804e-18	4.67501e-16
NUP210L	0.272315	0.494925
TPM3	0.00148495	0.0136816
C1orf43	3.0636e-05	0.000530236
UBAP2L	0.126939	0.322059
HAX1	0.039873	0.154818
ATP8B2	0.506551	0.687835
RP11-350G8.5	0.0358547	0.144834
IL6R	0.864975	0.917512
UBE2Q1	0.182927	0.398715
ADAR	0.0322629	0.135579
PMVK	0.356126	0.570918
PBXIP1	0.29464	0.51693
PYGO2	0.661342	0.789847
RP11-307C12.12	0.24746	0.469759
SHC1	0.420433	0.623294
CKS1B	1.00014e-09	4.96867e-08
FLAD1	0.104209	0.285271
ZBTB7B	0.394948	0.603727
RP11-307C12.11	0.710885	0.820562
ADAM15	0.00294337	0.0234368
EFNA4	0.0324032	0.135833
EFNA3	0.215746	0.43695
EFNA1	0.39578	0.603894
SLC50A1	0.52279	0.698983
DPM3	0.173968	0.388049
KRTCAP2	0.566336	0.728462
TRIM46	0.584561	0.739866
MUC1	3.11878e-68	1.07684e-64
RP11-263K19.4	0.0193946	0.0963029
THBS3	0.101175	0.280431
MTX1	1.23355e-07	3.89851e-06
GBA	0.0185361	0.0936708
FAM189B	0.0561144	0.192785
SCAMP3	0.177836	0.392786
CLK2	0.95278	0.970989
HCN3	0.0871733	0.255818
FDPS	0.0188308	0.0946405
RUSC1-AS1	0.370932	0.583744
RUSC1	0.812381	0.886081
ASH1L	0.004016	0.029981
ASH1L-AS1	0.51032	0.690604
MSTO1	0.200666	0.42076
YY1AP1	0.657983	0.787323
DAP3	0.00172041	0.0153294
GON4L	0.0373069	0.148357
RIT1	0.0503464	0.179989
KIAA0907	0.529718	0.704403
ARHGEF2	3.90069e-05	0.000649848
RP11-336K24.12	0.255838	0.477765
SSR2	0.00203389	0.0175016
UBQLN4	0.0103737	0.0615163
LAMTOR2	0.55892	0.72329
RAB25	0.835797	0.900981
MEX3A	0.613607	0.757754
LMNA	1.82207e-12	1.37512e-10
SLC25A44	0.217435	0.438756
PMF1	0.383024	0.594042
PAQR6	0.00631328	0.0423883
SMG5	0.157835	0.367932
TMEM79	0.00459358	0.0333378
GLMP	0.652409	0.784128
CCT3	4.1468e-06	9.25225e-05
TSACC	0.366898	0.580505
RP11-98G7.1	0.904787	0.942655
MEF2D	0.397565	0.605644
IQGAP3	0.558842	0.72329
APOA1BP	0.0789051	0.239293
GPATCH4	0.0108988	0.0636462
RP11-284F21.9	0.373476	0.585812
RP11-284F21.10	0.204325	0.424753
NES	0.0437327	0.164262
CRABP2	0.158532	0.368786
ISG20L2	0.259525	0.48202
RRNAD1	0.0479756	0.174812
MRPL24	0.00513717	0.0362913
HDGF	0.0276976	0.122813
PRCC	0.153528	0.361162
SH2D2A	0.0317116	0.134103
PEAR1	0.178403	0.393472
ARHGEF11	0.444091	0.640691
ETV3	0.656116	0.785868
KIRREL	0.434171	0.633461
IFI16	0.209275	0.429568
DUSP23	0.185134	0.400893
C1orf204	0.705523	0.81749
VSIG8	0.448377	0.643849
CFAP45	0.204786	0.424926
TAGLN2	1.50575e-06	3.72686e-05
PIGM	0.283699	0.505685
IGSF8	0.00137228	0.0128405
PEA15	0.0110108	0.0641361
DCAF8	0.078908	0.239293
PEX19	0.209519	0.429887
COPA	0.0153229	0.0812262
NCSTN	0.00046291	0.00531
SLAMF7	0.467243	0.658099
F11R	0.949648	0.969155
TSTD1	1.63454e-07	5.02777e-06
USF1	0.0423831	0.161033
KLHDC9	0.213219	0.434011
PFDN2	9.31395e-23	2.07476e-20
NIT1	0.000653329	0.00700446
DEDD	0.0541877	0.188817
UFC1	0.0149416	0.0798291
USP21	0.456011	0.649345
PPOX	0.000381907	0.00448545
B4GALT3	0.048292	0.175671
NDUFS2	2.60248e-05	0.00045787
FCER1G	0.665161	0.791399
TOMM40L	0.267487	0.489955
SDHC	0.00270836	0.0218872
HSPA6	0.3277	0.546643
RP11-25K21.1	0.248071	0.47021
FCRLB	0.0863637	0.254087
DUSP12	0.0519499	0.183546
ATF6	0.0737911	0.22943
NOS1AP	0.386898	0.596723
C1orf226	0.03039	0.13055
UHMK1	0.790437	0.871526
UAP1	1.45415e-08	5.8044e-07
DDR2	0.240121	0.461792
HSD17B7	0.560688	0.724519
RGS5	0.0569032	0.194219
RGS5.1	0.902196	0.940749
NUF2	1.04585e-17	1.45901e-15
PBX1	0.956	0.972835
MGST3	0.165073	0.376131
ALDH9A1	0.000536859	0.00595069
TMCO1	0.00747874	0.0483444
UCK2	0.290326	0.512814
POGK	0.755257	0.849296
TADA1	0.350758	0.566402
RP11-277B15.3	0.269382	0.491694
POU2F1	0.423243	0.625311
CREG1	0.305379	0.527727
MPZL1	0.0699092	0.221674
MPC2	0.201481	0.42164
DCAF6	0.000642236	0.00690267
GPR161	0.158036	0.36798
TIPRL	0.0886186	0.258591
SFT2D2	0.504366	0.686015
ATP1B1	0.000234109	0.00295817
NME7	0.0946717	0.27
BLZF1	0.204361	0.424753
CCDC181	0.395884	0.603934
SLC19A2	0.552752	0.719041
C1orf112	0.024849	0.114549
METTL18	0.70073	0.81434
SCYL3	0.968599	0.979629
KIFAP3	0.311057	0.532268
GORAB	0.29252	0.515082
PRRC2C	0.000525209	0.00585445
VAMP4	0.703192	0.815842
METTL13	0.4818	0.669094
PIGC	0.269654	0.491902
SUCO	0.555281	0.720837
RP11-296O14.3	0.711967	0.821291
PRDX6	7.94467e-05	0.00119006
KLHL20	0.392565	0.601335
CENPL	0.00252687	0.0208226
DARS2	0.857906	0.913041
ZBTB37	0.0818739	0.245497
RC3H1	0.00283013	0.0226722
RABGAP1L	0.1681	0.380545
CACYBP	6.78234e-08	2.25713e-06
MRPS14	0.133388	0.330945
KIAA0040	0.648384	0.781262
RFWD2	0.103921	0.284775
RASAL2-AS1	0.680917	0.801592
RASAL2	0.0711087	0.22422
RALGPS2	0.269005	0.491302
FAM20B	0.29634	0.518529
TOR3A	0.00252159	0.0207915
ABL2	0.00180043	0.015909
SOAT1	0.151366	0.358209
TOR1AIP2	0.297491	0.51995
RP11-533E19.7	0.551119	0.718067
TOR1AIP1	0.492444	0.67665
CEP350	0.367402	0.580836
QSOX1	0.307343	0.529422
ACBD6	0.188487	0.40504
XPR1	0.166635	0.378022
KIAA1614-AS1	0.536499	0.708509
STX6	0.117788	0.3081
MR1	0.0591612	0.199579
IER5	0.235696	0.458036
GLUL	0.00972227	0.058712
RNASEL	0.206126	0.426146
RGS16	0.298888	0.521271
NPL	0.0142845	0.0773951
DHX9	0.55475	0.720482
LAMC1	0.299056	0.521335
LAMC2	0.508932	0.689712
SMG7	0.359315	0.573947
ARPC5	0.00495978	0.035382
COLGALT2	0.422148	0.624536
TSEN15	0.184647	0.400528
RP11-382D12.2	0.460017	0.652223
C1orf21	0.830935	0.89762
EDEM3	0.444055	0.640691
FAM129A	0.00829366	0.0521839
RNF2	0.498423	0.680528
TRMT1L	0.609544	0.75522
SWT1	0.318879	0.538984
IVNS1ABP	0.306127	0.528402
PRG4	0.79004	0.871363
TPR	6.05099e-07	1.65159e-05
C1orf27	0.480909	0.668585
RGS2	0.0233061	0.10959
UCHL5	0.464852	0.656312
TROVE2	0.266865	0.489075
RP11-101E13.5	0.152388	0.359582
GLRX2	0.300358	0.522777
CDC73	0.00350203	0.0269602
CFHR3	0.276071	0.498496
CFHR1	0.0200105	0.0985258
ASPM	9.59131e-17	1.19338e-14
ZBTB41	0.0722161	0.226612
DENND1B	0.590623	0.743942
C1orf53	0.262985	0.485249
NEK7	0.546637	0.714617
MIR181A1HG	0.860668	0.915135
NR5A2	0.851934	0.909924
ZNF281	0.138317	0.338943
KIF14	5.00471e-08	1.74546e-06
DDX59	0.0900155	0.260958
CAMSAP2	0.152224	0.359402
C1orf106	0.200553	0.42076
TMEM9	0.677101	0.799337
PKP1	0.486142	0.671976
LAD1	5.9313e-05	0.000938342
PHLDA3	7.79357e-07	2.06597e-05
CSRP1	0.128485	0.324087
RP11-134G8.7	0.17986	0.395485
RP11-134G8.5	0.811478	0.885535
NAV1	0.0570922	0.194595
IPO9-AS1	0.568049	0.729578
IPO9	0.724948	0.830204
SHISA4	0.000777469	0.00805523
TIMM17A	0.00163507	0.0146827
RNPEP	0.0510415	0.18145
RP11-465N4.4	6.94649e-05	0.00106479
ELF3	2.4852e-05	0.000438913
ARL8A	0.0545359	0.189435
UBE2T	1.21995e-12	9.41269e-11
PPP1R12B	0.732244	0.834546
KDM5B	0.0281456	0.124112
PCAT6	0.00125687	0.0119386
RABIF	0.327245	0.546371
KLHL12	0.0195628	0.0968047
ADIPOR1	0.00844867	0.0528463
CYB5R1	0.84988	0.908629
TMEM183A	0.20303	0.423353
ADORA1	0.11696	0.306805
MYBPH	0.172496	0.385993
BTG2	0.57693	0.735868
ATP2B4	0.0725091	0.226977
ZC3H11A	0.0584003	0.197777
ZBED6	0.386639	0.59663
SNRPE	0.0409165	0.157321
SOX13	0.57095	0.731619
ETNK2	0.0650529	0.21222
KISS1	0.971829	0.981781
GOLT1A	0.527976	0.702899
PLEKHA6	0.490377	0.675132
PPP1R15B	0.0451289	0.167863
PIK3C2B	0.767329	0.857202
MDM4	0.34787	0.563503
LRRN2	0.582637	0.73912
NFASC	0.776255	0.86244
TMEM81	0.827043	0.895081
RBBP5	0.0899876	0.260932
DSTYK	0.0800947	0.242036
TMCC2	0.833045	0.898842
NUAK2	0.0121841	0.069535
CDK18	0.715514	0.823634
MFSD4	0.662796	0.790353
ELK4	0.981429	0.987938
SLC45A3	0.556246	0.721683
NUCKS1	0.69684	0.811677
RAB29	0.090547	0.261949
SLC41A1	0.777575	0.863062
RAB7B	0.282644	0.504992
FAM72A	0.102605	0.283414
SRGAP2	0.0483604	0.175765
IKBKE	0.0334691	0.138811
RASSF5	0.00257395	0.0211565
EIF2D	0.0565235	0.193394
DYRK3	0.467229	0.658099
MAPKAPK2	0.0972103	0.274093
IL24	1.47123e-05	0.000279845
FCMR	0.356494	0.571177
C1orf116	0.0717113	0.225451
PFKFB2	0.150957	0.357588
YOD1	0.0743958	0.230325
CD55	0.0805205	0.242969
CD46	0.861964	0.915808
PLXNA2	0.43429	0.633553
LAMB3	1.18305e-06	2.998e-05
RP1-28O10.1	0.182945	0.398715
G0S2	1.34519e-13	1.15394e-11
C1orf74	0.268783	0.491158
IRF6	0.539606	0.710506
DIEXF	0.466242	0.65743
SERTAD4-AS1	0.000773606	0.00803329
SERTAD4	5.20083e-07	1.43371e-05
HHAT	0.609169	0.755034
KCNH1	0.0057166	0.0394957
RCOR3	0.866891	0.918183
TRAF5	0.0764621	0.234118
LINC00467	0.173808	0.387948
SLC30A1	0.066135	0.214411
NEK2	2.00189e-06	4.80838e-05
LPGAT1	0.655075	0.785597
INTS7	0.221515	0.443318
DTL	0.00118442	0.0113361
PPP2R5A	0.0229215	0.108488
TMEM206	0.340085	0.557298
NENF	0.133338	0.330945
RP11-61J19.5	0.251877	0.474128
ATF3	0.105534	0.287424
BATF3	0.0239715	0.111809
NSL1	0.0643063	0.210558
TATDN3	0.00130933	0.0123677
FLVCR1-AS1	0.660573	0.78927
FLVCR1	0.460654	0.652617
ANGEL2	0.319003	0.539113
RPS6KC1	0.010204	0.0607707
SMYD2	0.733062	0.835134
PTPN14	0.000277399	0.00342068
CENPF	1.52559e-19	2.47881e-17
KCTD3	0.921838	0.952886
GPATCH2	0.000280971	0.00344933
RRP15	0.166614	0.378022
TGFB2-AS1	0.527226	0.702462
TGFB2	0.00196376	0.0169934
LYPLAL1	0.0673061	0.216732
RP11-392O17.2	0.629555	0.769421
EPRS	0.000126429	0.0017691
BPNT1	0.494868	0.678131
IARS2	0.126728	0.321796
RAB3GAP2	0.764376	0.855009
MARK1	0.068386	0.218883
C1orf115	0.00190619	0.0166517
2019-03-02	0.68664	0.805298
2019-03-01	0.00601462	0.0409403
HLX	0.322112	0.541137
DUSP10	0.750997	0.846721
TAF1A	0.130311	0.327021
TAF1A-AS1	0.575491	0.735351
MIA3	0.0950421	0.270738
RP11-378J18.8	0.99156	0.994512
AIDA	0.225841	0.448184
BROX	0.0578208	0.19645
RP11-452F19.3	0.850352	0.908854
DISP1	0.705366	0.81749
SUSD4	0.858617	0.913446
CAPN2	0.00079549	0.00821729
TP53BP2	0.644699	0.779427
FBXO28	0.729296	0.832629
DEGS1	0.284235	0.506264
NVL	0.121679	0.313972
CNIH4	1.80649e-11	1.15506e-09
WDR26	0.919473	0.951476
CNIH3	0.00115625	0.0111119
DNAH14	0.0962573	0.272436
LBR	0.338806	0.556115
ENAH	0.654097	0.785064
SRP9	0.241912	0.463776
EPHX1	0.347694	0.563483
RP11-285F7.2	0.963678	0.977192
TMEM63A	0.0404723	0.156153
PYCR2	0.0343666	0.141392
SDE2	0.675805	0.798485
H3F3A	1.99154e-08	7.6793e-07
RP11-396C23.2	0.866543	0.918059
ACBD3	0.148317	0.353784
LIN9	0.331473	0.550039
PARP1	0.00179635	0.0158831
ITPKB	0.610582	0.756164
PSEN2	0.227611	0.450041
ADCK3	0.166354	0.377632
CDC42BPA	0.262558	0.485025
CTD-2090I13.1	0.0823121	0.24653
ZNF678	0.95904	0.974931
SNAP47	0.385852	0.596088
JMJD4	0.931346	0.957911
WNT9A	0.607044	0.753879
ARF1	6.45992e-06	0.000136419
C1orf35	0.0936677	0.26778
MRPL55	0.0749477	0.231238
GUK1	0.343766	0.560188
IBA57	0.168595	0.381153
C1orf145	0.375063	0.587502
OBSCN	0.133154	0.330945
TRIM11	0.224157	0.446392
HIST3H2A	0.0432253	0.163111
RNF187	0.919568	0.951476
RHOU	0.948677	0.968763
RAB4A	0.0141616	0.0769115
CCSAP	0.457107	0.6503
NUP133	0.950891	0.969564
ABCB10	0.338717	0.556112
TAF5L	0.621997	0.76413
URB2	0.0641494	0.210094
GALNT2	0.427715	0.628761
COG2	0.376311	0.588389
C1orf198	0.233803	0.456339
TTC13	0.0479972	0.174812
ARV1	0.314935	0.535462
FAM89A	0.19054	0.407991
C1orf131	0.114398	0.30273
GNPAT	0.0568374	0.194099
EXOC8	0.00464664	0.0335642
SPRTN	0.00298446	0.0236887
EGLN1	0.992063	0.994656
RP11-295G20.2	0.0564534	0.193394
TSNAX	0.440496	0.638377
SIPA1L2	0.364613	0.578398
MAP10	0.0551276	0.19069
NTPCR	0.00443684	0.0323876
PCNXL2	0.0120332	0.0688161
RP5-862P8.2	0.490134	0.674966
KCNK1	0.0300929	0.12985
SLC35F3	0.166218	0.37751
RP5-827C21.4	0.949662	0.969155
COA6	0.0840094	0.249356
TARBP1	0.833036	0.898842
IRF2BP2	0.00174957	0.0155491
LINC01348	0.241697	0.463673
TOMM20	0.000610886	0.00660168
RBM34	0.787358	0.869311
ARID4B	0.0134939	0.0744189
GGPS1	0.056432	0.193394
TBCE	0.327288	0.546376
B3GALNT2	0.814507	0.887437
GNG4	0.0165781	0.0862375
LYST	0.510677	0.690857
NID1	0.345241	0.561094
GPR137B	0.0259011	0.117702
ERO1B	0.505205	0.686702
EDARADD	0.84312	0.905116
LGALS8	0.00138494	0.0129326
LGALS8-AS1	0.783638	0.867317
RP11-385F5.4	0.0306722	0.131435
HEATR1	0.146597	0.351137
MTR	0.466526	0.657535
MTRNR2L11	0.552734	0.719041
FH	0.146578	0.351137
OPN3	0.240009	0.461792
CHML	0.065953	0.214022
EXO1	0.11358	0.301485
CEP170	0.647544	0.780735
SDCCAG8	0.207265	0.427311
AKT3	0.232635	0.455618
ZBTB18	0.239793	0.461792
ADSS	0.0030655	0.0242068
C1orf101	0.62545	0.766604
DESI2	0.00130369	0.0123408
RP11-173A6.3	0.129657	0.325936
COX20	0.854575	0.910979
HNRNPU-AS1	0.555095	0.720736
HNRNPU	0.00989258	0.0594804
EFCAB2	0.0163996	0.0855725
KIF26B	0.459407	0.651893
SMYD3	0.020431	0.100024
TFB2M	0.122668	0.315135
CNST	0.845689	0.906325
SCCPDH	0.0260971	0.118187
AHCTF1	0.0554488	0.191499
ZNF695	0.990943	0.994038
ZNF670-ZNF695	0.640268	0.776633
ZNF670	0.382354	0.593456
ZNF669	0.238668	0.460691
C1orf229	0.316811	0.537
ZNF124	0.028115	0.124055
RP11-488L18.10	0.350201	0.566176
ZNF496	0.0755095	0.232211
SH3BP5L	0.236076	0.458249
ZNF672	0.592005	0.745118
ZNF692	0.838406	0.902496
PGBD2	0.425884	0.6272
FAM110C	0.23187	0.454956
SH3YL1	0.569504	0.730562
ACP1	0.0458299	0.169692
TMEM18	0.535271	0.708128
AC116614.1	0.443682	0.640691
SNTG2	0.762871	0.853948
PXDN	0.347001	0.562873
TSSC1	0.0302811	0.130244
TRAPPC12	0.000654243	0.00700446
ADI1	0.0356276	0.144255
AC142528.1	0.257559	0.479791
AC108488.4	0.0678873	0.217868
RNASEH1	0.026543	0.119565
RNASEH1-AS1	0.113359	0.301134
RPS7	2.80468e-10	1.52502e-08
RNF144A	0.879676	0.926148
ID2	0.0108896	0.0636192
KIDINS220	0.31239	0.533129
MBOAT2	0.498897	0.680722
ASAP2	0.556817	0.72222
ITGB1BP1	0.0030754	0.0242572
CPSF3	0.052798	0.185451
IAH1	0.512347	0.692355
ADAM17	0.0381416	0.149865
RP11-214N9.1	0.0196427	0.0971302
YWHAQ	3.44768e-06	7.80589e-05
TAF1B	0.00304891	0.0241071
RP11-95D17.1	0.842471	0.904816
GRHL1	0.363039	0.577178
RP11-254F7.2	0.542979	0.71257
KLF11	0.0410756	0.15767
CYS1	0.0452359	0.16817
RP11-254F7.4	0.0453552	0.168447
RRM2	0.00807072	0.0509903
C2orf48	0.774704	0.861428
HPCAL1	2.27142e-10	1.24982e-08
ODC1	1.129e-34	6.77942e-32
RP11-320M2.1	0.0275353	0.122357
NOL10	0.248036	0.47021
RN7SL832P	0.531402	0.705958
ATP6V1C2	0.598726	0.748264
RP11-791G15.2	0.942741	0.96453
PDIA6	2.81404e-09	1.29549e-07
KCNF1	0.059702	0.200619
PQLC3	0.255143	0.47709
ROCK2	0.207991	0.42801
E2F6	0.645833	0.779754
GREB1	0.0295158	0.12827
LPIN1	0.854742	0.910979
TRIB2	0.0226016	0.10749
NBAS	0.0933849	0.267414
DDX1	0.0263846	0.119045
SMC6	0.0579847	0.196915
GEN1	0.018618	0.0939471
KCNS3	0.681746	0.802146
RDH14	0.0967439	0.273313
LINC01376	0.478387	0.666653
TTC32	0.884939	0.929351
WDR35	0.862454	0.916258
MATN3	0.100893	0.280176
LAPTM4A	0.0598461	0.200908
SDC1	0.0189618	0.0949707
PUM2	0.561065	0.724919
RHOB	0.250032	0.472329
HS1BP3	0.541399	0.711784
LDAH	0.179798	0.395413
KLHL29	0.823899	0.89302
ATAD2B	0.816487	0.888861
UBXN2A	0.126247	0.321046
MFSD2B	0.00128491	0.0121714
C2orf44	0.0297557	0.128907
FKBP1B	1.86339e-05	0.000340865
SF3B6	0.00531637	0.0373091
FAM228B	0.271112	0.493845
TP53I3	0.239028	0.461097
PFN4	0.905288	0.942813
ITSN2	0.590551	0.743942
NCOA1	0.420932	0.623832
PTRHD1	0.0976377	0.27475
CENPO	0.00838978	0.0525732
ADCY3	0.0184188	0.0932145
RP11-443B20.1	0.799785	0.87751
DNAJC27	0.0349632	0.143075
DNAJC27-AS1	0.585508	0.74045
EFR3B	0.0203858	0.0998399
DNMT3A	0.636734	0.774136
DTNB	0.421791	0.624368
ASXL2	0.321712	0.540884
KIF3C	0.344725	0.560779
RAB10	0.0185718	0.0937662
GAREM2	0.0957632	0.271764
HADHA	0.311002	0.532268
HADHB	3.71244e-05	0.000623753
EPT1	0.351114	0.566698
KCNK3	0.378597	0.590226
SLC35F6	0.402593	0.609739
CENPA	5.06921e-08	1.7635e-06
DPYSL5	0.185594	0.401699
MAPRE3	0.464708	0.656312
TMEM214	0.551924	0.718454
AGBL5	0.213616	0.434307
OST4	0.000176825	0.0023482
EMILIN1	0.215039	0.436045
KHK	0.22612	0.448184
CGREF1	0.238527	0.460488
ABHD1	0.491083	0.6756
PREB	0.134931	0.333225
SLC5A6	0.542672	0.712505
ATRAID	1.09934e-05	0.000216591
CAD	0.0749651	0.231238
SLC30A3	0.726083	0.830631
UCN	0.716021	0.823923
MPV17	0.227746	0.45018
GTF3C2	0.0128926	0.0723233
AC074117.10	0.644203	0.779147
EIF2B4	0.207613	0.42758
SNX17	0.869145	0.919547
ZNF513	0.634001	0.772696
PPM1G	0.014959	0.0798296
NRBP1	0.0772428	0.235601
KRTCAP3	0.000214841	0.00276273
IFT172	0.875924	0.923394
FNDC4	0.0990477	0.277081
ZNF512	0.588411	0.742675
CCDC121	0.314027	0.534511
GPN1	0.0617027	0.204851
SUPT7L	0.00483924	0.0346653
SLC4A1AP	0.594337	0.746285
LINC01460	0.444692	0.641022
MRPL33	0.75455	0.8489
RBKS	0.23935	0.461428
BRE	0.131716	0.329017
FOSL2	0.0248242	0.114473
RP11-373D23.3	0.335289	0.553313
AC097724.3	0.1867	0.402514
PPP1CB	0.10197	0.282055
TRMT61B	0.421595	0.624279
WDR43	0.00747859	0.0483444
CLIP4	0.0544928	0.189381
YPEL5	0.133194	0.330945
LBH	0.520784	0.698238
LCLAT1	0.393126	0.601802
GALNT14	0.204934	0.424976
EHD3	0.16155	0.372981
MEMO1	0.88937	0.932356
DPY30	0.768283	0.857505
SPAST	0.289271	0.511605
RP11-563N4.1	0.0858193	0.253204
SLC30A6	0.709962	0.81984
YIPF4	0.000226874	0.00288258
AL133245.2	0.711841	0.821254
BIRC6	0.312628	0.533446
TTC27	0.0403114	0.155911
LTBP1	0.212094	0.432806
RASGRP3	0.41224	0.617175
FAM98A	0.692285	0.809548
RP11-490M8.1	6.41809e-06	0.000135743
CRIM1	8.05556e-07	2.12319e-05
FEZ2	2.22016e-06	5.26848e-05
STRN	0.923336	0.953791
HEATR5B	0.514995	0.694521
GPATCH11	0.20317	0.423353
EIF2AK2	0.569649	0.730562
CEBPZOS	0.0270459	0.120962
CEBPZ	0.268478	0.490728
NDUFAF7	0.123149	0.315938
PRKD3	0.938518	0.962464
QPCT	0.183459	0.39916
CDC42EP3	4.00197e-24	1.04873e-21
RMDN2	0.768354	0.857514
CYP1B1	0.969776	0.980429
ATL2	0.0967708	0.273313
HNRNPLL	0.326832	0.545946
GALM	0.300748	0.522915
SRSF7	3.64756e-10	1.94504e-08
GEMIN6	1.80688e-05	0.000331406
DHX57	0.929171	0.956599
MORN2	0.212598	0.43313
ARHGEF33	0.588147	0.742495
RP11-173C1.1	0.43062	0.631013
SOS1	0.438381	0.637045
MAP4K3	0.646855	0.78055
AC007246.3	0.485738	0.671699
THUMPD2	0.167206	0.379129
PKDCC	0.491747	0.676111
EML4	0.851245	0.909477
COX7A2L	0.000124898	0.00175124
KCNG3	0.263978	0.486237
MTA3	0.215602	0.436859
HAAO	0.360792	0.575458
ZFP36L2	0.578167	0.736494
AC010883.5	0.702934	0.815611
THADA	0.0324981	0.136009
PLEKHH2	0.0258259	0.117484
C1GALT1C1L	0.962236	0.976762
DYNC2LI1	0.0330591	0.137814
LRPPRC	0.339581	0.556737
PPM1B	0.263857	0.486078
PREPL	0.521482	0.698283
CAMKMT	0.848432	0.907996
RP11-89K21.1	0.431579	0.63158
SIX3-AS1	0.468985	0.659386
SIX3	0.293662	0.516205
SIX2	0.403983	0.611185
AC093702.1	0.650665	0.782804
SRBD1	0.496361	0.679208
PRKCE	0.720959	0.82755
EPAS1	0.019355	0.0963029
ATP6V1E2	0.778448	0.863598
RHOQ	0.647664	0.780735
PIGF	0.241687	0.463673
CRIPT	0.000227794	0.00289042
SOCS5	0.775187	0.861755
LINC01119	0.382573	0.59361
MCFD2	0.27221	0.494801
TTC7A	0.0595287	0.200273
CALM2	1.55503e-08	6.15253e-07
AC073283.4	0.195372	0.41461
BCYRN1	0.817584	0.889597
EPCAM	1.15445e-05	0.000225837
MSH2	0.925256	0.954775
KCNK12	0.69331	0.810152
MSH6	0.00263658	0.0215211
FBXO11	0.0708629	0.2237
FOXN2	0.645606	0.779754
RP11-191L17.1	0.0413714	0.158497
PPP1R21	0.061639	0.204851
STON1	0.43267	0.632367
ASB3	0.462086	0.65408
CHAC2	0.0179727	0.0916284
ERLEC1	0.00849802	0.0531309
PSME4	0.333969	0.552102
ACYP2	0.426468	0.627761
SPTBN1	0.0908275	0.262541
RTN4	0.0556342	0.191789
CLHC1	0.29518	0.517287
RPS27A	3.59069e-29	1.45856e-26
MTIF2	0.0438509	0.164527
CCDC88A	0.574213	0.734166
CFAP36	0.193837	0.41262
PPP4R3B	0.181993	0.398085
RP11-554J4.1	0.640871	0.776886
PNPT1	0.00321949	0.0251496
EFEMP1	8.70396e-15	8.46552e-13
VRK2	0.00247082	0.0204829
FANCL	0.307352	0.529422
RP11-334G22.1	0.595542	0.746644
PAPOLG	0.84448	0.905732
REL	0.204661	0.424926
PUS10	0.319528	0.539684
PEX13	0.32584	0.545341
KIAA1841	0.979885	0.987103
C2orf74	0.383842	0.594509
AHSA2	0.676865	0.799256
USP34	0.486938	0.67251
RP11-355B11.2	0.421406	0.624133
XPO1	0.00490598	0.0350707
FAM161A	0.398123	0.605904
CCT4	0.00119771	0.0114554
AC107081.5	0.845164	0.906192
COMMD1	0.0662908	0.214752
B3GNT2	0.132764	0.330437
TMEM17	0.28649	0.508379
EHBP1	0.0650749	0.21222
AC009501.4	0.175872	0.390195
OTX1	0.196222	0.415711
WDPCP	0.810674	0.885253
MDH1	0.00660826	0.0439839
UGP2	0.621379	0.763647
VPS54	0.181861	0.397977
PELI1	0.228638	0.451297
LGALSL	0.407519	0.613232
AFTPH	0.263208	0.485401
SERTAD2	0.432876	0.632506
SLC1A4	0.526856	0.702229
CEP68	0.582529	0.739118
RAB1A	0.0346576	0.142268
ACTR2	0.234	0.456593
SPRED2	0.000111494	0.00159901
ETAA1	0.0826102	0.246847
C1D	0.013235	0.0733994
WDR92	0.0112675	0.0651929
PNO1	0.000230475	0.00291759
PPP3R1	0.521948	0.698307
RP11-474G23.3	0.498427	0.680528
CNRIP1	0.212879	0.433448
FBXO48	0.0244085	0.113161
APLF	0.382241	0.593428
GKN2	2.13175e-12	1.57442e-10
GKN1	0.838823	0.902496
ANTXR1	5.12733e-06	0.000111342
GFPT1	0.12313	0.315938
NFU1	0.596024	0.746885
AAK1	0.311919	0.53272
ANXA4	0.110077	0.295427
GMCL1	0.455711	0.649342
SNRNP27	0.637641	0.774643
MXD1	0.00757308	0.0488062
PCBP1	0.00187747	0.0165009
AC016700.5	0.971757	0.98178
C2orf42	0.112473	0.299762
TIA1	0.100318	0.279295
PCYOX1	0.26149	0.483912
SNRPG	0.00173383	0.015429
FAM136A	0.00117287	0.0112489
TGFA	0.941974	0.964301
ADD2	0.504991	0.686528
VAX2	0.67673	0.799172
AC007040.11	0.780533	0.865119
TEX261	0.755019	0.849219
NAGK	0.18568	0.401733
RP11-467P9.1	0.0678953	0.217868
MCEE	0.108106	0.292266
MPHOSPH10	0.0252747	0.115746
PAIP2B	0.632252	0.771382
ZNF638	0.048117	0.175156
DYSF	0.959849	0.975386
CYP26B1	0.512719	0.692355
EXOC6B	0.465453	0.656798
SPR	0.0690524	0.220352
SFXN5	0.0256341	0.116881
RAB11FIP5	0.512578	0.692355
SMYD5	0.244242	0.466431
PRADC1	0.000400783	0.0046632
CCT7	9.91848e-07	2.57974e-05
FBXO41	0.1877	0.40404
ALMS1	0.0685928	0.21924
TPRKB	1.5979e-06	3.91288e-05
DUSP11	0.154351	0.36244
STAMBP	0.549793	0.716948
DGUOK	0.000115	0.00163908
DGUOK-AS1	0.161906	0.373427
TET3	0.822382	0.892427
BOLA3	0.973033	0.982351
BOLA3-AS1	0.274417	0.497046
MOB1A	0.200775	0.420895
RP11-287D1.2	0.326678	0.545946
MTHFD2	0.00457019	0.033203
DCTN1	0.252655	0.47486
C2orf81	0.00708935	0.0464178
WDR54	1.53345e-05	0.000289324
RTKN	0.0301157	0.129896
INO80B	0.319653	0.539684
MOGS	0.106517	0.289053
MRPL53	0.172175	0.385435
CCDC142	0.452436	0.64625
TTC31	0.520426	0.698044
LBX2	0.301635	0.523615
LBX2-AS1	0.058331	0.197647
PCGF1	0.842068	0.90462
AUP1	0.000117697	0.00166891
HTRA2	0.0221637	0.105954
LOXL3	0.383505	0.594254
DOK1	0.978438	0.986006
SEMA4F	0.266551	0.488825
RP11-259N19.1	0.144359	0.348605
HK2	0.737776	0.837258
POLE4	0.277537	0.499748
EVA1A	0.981182	0.987762
MRPL19	0.00178059	0.0157842
GCFC2	0.498499	0.680528
RP11-342K6.1	0.43159	0.63158
SUCLG1	0.00216508	0.0184697
TRABD2A	0.0910816	0.263055
TMSB10	1.4298e-05	0.000272749
KCMF1	0.323884	0.543139
TCF7L1	0.198513	0.418575
TGOLN2	0.283521	0.50557
RETSAT	0.1406	0.342435
ELMOD3	0.792851	0.873079
CAPG	1.00996e-07	3.26665e-06
MAT2A	0.000717512	0.00753578
GGCX	0.562846	0.726492
VAMP8	0.220495	0.442367
VAMP5	0.328239	0.547038
RNF181	0.0625026	0.206453
TMEM150A	0.211601	0.432247
USP39	0.021549	0.103844
C2orf68	0.0117629	0.0676341
ATOH8	0.00763965	0.0490183
ST3GAL5	0.108432	0.292629
POLR1A	0.624978	0.766386
PTCD3	0.388032	0.597381
IMMT	0.25654	0.478406
RP11-301O19.1	0.187084	0.402904
MRPL35	0.246106	0.468499
REEP1	0.201493	0.42164
KDM3A	0.680457	0.801415
CHMP3	0.269201	0.491531
RNF103	0.323017	0.542196
RMND5A	0.939726	0.963009
AC133644.2	0.995681	0.996728
LINC00152	7.14304e-06	0.000149247
KRCC1	0.381994	0.593121
EIF2AK3	0.778796	0.863724
AC062029.1	0.0202536	0.0994271
RPIA	0.0665903	0.215381
MRPS5	0.127638	0.322917
ZNF514	0.32642	0.545785
ZNF2	0.54994	0.717072
KCNIP3	0.000117845	0.00166929
FAHD2A	0.317114	0.53725
RP11-440D17.3	0.843931	0.905521
LINC00342	0.537208	0.708782
ANKRD36C	0.523512	0.699387
DUSP2	0.791337	0.872212
STARD7	0.0380967	0.149816
TMEM127	0.148419	0.353879
CIAO1	0.00655476	0.043691
SNRNP200	0.0625317	0.206453
NCAPH	0.0309158	0.131987
ARID5A	0.159397	0.370113
KANSL3	0.0863779	0.254087
LMAN2L	0.618272	0.76143
CNNM4	0.260383	0.482833
CNNM3	0.233764	0.456327
ANKRD39	0.306045	0.528349
SEMA4C	0.851072	0.909412
FAHD2B	0.0256163	0.116849
ANKRD36	0.8877	0.9314
AC159540.1	0.00153206	0.0139758
ANKRD36B	0.485394	0.671575
COX5B	0.164111	0.375298
ACTR1B	0.0180956	0.0921187
TMEM131	0.00515297	0.0363471
INPP4A	0.248142	0.47021
COA5	0.0173331	0.0891904
UNC50	0.00377236	0.0285167
MGAT4A	0.0764907	0.234118
TSGA10	0.202647	0.42275
C2orf15	0.253993	0.476287
LIPT1	0.983906	0.988919
MITD1	0.174815	0.389074
MRPL30	0.566482	0.728462
LYG2	0.0960579	0.27219
TXNDC9	0.0275278	0.122357
EIF5B	0.131366	0.328537
REV1	0.256278	0.478176
LONRF2	0.522792	0.698983
CHST10	0.652693	0.784334
PDCL3	0.00895128	0.0551902
NPAS2	0.716088	0.823923
RPL31	0.0267438	0.11998
TBC1D8	0.873275	0.922079
CNOT11	0.709484	0.819837
RNF149	0.0414311	0.158638
CREG2	0.459738	0.652162
MAP4K4	0.00859148	0.0536152
IL1R1	0.776789	0.862634
IL1RL1	6.19747e-07	1.68491e-05
IL18R1	0.235596	0.457961
SLC9A2	0.364307	0.578137
MFSD9	0.0319403	0.134654
TMEM182	0.982709	0.988422
MRPS9	0.0023316	0.0196113
TGFBRAP1	0.0934209	0.267458
AC012360.4	0.492483	0.67665
RP11-332H14.2	0.148434	0.353879
C2orf49	0.592508	0.745208
FHL2	0.874449	0.922614
NCK2	0.211492	0.432216
UXS1	0.0497832	0.178865
GCC2	0.555532	0.720959
LIMS1	0.400332	0.607628
RANBP2	0.38967	0.599369
CCDC138	0.0394677	0.153849
2019-09-10	0.218312	0.439579
SOWAHC	0.533748	0.707582
MALL	5.41994e-13	4.32687e-11
NPHP1	0.217288	0.438756
LINC00116	0.934067	0.959867
LINC01106	0.338221	0.555826
BUB1	0.0172325	0.0888385
ACOXL	0.583892	0.739576
BCL2L11	0.00443665	0.0323876
MIR4435-2HG	0.00921708	0.0564076
RP11-803D5.4	0.575602	0.735351
ANAPC1	0.70652	0.817886
MERTK	0.528614	0.703394
TMEM87B	0.826486	0.89495
ZC3H8	0.209392	0.429705
ZC3H6	0.0130816	0.0728803
TTL	0.43087	0.631111
POLR1B	0.0580115	0.196923
CHCHD5	0.185937	0.402037
AC079922.3	0.812076	0.88594
SLC20A1	5.63982e-06	0.000121516
CKAP2L	2.68543e-05	0.000470069
PSD4	7.32882e-09	3.20311e-07
RP11-65I12.1	0.00366502	0.0278788
RP11-480C16.1	0.474691	0.663827
CBWD2	0.810497	0.885234
PGM5P4-AS1	0.897313	0.93764
RABL2A	0.828284	0.895503
SLC35F5	0.655975	0.785816
RP11-141B14.1	0.45611	0.649345
ACTR3	0.0898761	0.260731
DDX18	0.209285	0.429568
AC009404.2	0.0675066	0.217074
CCDC93	0.533136	0.707103
INSIG2	0.00149244	0.0137328
AC093901.1	0.551724	0.718392
RP11-19E11.1	0.741394	0.839707
STEAP3	0.88408	0.928907
C2orf76	0.873237	0.922079
DBI	6.23459e-14	5.5913e-12
TMEM37	0.441476	0.639189
CFAP221	0.872557	0.921744
TMEM177	0.065484	0.21295
PTPN4	0.1034	0.284111
EPB41L5	0.0756266	0.23252
TMEM185B	0.00336148	0.0260378
RALB	0.0101548	0.0605559
GLI2	0.279161	0.501168
RP11-297J22.1	0.258504	0.48098
TFCP2L1	0.235992	0.458151
CLASP1	0.567211	0.728857
NIFK-AS1	0.577156	0.735933
NIFK	0.000541317	0.00598091
TSN	0.110074	0.295427
BIN1	0.480914	0.668585
ERCC3	0.617394	0.760916
MAP3K2	0.00316733	0.0248263
AC068282.3	0.916161	0.950361
IWS1	0.26438	0.486587
LIMS2	0.337841	0.555666
WDR33	0.132566	0.330243
SFT2D3	0.180375	0.39605
POLR2D	0.198694	0.418828
AMMECR1L	0.744548	0.841692
RP11-395A13.2	0.259345	0.481816
SAP130	0.505575	0.686916
UGGT1	0.0908795	0.262626
HS6ST1	0.520925	0.698283
CCDC74B	0.644291	0.779185
SMPD4	0.489729	0.674678
MZT2B	0.0255419	0.116615
CCDC115	0.66193	0.790051
IMP4	0.00413276	0.0306338
PTPN18	0.700667	0.81434
ARHGEF4	0.306283	0.52843
FAM168B	0.918243	0.951265
PLEKHB2	0.221071	0.443007
MZT2A	0.702219	0.81533
CCDC74A	0.0350385	0.143128
C2orf27B	0.822822	0.892624
RP11-725P16.2	0.478594	0.666653
GPR39	0.193552	0.412078
LYPD1	0.0015164	0.0138972
MGAT5	0.946019	0.967168
TMEM163	0.126842	0.321966
CCNT2-AS1	0.890803	0.933097
CCNT2	0.115986	0.305083
RAB3GAP1	0.330592	0.549465
ZRANB3	0.402313	0.609469
R3HDM1	0.535438	0.708128
UBXN4	1.85217e-08	7.20574e-07
MCM6	0.494887	0.678131
DARS	0.905316	0.942813
DARS-AS1	0.709844	0.819837
CXCR4	0.175396	0.389515
HNMT	0.183212	0.398856
SPOPL	0.830033	0.896854
KYNU	4.60727e-10	2.41943e-08
GTDC1	0.367087	0.580703
ACVR2A	0.705253	0.81749
ORC4	0.148433	0.353879
MBD5	0.709517	0.819837
EPC2	0.183125	0.398767
KIF5C	0.0704184	0.222762
LYPD6B	0.57781	0.736243
LYPD6	0.896267	0.936831
MMADHC	0.518077	0.69676
RND3	0.00726207	0.0472115
RBM43	0.316707	0.537
NMI	0.541238	0.711784
RIF1	0.2933	0.515966
ARL5A	0.0491046	0.177253
STAM2	0.0653678	0.212723
FMNL2	0.342408	0.559254
PRPF40A	0.0199507	0.0983365
ARL6IP6	0.105558	0.287434
KCNJ3	0.679607	0.800789
NR4A2	0.836768	0.901522
GPD2	0.445126	0.641314
ACVR1	0.901564	0.940304
CCDC148	0.595288	0.746574
PKP4	0.937198	0.96176
DAPL1	0.160421	0.371929
TANC1	0.816306	0.888766
WDSUB1	0.957881	0.974032
BAZ2B	0.583338	0.739546
AC009506.1	0.0888668	0.258961
AC009961.3	0.993163	0.99518
2019-03-07	0.254151	0.476395
CD302	0.846629	0.906979
[truncated: 11,812 more rows]

## Sheet: du145_tnf_dge
Gene	pval	fdr
FO538757.2	0.676791	0.787917
AP006222.2	0.153466	0.333246
RP11-206L10.9	0.494007	0.657806
LINC00115	0.436903	0.613234
FAM41C	0.00124064	0.00941922
SAMD11	8.47245e-12	2.86307e-10
NOC2L	0.2755	0.472225
KLHL17	0.287914	0.485049
PLEKHN1	0.0469395	0.153637
RP11-54O7.17	0.822276	0.885071
HES4	7.4038e-08	1.51297e-06
ISG15	3.0146e-13	1.22485e-11
AGRN	0.00339791	0.0213216
RNF223	0.0308876	0.114916
C1orf159	0.432815	0.61016
RP11-465B22.8	0.148307	0.326208
TNFRSF18	1.06223e-05	0.000144427
SDF4	0.107361	0.267245
B3GALT6	0.463456	0.634253
FAM132A	0.336441	0.528654
UBE2J2	0.483511	0.650306
SCNN1D	0.794209	0.867873
ACAP3	0.0683724	0.199264
PUSL1	0.627049	0.75395
CPSF3L	0.939063	0.959139
CPTP	0.0475411	0.154875
DVL1	0.382731	0.566622
AURKAIP1	0.0587008	0.179378
CCNL2	0.245283	0.440092
MRPL20	0.0630979	0.188698
VWA1	0.142933	0.318895
ATAD3C	0.360771	0.549404
ATAD3B	0.00247569	0.0165385
ATAD3A	0.989696	0.992777
SSU72	0.12825	0.298422
RP5-832C2.5	0.376757	0.562073
C1orf233	0.000441349	0.00387755
RP11-345P4.9	0.830008	0.889111
MIB2	0.138239	0.312039
CDK11B	0.204638	0.396904
RP11-345P4.10	0.0404063	0.139088
SLC35E2B	0.283853	0.48131
CDK11A	0.0995201	0.254588
NADK	0.174405	0.359206
GNB1	0.0476466	0.155145
RP1-140A9.1	0.464672	0.63529
TMEM52	0.0787536	0.219015
PRKCZ	4.87833e-05	0.000567976
FAAP20	0.00333699	0.0210663
SKI	0.857242	0.905611
MORN1	0.432022	0.609635
RER1	1.87774e-11	6.00833e-10
PEX10	0.761211	0.844604
PANK4	0.128751	0.299111
RP3-395M20.12	0.158242	0.33965
TNFRSF14	0.735041	0.827966
FAM213B	0.236453	0.431458
TTC34	0.610173	0.742095
ARHGEF16	0.436554	0.613123
TPRG1L	0.138764	0.312971
WRAP73	0.804426	0.873526
TP73-AS1	0.646985	0.76769
SMIM1	0.109654	0.270389
LRRC47	0.880106	0.921335
CEP104	0.0339561	0.122516
DFFB	0.799906	0.871134
C1orf174	0.308823	0.505023
NPHP4	0.678029	0.788823
KCNAB2	0.486283	0.651906
CHD5	0.132004	0.303604
RPL22	1.02248e-05	0.000139847
RP1-120G22.11	0.0264317	0.103238
RNF207	0.541731	0.692339
ICMT	0.275825	0.472672
LINC00337	0.0289811	0.109979
GPR153	0.0413332	0.141226
ACOT7	0.0122239	0.057763
RP1-202O8.3	0.395473	0.57821
HES2	0.837302	0.893109
TNFRSF25	0.0015416	0.011319
PLEKHG5	0.285086	0.482397
NOL9	0.31957	0.513231
ZBTB48	0.181921	0.368173
KLHL21	0.0613822	0.18488
PHF13	0.171071	0.355404
THAP3	0.754797	0.840597
DNAJC11	0.530231	0.684647
CAMTA1	0.236935	0.432052
VAMP3	0.000117722	0.00122912
PER3	0.463812	0.634616
TNFRSF9	0.0260172	0.102123
PARK7	7.49009e-05	0.000832199
ERRFI1	8.46511e-33	1.19678e-30
RP11-431K24.1	0.421071	0.599953
SLC45A1	0.48208	0.649034
RERE	0.631449	0.756548
ENO1	9.05665e-06	0.000125355
ENO1-AS1	0.643685	0.765319
GPR157	0.325436	0.519042
H6PD	0.035418	0.126309
SPSB1	0.00782747	0.0410327
SLC25A33	0.0148744	0.0671941
TMEM201	0.451174	0.624789
PIK3CD	0.0141608	0.0647537
PIK3CD-AS2	4.21741e-07	7.71892e-06
CLSTN1	0.233834	0.428849
CTNNBIP1	1.10038e-07	2.19049e-06
LZIC	0.603366	0.737246
NMNAT1	0.726947	0.823065
RBP7	0.718809	0.817056
UBE4B	0.540309	0.691595
KIF1B	0.48248	0.649384
PGD	0.0226793	0.092262
RP4-736L20.3	0.576699	0.716799
APITD1	0.0149185	0.0672839
DFFA	0.34166	0.533477
PEX14	0.641057	0.763698
CASZ1	0.00404983	0.0245775
TARDBP	0.654665	0.772999
SRM	0.00259313	0.0172398
EXOSC10	0.613771	0.744974
RP4-635E18.6	0.573197	0.714177
MTOR	0.566645	0.710164
UBIAD1	0.458751	0.631055
FBXO2	1.40745e-60	6.2904e-58
FBXO44	0.106453	0.265654
FBXO6	0.607106	0.740375
MAD2L2	0.853081	0.903677
AGTRAP	0.00183622	0.0130132
MTHFR	0.593542	0.729229
CLCN6	0.469439	0.639221
KIAA2013	0.148465	0.326247
PLOD1	0.490606	0.654913
MFN2	0.290978	0.488074
MIIP	0.604359	0.738004
TNFRSF1B	0.113368	0.276097
VPS13D	0.727125	0.823078
DHRS3	0.184825	0.371829
PRDM2	0.239043	0.434068
KAZN	0.279542	0.476993
TMEM51	0.146753	0.324251
FHAD1	0.242069	0.437162
RP3-467K16.4	0.854053	0.904242
EFHD2	5.24301e-53	1.72957e-50
CASP9	0.0025852	0.0171954
DNAJC16	0.105949	0.264824
AGMAT	0.347742	0.537728
DDI2	0.000678904	0.00565278
PLEKHM2	0.469092	0.639188
FBLIM1	0.776222	0.854893
UQCRHL	0.754978	0.84062
FLJ37453	0.498783	0.660925
SPEN	0.906132	0.937459
ZBTB17	0.251163	0.446709
FAM131C	0.000473968	0.00411456
EPHA2	0.00116352	0.00896087
RP11-276H7.2	0.492296	0.656427
RP11-276H7.3	0.258319	0.453553
ARHGEF19	0.209688	0.402482
RSG1	0.807986	0.87554
FBXO42	0.339742	0.531514
SZRD1	0.334434	0.526783
NECAP2	0.128228	0.298422
RP4-798A10.7	0.517219	0.675407
NBPF1	0.646041	0.766935
CROCC	0.219647	0.412751
RP11-108M9.4	0.845062	0.898705
RP11-108M9.6	0.408966	0.590047
MFAP2	0.073711	0.209516
ATP13A2	0.296553	0.493779
SDHB	0.541881	0.692342
PADI2	0.0153397	0.0686162
RCC2	0.753183	0.839294
ARHGEF10L	0.381067	0.565338
ALDH4A1	0.00508663	0.0293351
IFFO2	0.00712294	0.0382022
UBR4	0.984091	0.98916
EMC1	0.160421	0.341944
MRTO4	0.238688	0.433675
AKR7A3	0.992859	0.994942
AKR7A2	0.200082	0.391488
PQLC2	0.743332	0.833983
CAPZB	0.472614	0.64159
MINOS1	0.000182505	0.00180744
NBL1	0.132111	0.3038
TMCO4	0.306532	0.502901
OTUD3	0.348351	0.538187
CAMK2N1	0.000596959	0.00504937
MUL1	0.231295	0.425751
CDA	3.32754e-15	1.65244e-13
PINK1	0.0577931	0.177308
PINK1-AS	0.827002	0.887407
DDOST	0.0410606	0.140808
SH2D5	0.209942	0.402874
HP1BP3	0.000731911	0.0060325
EIF4G3	0.000121175	0.00126137
ECE1	3.3891e-05	0.000409381
NBPF3	0.344013	0.535058
RAP1GAP	0.0199299	0.083415
USP48	0.396616	0.579103
HSPG2	0.00539523	0.0306859
RP1-224A6.3	0.0803743	0.221928
LINC00339	0.212915	0.405814
CDC42	4.76298e-09	1.11849e-07
ZBTB40	0.846202	0.899365
EPHB2	0.625412	0.753027
KDM1A	0.705748	0.808043
LUZP1	5.93582e-06	8.54006e-05
HTR1D	0.00188558	0.0132815
LINC01355	0.00832764	0.0428442
HNRNPR	0.00337303	0.0212135
ZNF436	0.344784	0.535597
ZNF436-AS1	0.517777	0.67569
TCEA3	7.64409e-06	0.000107087
ASAP3	0.203284	0.395354
E2F2	0.0517247	0.16418
RP1-150O5.3	0.799959	0.871134
ID3	3.40898e-05	0.000411063
RPL11	4.30144e-24	3.89519e-22
TCEB3	6.1898e-05	0.000700651
TCEB3-AS1	0.119657	0.285541
PITHD1	0.715541	0.814878
LYPLA2	0.723801	0.821114
GALE	0.000724442	0.00599232
HMGCL	0.0472768	0.15434
FUCA1	0.115627	0.279387
PNRC2	0.000597814	0.00505044
SRSF10	0.398422	0.58076
IFNLR1	0.0051941	0.029725
STPG1	0.00799517	0.0416572
NIPAL3	0.0208307	0.0865398
RCAN3	0.164878	0.347911
SRRM1	0.0776845	0.216956
CLIC4	0.652803	0.771997
RUNX3	0.573358	0.714232
SYF2	0.235054	0.430265
RSRP1	0.0455149	0.150324
RP3-465N24.6	0.850886	0.902153
TMEM50A	0.00123388	0.00939308
TMEM57	0.0532071	0.167124
LDLRAP1	0.618896	0.747811
SEPN1	0.000149841	0.0015198
MTFR1L	0.103471	0.261037
AUNIP	1.64488e-05	0.000212591
PAQR7	0.637274	0.760829
STMN1	0.0954178	0.247707
PAFAH2	0.613884	0.744974
PDIK1L	0.983384	0.988676
FAM110D	0.434125	0.611434
ZNF593	0.210252	0.403356
CNKSR1	0.114264	0.277645
CEP85	0.845599	0.899001
SH3BGRL3	4.76595e-60	2.06351e-57
UBXN11	0.145112	0.321941
DHDDS	0.311241	0.507025
HMGN2	0.0227728	0.0925
RPS6KA1	0.158934	0.340478
ARID1A	0.000146117	0.0014842
PIGV	0.643586	0.765266
ZDHHC18	0.6201	0.748778
SFN	2.81849e-27	2.98093e-25
GPN2	0.110314	0.271282
GPATCH3	0.552568	0.699145
NUDC	0.00451729	0.026844
KDF1	0.524264	0.680718
TRNP1	0.0304506	0.113933
FAM46B	0.00267553	0.017669
SLC9A1	0.734493	0.827686
WDTC1	0.82452	0.886054
TMEM222	0.217811	0.410692
SYTL1	0.374583	0.560883
MAP3K6	0.0458402	0.151038
CD164L2	0.126711	0.296401
GPR3	0.471307	0.640758
WASF2	0.666158	0.781046
AHDC1	0.101161	0.257125
IFI6	5.66063e-08	1.18114e-06
FAM76A	0.300595	0.497485
STX12	0.402115	0.584398
PPP1R8	0.740708	0.831805
THEMIS2	0.923653	0.948926
RPA2	0.431037	0.608906
SMPDL3B	0.0505707	0.161703
XKR8	0.0433055	0.145812
EYA3	0.27938	0.476993
DNAJC8	0.113046	0.275603
ATPIF1	0.0110558	0.0534278
RP5-1092A3.4	0.0961932	0.249253
SESN2	0.00514076	0.0295173
MED18	0.705367	0.807808
PHACTR4	0.0134095	0.0621993
RCC1	0.262367	0.45782
TRNAU1AP	0.129886	0.300715
SNHG12	0.651124	0.770906
TAF12	0.0289528	0.109902
RAB42	0.343546	0.534702
RP11-442N24--B.1	0.236048	0.431117
GMEB1	0.676403	0.787738
YTHDF2	0.173391	0.357917
EPB41	0.195997	0.386004
TMEM200B	0.0692973	0.201197
SRSF4	0.0655994	0.193444
MECR	0.190673	0.378854
PTPRU	0.462743	0.634029
MATN1-AS1	0.524981	0.68105
RP5-1125N11.2	0.494093	0.657857
SDC3	0.264408	0.459645
PUM1	0.893056	0.929414
SNRNP40	0.415946	0.595406
ZCCHC17	0.0111969	0.0539782
SERINC2	0.00426986	0.0257213
TINAGL1	3.49286e-05	0.000419718
PEF1	0.867227	0.912253
COL16A1	0.866809	0.912159
ADGRB2	0.193121	0.38262
SPOCD1	6.1696e-11	1.85021e-09
PTP4A2	0.483465	0.650306
KHDRBS1	0.810689	0.87737
TMEM39B	0.326365	0.519898
KPNA6	0.456546	0.629522
TXLNA	0.108411	0.268844
CCDC28B	0.369968	0.556619
IQCC	0.0433772	0.145907
TMEM234	0.10039	0.25601
EIF3I	0.0972103	0.250997
HDAC1	0.784933	0.861064
MARCKSL1	0.0708813	0.204043
FAM229A	0.726239	0.822672
BSDC1	0.0489531	0.158025
ZBTB8B	0.124332	0.292352
ZBTB8A	0.659083	0.775375
ZBTB8OS	0.18928	0.377334
RBBP4	0.0563618	0.174191
SYNC	0.257376	0.452929
KIAA1522	0.000110955	0.00116549
YARS	0.00165391	0.0119349
S100PBP	0.0726823	0.207717
HPCA	0.283643	0.48106
TMEM54	0.49317	0.656944
RNF19B	0.0635956	0.189773
AK2	0.168019	0.351541
AZIN2	2.06185e-05	0.000261124
TRIM62	0.0882625	0.235531
ZNF362	0.867809	0.912379
PHC2	7.40062e-05	0.00082358
RP11-415J8.5	0.574723	0.715114
ZSCAN20	0.545301	0.694726
SMIM12	6.70982e-06	9.5153e-05
GJB3	1.99253e-05	0.000253503
DLGAP3	0.919957	0.946392
ZMYM6	0.176581	0.36191
ZMYM1	0.256997	0.452358
SFPQ	0.394363	0.577518
ZMYM4	0.0537299	0.168384
KIAA0319L	0.754432	0.840448
NCDN	0.0643602	0.191186
TFAP2E	0.286579	0.483388
PSMB2	1.31555e-14	6.15774e-13
C1orf216	0.786087	0.861784
CLSPN	0.00513262	0.0294877
AGO4	0.209289	0.402179
AGO1	0.239767	0.434757
AGO3	0.455857	0.629198
ADPRHL2	0.167111	0.350646
TRAPPC3	0.00291316	0.0188255
MAP7D1	0.020887	0.0866875
THRAP3	0.0802276	0.221646
SH3D21	0.647545	0.768062
EVA1B	0.127494	0.297478
RP11-268J15.5	0.108537	0.268867
STK40	0.537492	0.689533
LSM10	0.00892624	0.0452022
OSCP1	0.217242	0.410222
MRPS15	0.344565	0.535403
LINC01137	0.00828809	0.0426883
ZC3H12A	0.000204562	0.00199171
MEAF6	0.02874	0.109274
SNIP1	0.921271	0.947392
GNL2	0.0139069	0.0638898
C1orf109	0.0186384	0.0796284
CDCA8	0.00662804	0.0361826
EPHA10	0.920365	0.946602
MANEAL	0.0804673	0.221982
YRDC	0.414693	0.594895
C1orf122	0.121492	0.288092
MTF1	0.145065	0.321936
INPP5B	0.893853	0.929725
SF3A3	0.0232437	0.0937528
FHL3	0.962471	0.975354
UTP11L	0.0166736	0.0730361
RRAGC	0.00703616	0.0379028
RP5-864K19.4	0.100452	0.256101
MYCBP	0.53203	0.685892
RHBDL2	0.415158	0.594954
AKIRIN1	0.887052	0.925604
NDUFS5	0.227789	0.422117
MACF1	0.0212637	0.0878902
RP11-69E11.4	0.118527	0.283528
PABPC4	0.00113101	0.00875426
HEYL	0.238529	0.43359
PPIE	0.00288381	0.0187056
BMP8B	0.024395	0.0971964
OXCT2	0.380748	0.565045
RP1-118J21.25	0.619689	0.748478
TRIT1	0.185014	0.371829
MYCL	0.572018	0.713479
MFSD2A	0.0689889	0.200638
CAP1	6.78889e-28	7.52481e-26
PPT1	0.218463	0.411306
RLF	0.197705	0.388373
RP1-39G22.7	0.390002	0.572922
ZMPSTE24	0.320218	0.513795
SMAP2	0.123511	0.291226
ZFP69B	0.914136	0.942307
ZFP69	0.160154	0.341619
RP11-656D10.3	0.411892	0.592357
EXO5	0.435588	0.612661
ZNF684	0.394826	0.577957
RIMS3	0.172388	0.356696
NFYC-AS1	0.529031	0.683807
NFYC	0.225028	0.418604
CITED4	0.0271337	0.104981
CTPS1	0.336815	0.52909
SCMH1	0.928653	0.952086
EDN2	0.000111668	0.00117209
HIVEP3	0.983738	0.988949
FOXJ3	0.469989	0.639687
RIMKLA	0.0867496	0.232794
PPCS	0.719412	0.817607
PPIH	0.305447	0.501715
YBX1	3.40753e-05	0.000411063
P3H1	0.558583	0.703817
C1orf50	0.118806	0.284053
SVBP	0.0155022	0.069139
ERMAP	0.317594	0.51263
RP11-342M1.3	0.31941	0.513152
ZNF691	0.1508	0.329703
SLC2A1	0.0978782	0.252251
SLC2A1-AS1	0.0576141	0.176994
FAM183A	0.150074	0.328792
EBNA1BP2	0.00202876	0.0140895
RP1-92O14.3	0.444861	0.61939
CDC20	0.116853	0.280979
ELOVL1	0.0414597	0.141538
MED8	0.00555169	0.0313954
SZT2	0.855515	0.904545
HYI	0.347715	0.537728
HYI-AS1	0.72503	0.821903
PTPRF	0.252038	0.44769
KDM4A	0.0857278	0.231106
KDM4A-AS1	0.8805	0.921403
ST3GAL3	0.91357	0.941989
ARTN	0.117744	0.282435
IPO13	0.538958	0.690454
DPH2	0.00170845	0.0122582
ATP6V0B	0.00551818	0.0312825
B4GALT2	0.419353	0.598305
CCDC24	0.000132585	0.00136071
SLC6A9	0.281052	0.477928
RP5-1198O20.4	0.000248418	0.00234298
DMAP1	0.00508786	0.0293351
ERI3	0.300699	0.497514
RNF220	0.785908	0.861657
TMEM53	0.806553	0.875025
KIF2C	0.923068	0.948747
RPS8	4.86835e-14	2.1413e-12
BEST4	0.0567689	0.17498
PLK3	0.000510635	0.00439159
TCTEX1D4	0.389974	0.572922
EIF2B3	0.790031	0.864604
HECTD3	0.316653	0.511817
UROD	2.06254e-08	4.57225e-07
HPDL	0.0828073	0.226157
MUTYH	0.827155	0.887422
TOE1	0.853766	0.90407
TESK2	0.341861	0.533689
CCDC163P	0.134569	0.307261
MMACHC	0.652676	0.771997
PRDX1	1.28474e-07	2.53201e-06
AKR1A1	0.135926	0.309214
NASP	0.146081	0.3234
GPBP1L1	0.00564736	0.0318066
TMEM69	2.20996e-05	0.000277346
IPP	0.156307	0.337274
MAST2	0.962843	0.97559
PIK3R3	0.139902	0.314767
RP4-533D7.5	0.44731	0.621302
TSPAN1	0.824457	0.886054
POMGNT1	0.00755987	0.0400107
RAD54L	0.433007	0.610307
LRRC41	0.0857368	0.231106
UQCRH	0.331115	0.524176
NSUN4	0.508978	0.669934
FAAH	0.951791	0.968148
MKNK1	0.00371245	0.0228706
MOB3C	0.405441	0.587103
ATPAF1	0.34742	0.537642
EFCAB14	0.95238	0.968599
LINC00853	0.925432	0.950119
PDZK1IP1	0.0862223	0.231835
STIL	0.799727	0.871134
CMPK1	0.00493435	0.0286647
FOXD2-AS1	0.0883626	0.235658
SPATA6	0.134735	0.307377
FAF1	0.86273	0.909961
CDKN2C	5.14868e-06	7.54868e-05
RNF11	0.272972	0.468886
TTC39A	0.744517	0.83457
EPS15	0.350506	0.540372
OSBPL9	0.442045	0.61696
NRDC	0.0134952	0.0625186
RAB3B	0.0169483	0.0738116
TXNDC12	0.0555708	0.17267
KTI12	0.272321	0.468115
BTF3L4	0.00560019	0.031618
ZFYVE9	0.478546	0.646161
CC2D1B	0.00129767	0.00978196
ORC1	0.103164	0.260637
PRPF38A	0.155461	0.335971
ZCCHC11	0.298458	0.495692
GPX7	0.690711	0.797354
COA7	0.336442	0.528654
ZYG11B	0.00154616	0.0113344
ZYG11A	0.210295	0.403382
ECHDC2	0.235752	0.430897
SCP2	0.0209696	0.0869341
CPT2	0.208387	0.401085
C1orf123	0.00443169	0.026466
MAGOH	2.12359e-08	4.70005e-07
RP5-1024G6.5	0.322368	0.516037
LRP8	0.0577511	0.177297
NDC1	0.488136	0.653315
YIPF1	0.0109313	0.0530482
HSPB11	0.00822686	0.0424835
LRRC42	0.325727	0.519376
TMEM59	0.00113099	0.00875426
TCEANC2	0.395959	0.578361
CYB5RL	0.0316454	0.116919
MRPL37	0.126312	0.295866
SSBP3	9.70063e-05	0.00103946
ACOT11	0.209479	0.402264
TTC4	0.529534	0.684151
PARS2	0.391447	0.57428
TTC22	0.0911713	0.240514
DHCR24	0.0236676	0.0950753
RP11-67L3.4	0.00762703	0.0402562
TMEM61	0.933311	0.955659
USP24	0.301882	0.4983
PLPP3	0.431604	0.60932
PRKAA2	0.118436	0.28336
OMA1	0.049097	0.158339
TACSTD2	5.78113e-13	2.26905e-11
MYSM1	0.809467	0.876583
JUN	1.26053e-34	1.91919e-32
FGGY	0.86218	0.909579
HOOK1	0.0705189	0.20338
CYP2J2	0.641883	0.764091
NFIA	0.205256	0.39767
TM2D1	0.022058	0.0903914
RP11-430G17.3	0.0080932	0.0419937
INADL	0.343099	0.534659
USP1	0.000823123	0.00669843
DOCK7	0.809889	0.876916
ATG4C	0.256834	0.452209
FOXD3-AS1	0.981283	0.987458
FOXD3	0.403349	0.585418
ALG6	0.510536	0.670981
ITGB3BP	0.897263	0.931468
EFCAB7	0.497428	0.660144
PGM1	0.630094	0.755763
ROR1	0.682531	0.791734
CACHD1	0.00365707	0.0226098
RAVER2	0.11422	0.277586
JAK1	0.0288488	0.109597
AK4	0.225243	0.418778
DNAJC6	0.783282	0.860139
LEPROT	0.0327747	0.119582
LEPR	0.413083	0.593392
PDE4B	0.018291	0.0785319
WDR78	0.14111	0.316306
MIER1	0.268805	0.464318
SLC35D1	0.0433467	0.145875
SERBP1	0.218831	0.411719
GADD45A	3.14895e-17	1.81786e-15
GNG12	0.0222423	0.0909119
WLS	0.000236558	0.00224641
DEPDC1	0.064454	0.191346
LRRC40	0.706615	0.808707
SRSF11	0.201475	0.393327
ANKRD13C	0.920554	0.946724
HHLA3	0.0600505	0.182078
CTH	0.626928	0.753869
ZRANB2	0.894685	0.930271
LRRIQ3	0.793632	0.867448
FPGT	0.0194558	0.0819331
CRYZ	0.206781	0.398991
TYW3	0.538299	0.690015
ACADM	0.222794	0.41597
RABGGTB	0.0153515	0.0686335
PIGK	0.00479191	0.0280371
ZZZ3	0.424917	0.603137
USP33	0.16688	0.350406
FAM73A	0.0231388	0.093493
NEXN-AS1	0.446404	0.620603
NEXN	1.0258e-05	0.000140163
FUBP1	0.000106397	0.00112615
DNAJB4	9.77547e-08	1.96289e-06
IFI44	0.042164	0.143306
TTLL7	0.0763847	0.214363
RP11-486G15.2	0.176384	0.361722
PRKACB	0.523992	0.680659
RPF1	0.0500371	0.160403
GNG5	0.000379498	0.00340541
CTBS	4.75221e-05	0.000554691
SSX2IP	0.323323	0.516802
LPAR3	0.699657	0.804393
MCOLN2	0.298099	0.495291
MCOLN3	0.00450196	0.0267783
SYDE2	0.544409	0.694228
C1orf52	0.487585	0.652894
BCL10	0.000446028	0.00391121
RP11-131L23.1	0.0219425	0.0901048
DDAH1	0.0101584	0.0500694
RP4-621F18.2	4.00525e-06	6.00607e-05
CYR61	0.0287879	0.109396
ZNHIT6	0.0124639	0.0587773
ODF2L	7.7028e-05	0.000852414
RP4-612B15.3	0.144426	0.320986
SH3GLB1	0.00200372	0.0139435
2019-09-15	0.72332	0.820838
HS2ST1	0.992766	0.994921
LMO4	0.258455	0.453553
PKN2	0.520452	0.677836
GTF2B	0.538919	0.690454
CCBL2	0.041522	0.141592
RBMXL1	0.409414	0.590447
GBP3	0.0601345	0.182192
GBP2	0.00234674	0.0158582
LRRC8B	0.738485	0.830564
FLJ27354	0.639679	0.762781
LRRC8C	0.0832244	0.226938
RP5-943J3.2	0.467904	0.63846
LRRC8D	0.306992	0.503179
ZNF326	0.459901	0.63201
RP4-665J23.1	0.0221468	0.0906107
ZNF644	0.987324	0.991187
CDC7	0.0345736	0.124098
TGFBR3	0.160798	0.342483
BRDT	0.399183	0.581321
EPHX4	0.0398604	0.137619
GLMN	0.472543	0.64159
RPAP2	0.826356	0.887407
EVI5	0.617272	0.746861
RPL5	0.0252114	0.099545
FAM69A	0.0260519	0.102223
MTF2	0.733603	0.827082
TMED5	0.601491	0.735864
CCDC18	0.514432	0.673254
DR1	0.0739901	0.209928
FNBP1L	0.0100477	0.0496298
BCAR3	0.0394106	0.136474
DNTTIP2	0.00270402	0.0178316
GCLM	0.530271	0.684647
ARHGAP29	1.47662e-20	1.15585e-18
RP11-148B18.1	1.47881e-11	4.78713e-10
ABCD3	0.757708	0.842337
F3	0.00444743	0.0265257
SLC44A3	0.0103779	0.050988
CNN3	0.740287	0.831739
RP4-639F20.1	0.635297	0.75958
ALG14	0.0334283	0.121085
TMEM56	0.156169	0.337133
TMEM56-RWDD3	0.381623	0.565778
PTBP2	0.0661727	0.194407
SNX7	0.000759549	0.00623433
AGL	0.0860388	0.231514
RP5-884G6.2	0.275943	0.472816
SLC35A3	0.41141	0.592155
MFSD14A	0.293592	0.490737
SASS6	0.381722	0.565824
TRMT13	0.517706	0.67569
DBT	0.802759	0.872505
RTCA	0.00277628	0.0181955
CDC14A	0.525093	0.681131
EXTL2	0.0517834	0.164291
RP4-549L20.3	0.835711	0.892556
SLC30A7	0.0504426	0.161368
DPH5	0.483551	0.650306
RP11-421L21.3	0.812906	0.879289
RNPC3	0.970962	0.980964
PRMT6	0.0948544	0.246486
SLC25A24	0.557801	0.703291
RP11-483I13.5	0.499027	0.661153
FAM102B	0.000478285	0.00414424
HENMT1	0.060051	0.182078
PRPF38B	0.908589	0.93888
STXBP3	0.198568	0.389496
AKNAD1	0.434471	0.611685
GPSM2	5.81199e-06	8.41666e-05
CLCC1	0.276205	0.473148
WDR47	0.519434	0.677023
TAF13	0.0329301	0.119907
RP5-1065J22.8	0.338533	0.530585
TMEM167B	0.0739572	0.209928
KIAA1324	0.210386	0.403468
SARS	7.74917e-05	0.000856861
CELSR2	0.346003	0.536423
PSRC1	0.0242935	0.0969153
SORT1	0.546569	0.695446
PSMA5	0.000257739	0.002421
ATXN7L2	0.384738	0.568591
CYB561D1	0.604037	0.737806
AMIGO1	0.842655	0.89711
GNAI3	2.23713e-05	0.000280249
AMPD2	0.00967146	0.0481834
GSTM4	0.0436365	0.146353
GSTM3	0.952342	0.968599
CSF1	1.09607e-09	2.75608e-08
AHCYL1	5.21042e-11	1.5866e-09
STRIP1	0.551475	0.698481
RP4-773N10.4	0.0112849	0.0543269
SLC6A17	0.550532	0.697998
KCNC4	0.144798	0.321606
RBM15	0.247864	0.443346
SLC16A4	0.756654	0.841675
RP5-1074L1.4	0.690401	0.797258
LAMTOR5	0.000101852	0.00108384
LRIF1	0.218063	0.410944
RP11-96K19.5	0.971965	0.981529
DRAM2	0.13473	0.307377
CEPT1	0.812617	0.879289
RP5-1180E21.5	0.300185	0.497257
DENND2D	0.0109072	0.0529873
CHI3L2	0.00601233	0.033347
WDR77	0.215436	0.408439
ATP5F1	0.00411119	0.0248953
RAP1A	0.590209	0.726589
FAM212B	0.269564	0.465222
FAM212B-AS1	0.529288	0.684075
DDX20	0.97542	0.983488
CTTNBP2NL	0.21648	0.409279
WNT2B	0.802919	0.872505
ST7L	0.00216909	0.0148601
CAPZA1	5.84485e-07	1.04356e-05
MOV10	0.859124	0.907046
RHOC	3.1104e-49	8.61891e-47
PPM1J	0.406071	0.587706
LINC01356	0.335211	0.527348
RP3-522D1.1	0.0436834	0.146361
SLC16A1	0.479486	0.6468
SLC16A1-AS1	0.884237	0.923705
LRIG2	0.212645	0.405598
MAGI3	0.234306	0.429235
PHTF1	0.0914103	0.240855
RSBN1	0.447072	0.62128
AP4B1-AS1	0.304102	0.500456
BCL2L15	0.812883	0.879289
AP4B1	0.0479228	0.155788
DCLRE1B	0.0175608	0.0759143
HIPK1-AS1	0.387361	0.57052
HIPK1	0.64552	0.766514
TRIM33	0.345813	0.536423
BCAS2	0.00153291	0.0112671
DENND2C	0.680912	0.790518
NRAS	0.00448512	0.026693
CSDE1	0.748136	0.836528
SIKE1	2.59894e-05	0.000321503
TSPAN2	0.0015721	0.01147
NGF	0.0269351	0.104563
VANGL1	0.890028	0.927517
ATP1A1	0.348365	0.538187
CD58	0.0766355	0.214862
IGSF3	0.258546	0.453553
PTGFRN	0.345739	0.536423
TTF2	0.379512	0.564117
TRIM45	0.32941	0.522184
MAN1A2	0.000428285	0.00379167
GDAP2	0.614407	0.745152
WDR3	0.231297	0.425751
WARS2	0.131432	0.302741
RP11-418J17.1	0.560369	0.705361
ZNF697	0.00338013	0.0212263
PHGDH	0.247299	0.442621
NOTCH2	0.0548474	0.171112
SEC22B	0.0020945	0.0144231
AC253572.1	0.258393	0.453553
LINC00623	0.0575328	0.176784
FAM72B	0.581438	0.720041
SRGAP2C	0.76268	0.84576
RP11-344P13.6	0.0072628	0.0387322
FAM72C	0.503706	0.665738
RP11-14N7.2	0.0448452	0.149215
NBPF15	0.147678	0.325462
SRGAP2B	0.109676	0.270389
FAM72D	0.238456	0.433513
CH17-373J23.1	0.137412	0.311085
NBPF20	0.403592	0.585524
GPR89A	0.197818	0.38848
RNF115	0.0458059	0.150961
POLR3C	0.0850935	0.230133
NUDT17	0.00447125	0.0266448
PIAS3	0.276829	0.473923
ITGA10	0.774489	0.853867
PEX11B	0.173912	0.358404
RBM8A	2.97127e-20	2.28705e-18
RP11-315I20.1	0.592902	0.728702
LIX1L	0.00195123	0.0136605
ANKRD34A	0.232465	0.427333
POLR3GL	1.27689e-05	0.000169946
TXNIP	0.0432707	0.145812
NBPF10	0.550653	0.697998
NOTCH2NL	0.66661	0.781221
CH17-353B19.1	0.0984897	0.253047
NBPF12	0.647984	0.76832
PRKAB2	0.35525	0.544559
RP11-337C18.8	0.486785	0.652201
CHD1L	0.978787	0.986046
BCL9	0.833303	0.891606
ACP6	0.613422	0.744674
GPR89B	0.328548	0.521576
NBPF11	0.583324	0.721643
LINC01138	0.27794	0.475591
RP11-495P10.1	0.14488	0.321634
AC245100.1	0.0112834	0.0543269
NBPF14	0.163569	0.346157
PDE4DIP	3.14322e-16	1.68144e-14
NBPF9	0.0276135	0.106244
CH17-189H20.1	7.73903e-19	5.10592e-17
RP11-326G21.1	0.878607	0.920461
NBPF19	0.10437	0.262159
LINC00869	0.0257871	0.101433
FAM231D	0.0937187	0.244594
HIST2H2BF	0.16918	0.35301
HIST2H4A	0.46889	0.639039
HIST2H2BE	0.360727	0.549398
RP11-196G18.24	0.0847052	0.229576
RP11-196G18.23	0.000655212	0.00548517
HIST2H2AC	0.436103	0.612925
BOLA1	0.464301	0.634971
SV2A	0.697091	0.802375
SF3B4	0.44246	0.617046
MTMR11	0.897862	0.931611
OTUD7B	0.159191	0.340543
VPS45	0.0536721	0.168241
PLEKHO1	0.564049	0.70832
ANP32E	0.682652	0.791808
APH1A	0.0408258	0.140164
C1orf54	0.0267907	0.104234
MRPS21	0.000220646	0.0021179
PRPF3	0.00150394	0.0110895
RPRD2	0.473924	0.64255
TARS2	0.273439	0.469437
ECM1	0.36692	0.554684
FALEC	0.0534414	0.167708
ADAMTSL4	0.409905	0.590786
MCL1	6.97289e-45	1.61016e-42
ENSA	1.33804e-07	2.62959e-06
GOLPH3L	1.01872e-05	0.00013947
CTSS	0.258298	0.453553
CTSK	0.542824	0.692997
ARNT	0.326528	0.520012
SETDB1	0.649243	0.769483
CERS2	0.00127166	0.00961579
ANXA9	0.48706	0.652505
FAM63A	0.262722	0.458325
PRUNE	0.654831	0.773065
C1orf56	0.416053	0.595492
CDC42SE1	0.252091	0.447728
MLLT11	0.327015	0.520601
GABPB2	0.630621	0.756112
SEMA6C	0.633787	0.758626
SCNM1	0.118061	0.282852
LYSMD1	0.0625558	0.187593
VPS72	0.100661	0.256276
PIP5K1A	0.113816	0.276799
PSMD4	1.77763e-05	0.000227836
RP11-126K1.2	0.952862	0.968879
ZNF687	0.274881	0.471521
PI4KB	0.612222	0.743543
RFX5	0.540562	0.691595
RP11-126K1.6	0.0106394	0.0519593
PSMB4	0.0179825	0.0774474
POGZ	0.650879	0.770697
CGN	2.34902e-06	3.66093e-05
TUFT1	3.12686e-17	1.81267e-15
SNX27	0.0928237	0.243252
RP11-98D18.15	0.799785	0.871134
MRPL9	4.98932e-05	0.000579925
OAZ3	0.152694	0.332273
TDRKH	0.318744	0.513078
RP11-98D18.9	0.182921	0.369873
C2CD4D	0.71993	0.817995
AL450992.2	0.93408	0.956068
THEM4	0.00370994	0.0228653
S100A10	4.66386e-47	1.15389e-44
S100A11	1.66602e-33	2.42976e-31
TCHH	0.901418	0.934327
FLG-AS1	0.637771	0.761162
RP11-107M16.2	0.263882	0.459243
CRCT1	0.249227	0.444797
IVL	0.739301	0.831009
S100A9	0.319941	0.513541
S100A6	0.000199742	0.00194752
S100A4	8.79964e-179	2.43838e-175
S100A3	1.06493e-33	1.56964e-31
S100A2	8.3364e-09	1.92501e-07
S100A16	1.74733e-89	1.51308e-86
S100A14	0.45377	0.62738
S100A13	6.1369e-20	4.54688e-18
RP1-178F15.4	0.0907984	0.239758
CHTOP	0.174635	0.359574
SNAPIN	0.29808	0.495291
ILF2	6.15279e-05	0.000697602
INTS3	0.085962	0.231355
SLC27A3	0.387022	0.570446
GATAD2B	0.376494	0.562073
DENND4B	0.137665	0.311354
CRTC2	0.118433	0.28336
SLC39A1	0.147135	0.324801
RP11-422P24.12	0.804397	0.873526
RP11-422P24.10	0.621131	0.749508
CREB3L4	0.439957	0.615109
JTB	0.000499017	0.00430772
RP11-422P24.11	0.240419	0.43571
RAB13	0.140324	0.315309
RPS27	2.78626e-12	9.89812e-11
NUP210L	0.564739	0.708994
TPM3	5.28317e-38	9.50628e-36
C1orf43	0.0248367	0.0985148
UBAP2L	0.0141844	0.0647798
HAX1	0.0709385	0.204111
ATP8B2	0.226146	0.420121
IL6R	0.0306462	0.11434
UBE2Q1	0.598274	0.733223
ADAR	0.347663	0.537728
PMVK	0.732421	0.826546
PBXIP1	0.594199	0.729778
PYGO2	0.0203291	0.084786
RP11-307C12.12	0.0604407	0.182856
SHC1	0.0291469	0.110457
CKS1B	0.727865	0.823633
FLAD1	0.0375965	0.13174
ZBTB7B	0.74488	0.834745
RP11-307C12.11	0.633003	0.757951
ADAM15	0.00801676	0.0416781
EFNA4	0.592336	0.7282
EFNA3	0.0030307	0.019458
EFNA1	0.0548622	0.17112
SLC50A1	0.366106	0.55385
DPM3	0.176844	0.36205
KRTCAP2	4.47056e-07	8.13924e-06
TRIM46	0.0734966	0.209268
MUC1	7.16258e-23	6.16382e-21
RP11-263K19.4	0.00975041	0.048507
THBS3	0.407734	0.589006
MTX1	0.000513156	0.0044078
GBA	0.0707913	0.203869
FAM189B	0.000866922	0.00698409
SCAMP3	0.517905	0.675793
CLK2	0.856931	0.905352
HCN3	0.597489	0.73252
FDPS	0.0141188	0.0646451
RUSC1-AS1	0.00208744	0.0143888
RUSC1	0.0275493	0.106056
ASH1L	2.82235e-06	4.32563e-05
ASH1L-AS1	0.555003	0.701091
MSTO1	0.409662	0.590559
YY1AP1	0.712751	0.813162
DAP3	0.000169649	0.0016971
GON4L	0.585915	0.72358
RIT1	0.455377	0.629037
KIAA0907	0.344427	0.535403
ARHGEF2	1.63075e-10	4.69731e-09
RP11-336K24.12	0.143929	0.320344
SSR2	2.06385e-07	3.92783e-06
UBQLN4	1.67466e-10	4.78401e-09
LAMTOR2	1.08889e-05	0.000147619
RAB25	0.30044	0.497355
MEX3A	0.142623	0.318495
LMNA	1.71599e-11	5.52907e-10
SLC25A44	0.455471	0.629066
PMF1	0.428321	0.606602
PAQR6	0.867048	0.91219
SMG5	0.240569	0.435869
TMEM79	0.776556	0.854933
GLMP	0.794491	0.867976
CCT3	0.575356	0.715644
TSACC	0.320113	0.513686
RP11-98G7.1	0.826866	0.887407
MEF2D	0.239204	0.434304
IQGAP3	0.700677	0.804859
APOA1BP	0.0697361	0.202048
GPATCH4	2.2283e-08	4.90049e-07
RP11-284F21.9	9.71565e-05	0.00103946
RP11-284F21.10	0.00568117	0.0319191
NES	0.65371	0.772596
CRABP2	5.61613e-13	2.21685e-11
ISG20L2	0.186577	0.373505
RRNAD1	0.108495	0.268867
MRPL24	0.0255485	0.100761
HDGF	0.0407304	0.139995
PRCC	0.143743	0.32029
SH2D2A	0.555635	0.701568
PEAR1	0.103368	0.260916
LRRC71	0.0478928	0.155727
ARHGEF11	0.89519	0.930644
ETV3	0.535648	0.688314
KIRREL	0.288102	0.485248
PYHIN1	0.520986	0.678026
IFI16	0.0412839	0.141154
DUSP23	1.13438e-06	1.91202e-05
C1orf204	0.458487	0.63088
VSIG8	0.0942941	0.245526
CFAP45	0.761637	0.844822
TAGLN2	2.27337e-15	1.158e-13
PIGM	0.390381	0.573261
IGSF8	0.818561	0.882455
PEA15	0.0594526	0.180957
DCAF8	0.489927	0.654449
RP11-574F21.2	0.221105	0.414269
PEX19	0.683055	0.792143
COPA	0.0003912	0.00350361
NCSTN	2.30997e-07	4.36625e-06
VANGL2	0.318868	0.513114
SLAMF7	0.903048	0.935236
F11R	0.00180129	0.0128313
TSTD1	0.408805	0.590047
USF1	0.187749	0.375027
KLHDC9	0.981304	0.987458
PFDN2	2.68534e-31	3.54337e-29
NIT1	0.0702573	0.203006
DEDD	0.600108	0.734756
UFC1	0.972143	0.981548
USP21	0.745958	0.835368
PPOX	0.00939965	0.0470832
B4GALT3	0.0828596	0.226255
NDUFS2	0.00906867	0.0457638
FCER1G	0.302568	0.498966
TOMM40L	0.801878	0.872125
SDHC	0.00443851	0.0264839
HSPA6	0.948356	0.965783
RP11-25K21.1	0.382328	0.566298
FCRLB	0.00198617	0.0138422
DUSP12	0.25525	0.450465
ATF6	0.041869	0.142599
NOS1AP	0.673142	0.78538
C1orf226	0.0494015	0.158955
UHMK1	0.0115968	0.0554233
UAP1	5.50332e-38	9.77544e-36
DDR2	0.0474406	0.15462
HSD17B7	0.0163466	0.0719676
RGS5	0.655106	0.773126
RGS5.1	0.127745	0.29764
NUF2	0.242566	0.437537
PBX1	0.0593795	0.180814
MGST3	7.5439e-13	2.90335e-11
ALDH9A1	0.0777592	0.217077
TMCO1	0.00133637	0.01003
UCK2	0.183146	0.370104
POGK	0.237748	0.432676
TADA1	0.207878	0.400354
RP11-277B15.3	0.746636	0.835519
POU2F1	0.509117	0.669934
CREG1	0.945122	0.963151
MPZL1	0.248931	0.444681
MPC2	1.28594e-10	3.73516e-09
DCAF6	0.271976	0.467986
GPR161	0.464624	0.63529
TIPRL	6.33681e-07	1.1256e-05
SFT2D2	0.40062	0.582861
ATP1B1	1.0317e-17	6.24202e-16
NME7	5.71474e-06	8.29087e-05
BLZF1	0.209238	0.402179
CCDC181	0.464665	0.63529
SLC19A2	0.928272	0.951818
C1orf112	0.642968	0.76486
METTL18	0.415895	0.595394
SCYL3	0.37416	0.560552
KIFAP3	0.0941455	0.245324
GORAB	0.390026	0.572922
PRRC2C	0.0323181	0.118614
VAMP4	0.0117297	0.0559626
METTL13	0.270217	0.465828
PIGC	0.0894368	0.237653
SUCO	0.850973	0.902153
RP11-296O14.3	0.766017	0.8479
PRDX6	0.0673279	0.196997
KLHL20	0.145205	0.322097
CENPL	0.0439737	0.146986
DARS2	0.637078	0.760727
ZBTB37	0.626324	0.753471
RC3H1	0.0541668	0.169332
RABGAP1L	0.619043	0.747894
CACYBP	0.00238021	0.0160476
MRPS14	0.355306	0.544559
KIAA0040	0.0525624	0.165743
RFWD2	0.713526	0.813587
RASAL2-AS1	0.70455	0.807122
RASAL2	0.21615	0.409156
RALGPS2	0.254409	0.449678
FAM20B	0.478966	0.646601
TOR3A	0.971588	0.981363
ABL2	0.339463	0.531221
SOAT1	0.374046	0.560502
TOR1AIP2	0.495688	0.658935
RP11-533E19.7	0.27553	0.472225
TOR1AIP1	0.671525	0.784238
RP11-533E19.5	0.856827	0.90531
CEP350	0.987661	0.99131
QSOX1	2.18054e-06	3.44486e-05
ACBD6	0.00731989	0.0389916
XPR1	0.980001	0.986696
KIAA1614-AS1	0.483896	0.650405
STX6	0.419811	0.598773
MR1	0.217189	0.41019
IER5	0.000708757	0.00587662
GLUL	0.37133	0.55782
RNASEL	0.503712	0.665738
RGS16	0.133827	0.306286
NPL	0.404319	0.586151
DHX9	0.032923	0.119907
LAMC1	0.0209628	0.086932
LAMC2	8.65251e-27	9.01357e-25
SMG7	0.179521	0.365618
ARPC5	4.1935e-06	6.24071e-05
COLGALT2	0.107181	0.267084
TSEN15	0.370803	0.557331
RP11-382D12.2	0.617786	0.747147
C1orf21	0.466614	0.637136
EDEM3	0.193295	0.38286
FAM129A	3.8296e-10	1.03429e-08
RNF2	0.0541322	0.169262
TRMT1L	0.191832	0.380397
SWT1	0.457938	0.630513
IVNS1ABP	0.237552	0.432446
PRG4	0.37957	0.564125
TPR	0.578076	0.717867
C1orf27	0.690475	0.797277
RGS2	3.1066e-07	5.79299e-06
UCHL5	0.0780108	0.21756
TROVE2	0.609682	0.741837
RP11-101E13.5	0.16821	0.351728
GLRX2	3.8196e-07	7.03731e-06
CDC73	0.314949	0.510246
CFH	0.531174	0.685234
CFHR1	0.75749	0.842162
ASPM	0.368458	0.555789
ZBTB41	0.0746238	0.210947
DENND1B	0.276289	0.473175
C1orf53	0.322629	0.516037
NEK7	0.205365	0.39767
MIR181A1HG	0.844864	0.898584
ZNF281	0.334657	0.526955
KIF14	0.081469	0.223737
DDX59	0.462741	0.634029
CAMSAP2	0.010939	0.0530673
C1orf106	0.0537594	0.168401
TMEM9	0.877377	0.919521
PKP1	0.789103	0.864066
LAD1	0.00186753	0.0131946
PHLDA3	0.488528	0.653425
CSRP1	0.850106	0.901924
RP11-134G8.7	0.616836	0.746725
RP11-134G8.5	0.855196	0.90449
NAV1	0.235494	0.430842
IPO9-AS1	0.140586	0.315549
IPO9	0.0487531	0.157637
SHISA4	0.062373	0.187309
TIMM17A	0.121516	0.288092
RNPEP	0.400918	0.583051
RP11-465N4.4	0.11442	0.277878
ELF3	3.02772e-11	9.448e-10
ARL8A	0.000131955	0.00135626
UBE2T	0.842941	0.897276
PPP1R12B	0.00996363	0.0493198
KDM5B	0.0387182	0.134583
PCAT6	0.150007	0.328696
RABIF	0.379457	0.564117
KLHL12	0.140094	0.314945
ADIPOR1	0.0315483	0.116685
CYB5R1	0.135406	0.30851
TMEM183A	9.50739e-07	1.63633e-05
PPFIA4	0.934125	0.956068
ADORA1	0.429696	0.607928
MYBPH	0.0781346	0.217774
LINC01136	0.253037	0.448832
BTG2	0.488874	0.653735
ATP2B4	0.00040228	0.0035866
ZC3H11A	0.00838732	0.0430873
ZBED6	0.777945	0.856111
SNRPE	0.00509541	0.0293433
SOX13	0.0902687	0.239043
ETNK2	0.0519662	0.164645
KISS1	0.163217	0.34567
GOLT1A	4.16095e-10	1.11658e-08
PLEKHA6	0.684026	0.792717
PPP1R15B	0.902176	0.934763
PIK3C2B	0.00845411	0.0433821
MDM4	0.131224	0.302614
LRRN2	0.177588	0.362957
NFASC	0.664329	0.779627
TMEM81	0.598875	0.733664
RBBP5	0.923611	0.948926
DSTYK	0.194451	0.384213
TMCC2	0.281308	0.478164
NUAK2	0.414864	0.594895
CDK18	0.268191	0.463662
MFSD4	0.52793	0.683148
ELK4	0.656548	0.773927
SLC45A3	0.0543093	0.16974
NUCKS1	0.0348691	0.124738
RAB29	0.215049	0.407983
SLC41A1	0.955204	0.970403
RAB7B	0.00334268	0.0210663
FAM72A	0.326532	0.520012
SRGAP2	0.583093	0.721511
IKBKE	7.68372e-11	2.26989e-09
RASSF5	0.0346933	0.12428
EIF2D	0.829601	0.888881
DYRK3	0.345243	0.536069
MAPKAPK2	0.866243	0.911783
IL24	2.39442e-23	2.09966e-21
FCMR	0.00581884	0.0325081
C1orf116	0.0110766	0.0534774
PFKFB2	0.27877	0.476246
YOD1	0.822996	0.885433
CD55	0.0473022	0.15435
CD46	0.527332	0.682919
PLXNA2	0.403225	0.585299
LAMB3	2.90782e-58	1.18494e-55
RP1-28O10.1	2.50506e-09	6.07838e-08
G0S2	1.62984e-197	7.52713e-194
C1orf74	0.101644	0.258033
IRF6	0.376516	0.562073
DIEXF	0.463911	0.634688
SERTAD4-AS1	5.34928e-05	0.000618135
SERTAD4	0.0235964	0.0948441
HHAT	0.686636	0.794551
KCNH1	8.35504e-05	0.000913647
RCOR3	0.45127	0.624838
TRAF5	0.49984	0.661947
LINC00467	1.38735e-05	0.000182715
SLC30A1	0.234482	0.429502
NEK2	0.342814	0.53458
LPGAT1	0.0358032	0.127291
INTS7	0.124434	0.292406
DTL	0.316912	0.512048
PPP2R5A	0.493161	0.656944
TMEM206	0.304248	0.500577
NENF	0.0368017	0.129664
RP11-61J19.5	0.392243	0.57524
ATF3	0.0376193	0.131786
BATF3	1.5255e-06	2.48657e-05
NSL1	0.495943	0.659096
TATDN3	0.316658	0.511817
FLVCR1-AS1	0.957066	0.971858
FLVCR1	0.681087	0.790588
ANGEL2	0.92557	0.95012
RPS6KC1	0.812891	0.879289
SMYD2	0.41837	0.597483
PTPN14	4.35632e-05	0.000510633
CENPF	0.00363268	0.0225093
KCTD3	0.211326	0.404403
GPATCH2	0.0520447	0.164818
RRP15	0.102565	0.259668
TGFB2-AS1	0.00852034	0.0435832
TGFB2	2.03555e-05	0.000258265
LYPLAL1	0.0105459	0.0516669
RP11-392O17.2	0.294117	0.491258
EPRS	0.0883562	0.235658
BPNT1	0.733659	0.827082
IARS2	0.778444	0.856455
RAB3GAP2	0.0241504	0.0965109
MARK1	0.199988	0.391371
C1orf115	0.307198	0.503398
2019-03-02	0.698594	0.803505
2019-03-01	0.679464	0.789572
HLX	0.036448	0.128823
DUSP10	0.0563622	0.174191
TAF1A	0.033233	0.120598
TAF1A-AS1	0.531366	0.685418
MIA3	0.0926966	0.24307
RP11-378J18.8	0.289733	0.486985
AIDA	6.09663e-06	8.74418e-05
BROX	0.0412917	0.141154
RP11-452F19.3	0.15357	0.33334
DISP1	0.21525	0.408197
SUSD4	0.959517	0.973215
CAPN2	7.4705e-21	5.88089e-19
TP53BP2	0.082417	0.225536
FBXO28	0.759376	0.843312
DEGS1	0.0539396	0.168736
NVL	0.898679	0.932185
CNIH4	4.26855e-20	3.21417e-18
WDR26	0.153341	0.333104
CNIH3	1.6035e-05	0.000207631
DNAH14	0.0138784	0.0638555
LBR	0.516321	0.674552
ENAH	2.34168e-07	4.42015e-06
SRP9	0.0783926	0.218274
EPHX1	1.60752e-18	1.03592e-16
RP11-285F7.2	0.834213	0.891891
TMEM63A	0.0735996	0.209432
PYCR2	0.00749996	0.0397977
SDE2	0.398067	0.580427
H3F3A	0.103098	0.260563
RP11-396C23.2	0.294342	0.491342
ACBD3	0.123473	0.291185
LIN9	0.221825	0.415099
PARP1	4.89983e-17	2.78226e-15
ITPKB	0.105444	0.264137
PSEN2	0.0566649	0.174842
ADCK3	0.00124892	0.00945565
CDC42BPA	0.338161	0.530363
CTD-2090I13.1	0.977678	0.985144
ZNF678	0.366128	0.55385
SNAP47	0.930779	0.953772
JMJD4	0.0834905	0.22744
WNT9A	0.703234	0.806407
ARF1	6.02374e-18	3.69288e-16
C1orf35	0.00800973	0.0416572
MRPL55	0.220208	0.413189
GUK1	2.38725e-18	1.51722e-16
IBA57	0.892284	0.92868
C1orf145	0.0332229	0.120593
OBSCN	0.197689	0.388373
TRIM11	0.211406	0.404403
HIST3H2A	0.0280877	0.107472
RNF187	0.0269818	0.104656
RHOU	0.00453038	0.026893
RAB4A	0.131636	0.30301
CCSAP	0.338672	0.530623
NUP133	0.171303	0.355512
ABCB10	0.253983	0.449416
TAF5L	0.868441	0.912779
URB2	0.059675	0.181425
GALNT2	0.375498	0.561404
COG2	0.548756	0.697012
C1orf198	0.00987416	0.0489819
TTC13	0.0979899	0.252445
ARV1	0.334705	0.52697
FAM89A	0.557939	0.703291
C1orf131	0.00514785	0.0295458
GNPAT	0.0184205	0.0789826
EXOC8	0.858826	0.9068
SPRTN	0.500888	0.662827
EGLN1	0.0430033	0.145284
RP11-295G20.2	6.06711e-05	0.000690146
TSNAX	0.73464	0.827785
DISC1	0.721389	0.819116
SIPA1L2	0.150383	0.329053
MAP10	0.000723574	0.00598906
NTPCR	0.541787	0.692339
PCNXL2	0.693367	0.79955
RP5-862P8.2	0.197055	0.387427
KCNK1	0.000318646	0.00292373
SLC35F3	0.0605336	0.182965
RP5-827C21.4	0.386707	0.570336
COA6	3.29067e-06	4.99368e-05
TARBP1	0.752154	0.838829
IRF2BP2	0.258087	0.453435
LINC01348	0.186806	0.373792
TOMM20	0.127148	0.297071
RBM34	0.135891	0.309209
ARID4B	0.101649	0.258033
GGPS1	0.451416	0.624937
TBCE	0.608594	0.74115
B3GALNT2	0.850303	0.901995
GNG4	0.233419	0.42846
LYST	0.199746	0.391132
NID1	0.344573	0.535403
GPR137B	0.112385	0.274716
ERO1B	0.0168768	0.0735978
EDARADD	0.558898	0.704149
LGALS8	0.00119788	0.00918464
LGALS8-AS1	0.0368648	0.129701
RP11-385F5.4	0.614387	0.745152
HEATR1	0.617207	0.746847
MTR	0.000867025	0.00698409
MTRNR2L11	0.934556	0.956369
FH	0.116488	0.280628
OPN3	0.461038	0.63259
CHML	0.229446	0.423717
EXO1	0.776379	0.854933
CEP170	0.0030376	0.0194842
SDCCAG8	2.64707e-09	6.3894e-08
AKT3	0.0986253	0.253188
ZBTB18	0.559792	0.704763
ADSS	0.89464	0.930271
DESI2	0.0624143	0.187309
RP11-173A6.3	0.815054	0.880151
COX20	0.0757094	0.213115
HNRNPU-AS1	0.412394	0.592771
HNRNPU	0.19484	0.384765
EFCAB2	0.0552488	0.1719
KIF26B	0.224252	0.417665
SMYD3	0.318935	0.513129
TFB2M	0.221269	0.41445
CNST	0.914524	0.942552
SCCPDH	0.0144008	0.0655896
AHCTF1	0.126422	0.296075
ZNF695	0.502393	0.664438
ZNF670-ZNF695	0.936655	0.957551
ZNF670	0.243016	0.437843
ZNF669	0.0981185	0.252589
C1orf229	0.791208	0.86539
ZNF124	0.653771	0.772603
RP11-488L18.10	0.0171814	0.0746702
ZNF496	0.117849	0.282637
SH3BP5L	0.000829177	0.00674193
ZNF672	0.347549	0.537721
ZNF692	0.048721	0.157637
PGBD2	0.0908263	0.239786
FAM110C	4.73946e-05	0.00055367
SH3YL1	0.046123	0.151668
ACP1	0.258027	0.453388
TMEM18	0.0019713	0.0137594
AC116614.1	0.104372	0.262159
SNTG2	0.746314	0.835368
PXDN	0.0287598	0.109319
TSSC1	0.00277406	0.0181896
TRAPPC12	0.0168547	0.0735685
ADI1	0.0348983	0.124778
AC142528.1	0.600073	0.734756
AC108488.4	0.310904	0.506683
RNASEH1	0.0577495	0.177297
RNASEH1-AS1	0.0945978	0.246177
RPS7	2.62481e-08	5.70012e-07
RNF144A	0.763124	0.845933
ID2	1.64384e-55	6.32649e-53
KIDINS220	0.756217	0.841675
MBOAT2	0.142904	0.318895
ASAP2	0.00385728	0.0236213
ITGB1BP1	1.02472e-07	2.05463e-06
CPSF3	0.157823	0.33933
IAH1	0.00141498	0.0105287
ADAM17	0.436457	0.613111
RP11-214N9.1	0.164399	0.34727
YWHAQ	0.0341186	0.122974
TAF1B	0.333705	0.526113
RP11-95D17.1	0.148499	0.326255
GRHL1	0.42741	0.605819
RP11-254F7.2	0.161476	0.343173
KLF11	0.800407	0.871485
CYS1	0.361097	0.549479
RP11-254F7.4	0.632225	0.757216
RRM2	0.0432796	0.145812
C2orf48	0.000115312	0.00120669
HPCAL1	0.000861632	0.00695682
ODC1	5.50514e-111	7.62738e-108
RP11-320M2.1	0.99867	0.999141
NOL10	0.145544	0.322641
RN7SL832P	0.467771	0.638456
ATP6V1C2	0.29429	0.491342
PDIA6	4.50957e-14	1.98981e-12
KCNF1	0.919663	0.946357
PQLC3	0.0414654	0.141538
ROCK2	0.148997	0.327103
E2F6	0.700574	0.804859
GREB1	0.178256	0.364054
LPIN1	2.09808e-07	3.9875e-06
TRIB2	0.0836756	0.227676
NBAS	0.00240006	0.01615
DDX1	0.54712	0.695763
SMC6	0.781171	0.858365
GEN1	0.58954	0.72618
KCNS3	0.144788	0.321606
RDH14	0.769706	0.850556
LINC01376	0.334299	0.52663
OSR1	0.0317161	0.117021
TTC32	0.46782	0.63846
RP11-79O8.1	0.610292	0.74211
WDR35	0.725546	0.822339
MATN3	0.856789	0.90531
LAPTM4A	0.031529	0.116676
SDC1	1.03065e-06	1.75425e-05
PUM2	0.168187	0.351728
RHOB	8.53497e-05	0.000930399
HS1BP3	0.424332	0.602727
LDAH	0.598564	0.733383
KLHL29	0.204397	0.396572
ATAD2B	0.0138911	0.0638555
UBXN2A	0.0566115	0.174728
MFSD2B	0.00986162	0.0489372
C2orf44	0.173048	0.35751
FKBP1B	0.0436304	0.146353
SF3B6	0.00207845	0.0143411
FAM228B	0.331518	0.524575
TP53I3	0.36089	0.549476
PFN4	0.0388281	0.134687
ITSN2	0.186856	0.373792
NCOA1	0.388133	0.571233
PTRHD1	0.0991382	0.253987
CENPO	0.116221	0.280231
ADCY3	0.184383	0.371529
RP11-443B20.1	0.0915576	0.241028
DNAJC27	0.621019	0.749508
DNAJC27-AS1	0.479941	0.647335
EFR3B	2.93068e-06	4.47482e-05
DNMT3A	0.344668	0.535476
DTNB	0.0248354	0.0985148
ASXL2	0.660097	0.776239
KIF3C	0.50705	0.668712
RAB10	0.941919	0.960994
GAREM2	0.642229	0.764262
HADHA	0.000122532	0.0012731
HADHB	0.000506903	0.0043622
EPT1	0.0896109	0.237938
KCNK3	0.980368	0.986922
SLC35F6	0.168401	0.3519
CENPA	0.0020402	0.0141618
DPYSL5	0.167064	0.35061
MAPRE3	0.834657	0.892159
TMEM214	0.005092	0.0293433
AGBL5	0.171196	0.35546
OST4	0.0466377	0.152902
EMILIN1	0.316568	0.511791
KHK	0.529347	0.684087
CGREF1	0.00852476	0.0435832
ABHD1	0.704181	0.807004
PREB	0.479977	0.647335
SLC5A6	0.912121	0.94096
ATRAID	0.00923971	0.0464331
CAD	0.403633	0.585524
SLC30A3	0.307469	0.503605
UCN	0.0533522	0.167466
MPV17	0.00569305	0.03196
GTF3C2	0.654034	0.772762
AC074117.10	0.176137	0.36143
EIF2B4	0.68458	0.792982
SNX17	0.248508	0.444269
ZNF513	0.0990301	0.253851
PPM1G	0.048028	0.156021
NRBP1	0.615631	0.745979
KRTCAP3	0.0119876	0.0568602
IFT172	0.407239	0.588629
FNDC4	0.238409	0.433513
ZNF512	0.222535	0.415828
CCDC121	0.485593	0.651496
GPN1	0.0531156	0.166988
SUPT7L	0.242324	0.437388
SLC4A1AP	0.606981	0.740347
LINC01460	0.713371	0.813564
MRPL33	0.0107993	0.0525551
RBKS	0.000763038	0.00625926
BRE	0.567549	0.710548
FOSL2	0.3476	0.537728
RP11-373D23.3	0.0576872	0.177179
AC097724.3	0.54348	0.693299
PPP1CB	0.00646111	0.0354109
TRMT61B	0.874516	0.917285
WDR43	0.0168589	0.0735685
CLIP4	0.0500246	0.1604
YPEL5	0.0566054	0.174728
LBH	0.866864	0.912159
LCLAT1	0.0864867	0.232358
GALNT14	0.415505	0.595191
EHD3	0.65217	0.771698
XDH	0.537198	0.689392
MEMO1	0.342878	0.53458
DPY30	0.557455	0.703034
SPAST	0.00114647	0.00885416
RP11-563N4.1	0.305327	0.501637
SLC30A6	0.170346	0.354269
YIPF4	0.0379461	0.132529
BIRC6	0.223788	0.417081
TTC27	0.0769001	0.215373
LTBP1	0.216267	0.409174
RASGRP3	0.88108	0.921767
FAM98A	0.147791	0.325643
RP11-490M8.1	2.57213e-05	0.000318755
CRIM1	0.00282743	0.01845
FEZ2	6.64642e-10	1.72124e-08
STRN	0.0486974	0.157604
HEATR5B	0.918365	0.945404
GPATCH11	0.432983	0.610307
EIF2AK2	0.421628	0.600472
CEBPZOS	0.12126	0.287731
CEBPZ	0.348394	0.538187
NDUFAF7	0.160143	0.341619
PRKD3	0.319384	0.513152
QPCT	0.832301	0.8909
CDC42EP3	0.990072	0.992939
RMDN2	0.0612907	0.184645
CYP1B1	2.3214e-06	3.62604e-05
ATL2	5.0899e-05	0.00059013
HNRNPLL	0.126857	0.296593
GALM	7.9302e-05	0.000873394
SRSF7	0.00327124	0.020686
GEMIN6	0.492523	0.65665
DHX57	0.193417	0.382992
MORN2	0.722137	0.819764
ARHGEF33	0.327946	0.521305
RP11-173C1.1	0.302829	0.49925
SOS1	0.241089	0.436381
MAP4K3	0.331793	0.524695
AC007246.3	0.000105779	0.00112047
THUMPD2	0.0649878	0.192148
EML4	0.0434629	0.146051
COX7A2L	0.835572	0.892556
KCNG3	0.0987541	0.253377
MTA3	0.181585	0.367759
HAAO	0.0691816	0.200946
ZFP36L2	0.111163	0.272595
AC010883.5	0.886774	0.925487
THADA	0.533732	0.687306
PLEKHH2	0.812846	0.879289
C1GALT1C1L	0.301669	0.498168
DYNC2LI1	0.923486	0.948926
LRPPRC	0.256606	0.451865
PPM1B	0.18653	0.373464
PREPL	0.0697594	0.202073
CAMKMT	0.884724	0.924119
RP11-89K21.1	0.690077	0.797084
SIX3-AS1	0.814024	0.879674
SIX3	0.622647	0.750938
SIX2	0.0466495	0.152905
AC093702.1	0.535601	0.688314
SRBD1	0.247742	0.443184
PRKCE	0.457433	0.630262
EPAS1	0.0561711	0.17395
ATP6V1E2	0.540245	0.691592
RHOQ	0.49126	0.655597
PIGF	0.537863	0.689818
CRIPT	0.514274	0.673199
SOCS5	0.471737	0.641028
LINC01119	0.19211	0.380839
MCFD2	1.80965e-08	4.05052e-07
TTC7A	0.00931595	0.0467823
CALM2	0.000197031	0.00192527
AC073283.4	0.494857	0.658358
BCYRN1	0.104312	0.262159
EPCAM	6.64962e-17	3.72998e-15
MSH2	0.635529	0.75958
KCNK12	0.191178	0.379481
MSH6	0.535052	0.687883
FBXO11	0.289213	0.486538
FOXN2	0.580511	0.719665
RP11-191L17.1	0.779978	0.857326
PPP1R21	0.80232	0.872402
STON1	0.144058	0.320475
ASB3	0.494492	0.658199
CHAC2	0.32746	0.520892
ERLEC1	1.86259e-05	0.000237626
PSME4	0.0680848	0.198676
ACYP2	0.775858	0.854679
SPTBN1	0.669045	0.782955
RTN4	5.4059e-10	1.41854e-08
CLHC1	0.925363	0.950119
RPS27A	7.88154e-07	1.37703e-05
MTIF2	0.948012	0.965574
CCDC88A	0.531448	0.685445
CFAP36	0.121402	0.287969
PPP4R3B	0.806923	0.875209
RP11-554J4.1	0.309988	0.505875
PNPT1	0.458635	0.631022
EFEMP1	4.00792e-05	0.000473803
VRK2	0.802858	0.872505
FANCL	0.0973918	0.251372
RP11-334G22.1	0.773764	0.853136
PAPOLG	0.8244	0.886054
REL	0.367767	0.555359
PUS10	0.835289	0.892379
PEX13	0.535824	0.688476
KIAA1841	0.437284	0.613234
C2orf74	0.744412	0.83452
AHSA2	0.412209	0.592567
USP34	0.96692	0.978563
RP11-355B11.2	0.411682	0.592239
XPO1	0.0356687	0.126943
FAM161A	0.00486469	0.0283791
CCT4	0.758886	0.842974
AC107081.5	0.298158	0.495321
COMMD1	0.00245793	0.0164594
B3GNT2	0.304639	0.501118
TMEM17	0.175257	0.360211
EHBP1	0.0740012	0.209928
AC009501.4	0.965068	0.977144
OTX1	0.783861	0.860502
WDPCP	0.772576	0.852355
MDH1	0.186628	0.373514
UGP2	0.0399317	0.137797
VPS54	0.115538	0.279318
PELI1	0.215654	0.408637
LGALSL	0.0990793	0.25393
AFTPH	0.65448	0.772999
SERTAD2	0.0086931	0.0442396
SLC1A4	0.00189437	0.0133231
CEP68	0.209707	0.402482
RAB1A	0.0568496	0.17515
ACTR2	0.195796	0.385718
SPRED2	0.00135588	0.0101326
ETAA1	0.339043	0.530904
C1D	5.07765e-05	0.000589203
WDR92	0.00848262	0.0434801
PNO1	0.00105173	0.00823259
PPP3R1	0.851927	0.902888
RP11-474G23.2	0.834559	0.892124
RP11-474G23.3	0.117991	0.282828
CNRIP1	0.0174754	0.0755821
FBXO48	0.023531	0.0946364
APLF	0.0428313	0.144844
GKN2	0.0223921	0.0913551
GKN1	0.29932	0.496523
ANTXR1	0.107387	0.267262
GFPT1	0.668188	0.782432
NFU1	0.11352	0.276274
AAK1	0.00799197	0.0416572
ANXA4	6.64117e-06	9.43041e-05
GMCL1	0.43703	0.613234
SNRNP27	0.49479	0.658358
MXD1	0.00162252	0.0117635
PCBP1	0.394693	0.577879
AC016700.5	0.202827	0.395186
C2orf42	0.117737	0.282435
TIA1	0.561342	0.706137
PCYOX1	0.267156	0.46248
SNRPG	0.00771721	0.0406238
FAM136A	0.465585	0.636099
TGFA	1.80232e-07	3.46822e-06
ADD2	0.000239386	0.00227171
VAX2	0.0228613	0.0927236
AC007040.11	0.129935	0.300743
TEX261	0.150002	0.328696
NAGK	0.368146	0.555664
RP11-467P9.1	0.463149	0.634029
MCEE	0.666646	0.781221
MPHOSPH10	0.080154	0.221619
PAIP2B	0.116458	0.280628
ZNF638	0.349759	0.539674
DYSF	0.301951	0.4983
CYP26B1	0.249115	0.44478
EXOC6B	0.172605	0.356913
SPR	0.733942	0.827199
SFXN5	0.670541	0.783599
RAB11FIP5	0.0368458	0.1297
SMYD5	0.379925	0.564331
PRADC1	0.256494	0.451774
CCT7	0.607714	0.740696
FBXO41	0.156472	0.337524
ALMS1	0.122202	0.289271
TPRKB	2.26371e-06	3.54392e-05
DUSP11	0.433632	0.611062
STAMBP	0.00431039	0.0258929
DGUOK	7.90842e-05	0.000871688
DGUOK-AS1	0.000523772	0.00449341
TET3	0.542411	0.692828
BOLA3	1.33762e-05	0.000177344
BOLA3-AS1	0.110187	0.271066
MOB1A	0.0484732	0.157025
RP11-287D1.2	0.626923	0.753869
MTHFD2	0.771608	0.851979
DCTN1	0.0410195	0.140709
C2orf81	0.272474	0.468276
WDR54	3.95867e-05	0.000469182
RTKN	0.00622014	0.0343347
INO80B	0.608829	0.741307
MOGS	0.00809867	0.0419937
MRPL53	0.2175	0.410483
CCDC142	0.663911	0.779467
TTC31	0.104076	0.261939
LBX2	0.0574792	0.176658
LBX2-AS1	0.263944	0.459243
PCGF1	0.222279	0.415828
AUP1	7.59716e-05	0.000842069
HTRA2	0.333348	0.525863
LOXL3	0.623693	0.751676
DOK1	0.137742	0.311425
SEMA4F	0.428226	0.606591
RP11-259N19.1	0.00243621	0.0163536
HK2	0.00902416	0.045598
POLE4	2.03231e-08	4.51968e-07
EVA1A	0.0857755	0.231115
MRPL19	0.00461856	0.0272763
GCFC2	0.627166	0.754025
RP11-342K6.1	0.214797	0.407897
SUCLG1	0.399714	0.58191
TRABD2A	0.888184	0.926292
TMSB10	2.40177e-47	6.05028e-45
KCMF1	1.29528e-06	2.15181e-05
TCF7L1	0.79567	0.868922
TGOLN2	0.387355	0.57052
RETSAT	0.297177	0.494463
ELMOD3	0.929204	0.95251
CAPG	5.00195e-15	2.43165e-13
MAT2A	0.119931	0.285812
GGCX	0.00782148	0.0410169
VAMP8	5.73809e-13	2.25856e-11
VAMP5	0.525981	0.6819
RNF181	2.22766e-06	3.49273e-05
TMEM150A	0.923041	0.948747
USP39	0.578838	0.718427
C2orf68	0.0351769	0.125709
ATOH8	1.58939e-09	3.95351e-08
ST3GAL5	0.296655	0.493831
POLR1A	0.3178	0.51263
PTCD3	0.0418464	0.142558
IMMT	0.437449	0.613322
RP11-301O19.1	0.743949	0.834271
MRPL35	0.000534364	0.00456449
REEP1	0.991808	0.994039
KDM3A	0.979983	0.986696
CHMP3	0.204095	0.396127
RNF103	0.0765374	0.214748
RMND5A	0.00157667	0.0114862
PLGLB1	0.279264	0.476855
AC133644.2	0.333962	0.526398
LINC00152	0.128793	0.29915
RP11-1399P15.1	0.0280503	0.107388
KRCC1	0.189703	0.377689
EIF2AK3	0.942232	0.961241
AC062029.1	0.204215	0.396275
RPIA	0.0142046	0.0648452
MRPS5	0.0638924	0.19029
ZNF514	0.617128	0.746845
ZNF2	0.459495	0.631702
KCNIP3	0.226527	0.420602
FAHD2A	0.459146	0.631348
RP11-440D17.3	0.630851	0.756224
LINC00342	0.85318	0.903677
ANKRD36C	0.640803	0.763661
DUSP2	0.343161	0.534694
STARD7	0.343238	0.534702
TMEM127	0.703109	0.806407
CIAO1	0.00441509	0.0263792
SNRNP200	0.369957	0.556619
NCAPH	0.0404541	0.139183
ARID5A	0.379069	0.563799
KANSL3	0.355836	0.545125
LMAN2L	0.00689081	0.0373349
CNNM4	0.0240028	0.0960337
CNNM3	0.13922	0.313636
ANKRD39	0.0231755	0.0935324
SEMA4C	0.743533	0.834074
FAHD2B	0.616043	0.74609
ANKRD36	0.0804545	0.221982
AC159540.1	0.125719	0.29501
ANKRD36B	0.430581	0.608558
COX5B	0.665548	0.780745
ACTR1B	0.0826514	0.225865
TMEM131	0.715865	0.815047
INPP4A	0.287051	0.483713
COA5	0.424356	0.602727
UNC50	0.0642879	0.191057
MGAT4A	0.959621	0.973248
TSGA10	0.313697	0.509081
C2orf15	0.850885	0.902153
LIPT1	0.161458	0.343173
MITD1	0.00680045	0.0368912
MRPL30	0.887751	0.925979
LYG2	0.746513	0.835519
TXNDC9	3.92941e-11	1.20982e-09
EIF5B	0.658806	0.775181
REV1	0.846096	0.89936
LONRF2	2.72086e-11	8.5482e-10
CHST10	0.117658	0.282375
PDCL3	0.00593638	0.0330316
NPAS2	0.17359	0.358167
RPL31	0.00204997	0.0141932
TBC1D8	0.178158	0.36396
CNOT11	0.00531027	0.0303022
RNF149	0.0403189	0.138925
CREG2	0.387677	0.570836
MAP4K4	7.05244e-15	3.39787e-13
IL1R1	0.744329	0.834494
IL1RL1	0.016584	0.0727305
IL18R1	0.00846701	0.0434322
SLC9A2	0.907908	0.938409
MFSD9	0.3358	0.52792
TMEM182	0.246952	0.442271
MRPS9	0.647949	0.76832
TGFBRAP1	0.290796	0.487891
AC012360.4	0.36281	0.550871
RP11-332H14.2	0.229156	0.42344
C2orf49	0.0736925	0.209516
FHL2	1.02378e-13	4.35106e-12
NCK2	0.6684	0.782506
UXS1	0.794185	0.867873
GCC2	0.053494	0.167835
LIMS1	0.645435	0.766514
RANBP2	0.176847	0.36205
CCDC138	0.800507	0.871487
2019-09-10	0.13141	0.302741
SOWAHC	0.0615626	0.185343
MALL	0.00398666	0.0242792
NPHP1	0.102574	0.259668
LINC00116	2.54827e-11	8.02416e-10
LINC01106	0.469432	0.639221
BUB1	0.00505209	0.029214
ACOXL	0.765724	0.847711
BCL2L11	0.139894	0.314767
MIR4435-2HG	0.0181359	0.0779867
RP11-803D5.4	0.218167	0.411028
ANAPC1	0.107291	0.267187
MERTK	0.030831	0.114767
TMEM87B	0.00591915	0.0329622
FBLN7	0.712371	0.813006
ZC3H8	0.564846	0.708999
ZC3H6	0.294514	0.491567
TTL	0.351249	0.54127
POLR1B	0.95755	0.972072
CHCHD5	0.693804	0.799947
AC079922.3	0.465099	0.635686
SLC20A1	0.0272564	0.105338
CKAP2L	0.274345	0.470834
PSD4	0.0135615	0.0626941
RP11-65I12.1	0.000549143	0.00467345
RP11-480C16.1	0.0105971	0.0518074
CBWD2	0.00488512	0.0284623
PGM5P4-AS1	0.17691	0.362104
RABL2A	0.365321	0.553051
SLC35F5	0.508594	0.669752
ACTR3	9.61871e-06	0.000132604
DDX18	0.000153574	0.00155085
AC009404.2	0.0829264	0.226349
CCDC93	0.0120197	0.0569539
INSIG2	0.0037979	0.0233348
AC093901.1	0.423724	0.60237
RP11-19E11.1	0.688062	0.795738
STEAP3	0.0911399	0.240477
C2orf76	0.88629	0.925083
DBI	0.048298	0.156641
TMEM37	0.103115	0.260563
CFAP221	0.158158	0.339607
TMEM177	0.04083	0.140164
PTPN4	0.065208	0.192553
EPB41L5	0.151812	0.331132
TMEM185B	0.438198	0.613977
RALB	8.19776e-06	0.000114381
GLI2	0.00659548	0.0360267
RP11-297J22.1	0.265217	0.460532
TFCP2L1	0.0156804	0.0697066
CLASP1	0.385446	0.569577
NIFK-AS1	0.140083	0.314945
NIFK	0.000106584	0.00112727
TSN	0.0511104	0.162902
BIN1	3.71301e-14	1.64884e-12
ERCC3	0.0472343	0.154274
MAP3K2	0.298586	0.495795
AC068282.3	0.290774	0.487891
IWS1	0.021154	0.0875674
LIMS2	0.0900217	0.238661
WDR33	0.0781098	0.217749
SFT2D3	0.0491839	0.158549
POLR2D	0.00526659	0.0301026
AMMECR1L	0.153731	0.333482
RP11-395A13.2	0.012228	0.057763
SAP130	0.406219	0.58786
UGGT1	0.50587	0.667886
HS6ST1	0.000336348	0.00306928
CCDC74B	0.0964439	0.249576
SMPD4	0.0249243	0.0987776
MZT2B	1.76969e-07	3.41016e-06
CCDC115	0.48198	0.648987
IMP4	0.188657	0.376417
PTPN18	0.00109558	0.0085181
ARHGEF4	0.685913	0.794007
FAM168B	0.855318	0.904544
PLEKHB2	0.0193573	0.0816176
MZT2A	0.00636189	0.0349639
CCDC74A	0.44716	0.62128
C2orf27B	0.76661	0.84815
RP11-725P16.2	0.890978	0.928046
GPR39	0.12354	0.291244
LYPD1	0.407198	0.588629
MGAT5	0.352214	0.542053
TMEM163	0.972196	0.981548
CCNT2	0.723479	0.820934
RAB3GAP1	0.0730557	0.208322
ZRANB3	0.310622	0.506559
R3HDM1	0.981329	0.987458
UBXN4	0.000495657	0.00428138
MCM6	0.136075	0.309402
DARS	0.327426	0.520892
DARS-AS1	0.813478	0.879387
SPOPL	0.696364	0.802005
KYNU	9.3744e-12	3.15248e-10
GTDC1	0.297411	0.494577
ACVR2A	0.233347	0.428385
ORC4	0.908737	0.938963
MBD5	0.0629893	0.188533
EPC2	0.184545	0.371675
KIF5C	0.0568664	0.175163
LYPD6B	0.562691	0.707256
LYPD6	0.0632705	0.189048
MMADHC	0.0626815	0.187895
RND3	0.823886	0.88595
RBM43	0.0172906	0.0750339
NMI	3.41211e-13	1.3823e-11
RIF1	0.873201	0.916286
ARL5A	0.73501	0.827966
STAM2	0.73823	0.830344
FMNL2	0.315354	0.510663
PRPF40A	0.0763235	0.214363
ARL6IP6	0.00452205	0.0268551
KCNJ3	0.539594	0.691077
NR4A2	0.119443	0.285177
GPD2	0.115085	0.278615
ACVR1	0.907219	0.938234
[truncated: 11,856 more rows]

## Sheet: mcf7_tgfb1_dge
Gene	pval	fdr
RP11-34P13.7	0.15171	0.285516
FO538757.2	0.719321	0.79986
AP006222.2	0.109343	0.227167
RP4-669L17.2	0.13783	0.26752
RP11-206L10.9	0.586754	0.70293
LINC00115	0.186672	0.32902
FAM41C	0.686601	0.77659
RP11-54O7.1	0.0726494	0.168919
RP11-54O7.3	0.339348	0.49375
SAMD11	0.00167703	0.00799556
NOC2L	0.0503569	0.128499
KLHL17	0.289691	0.444107
PLEKHN1	0.042487	0.1123
PERM1	0.475631	0.613737
RP11-54O7.17	0.360085	0.513603
HES4	0.0363597	0.0994782
ISG15	1.69132e-18	6.6663e-17
AGRN	3.2361e-08	4.23963e-07
RNF223	0.0811723	0.183149
C1orf159	0.17067	0.309176
RP11-465B22.8	0.626368	0.730824
TNFRSF18	0.00205234	0.00948191
SDF4	5.82756e-05	0.000426207
B3GALT6	0.118628	0.240164
FAM132A	0.456274	0.599351
UBE2J2	0.90417	0.930066
SCNN1D	0.572273	0.691553
ACAP3	7.16366e-05	0.000512577
PUSL1	0.290387	0.444732
CPSF3L	0.216257	0.364142
CPTP	0.460664	0.602251
DVL1	0.06773	0.160575
AURKAIP1	9.97872e-14	2.5926e-12
CCNL2	0.188958	0.332058
MRPL20	1.18919e-14	3.374e-13
RP4-758J18.13	0.109329	0.227167
VWA1	0.187919	0.330652
ATAD3C	0.0854235	0.189748
ATAD3B	0.0374971	0.101987
ATAD3A	0.00136453	0.00676124
SSU72	0.185952	0.328399
RP5-832C2.5	0.853511	0.895937
C1orf233	0.000135468	0.000908399
RP11-345P4.9	0.763161	0.831417
MIB2	0.404945	0.554666
MMP23B	0.186157	0.328551
CDK11B	0.00075615	0.00411405
RP11-345P4.10	0.105833	0.2217
SLC35E2B	0.107246	0.223951
CDK11A	0.155075	0.289999
SLC35E2	0.167851	0.305893
NADK	0.426783	0.574427
GNB1	0.00177774	0.00838352
TMEM52	0.014486	0.0480582
GABRD	0.131779	0.258829
PRKCZ	0.000144228	0.000960643
RP5-892K4.1	0.5592	0.681517
FAAP20	0.360258	0.513745
SKI	0.746702	0.819276
MORN1	0.576653	0.69503
RER1	0.0759066	0.174071
PEX10	0.0197835	0.0618786
PANK4	0.726464	0.804642
RP3-395M20.12	0.00802233	0.0295387
FAM213B	0.00323929	0.0139902
MMEL1	0.0140048	0.0467522
LINC00982	0.356018	0.509269
PRDM16	0.597928	0.711158
ARHGEF16	0.0053468	0.0211043
MEGF6	0.884671	0.91706
TPRG1L	0.0333826	0.0931893
WRAP73	0.11675	0.237959
TP73	0.0668117	0.159021
SMIM1	0.00531655	0.021017
LRRC47	0.446788	0.591426
CEP104	0.568207	0.688919
DFFB	0.733004	0.809046
C1orf174	0.16561	0.303163
RP13-614K11.2	0.0032374	0.0139902
NPHP4	0.86544	0.903941
KCNAB2	0.182743	0.324176
CHD5	0.00693063	0.0262076
RPL22	4.61624e-05	0.00034526
RNF207	0.0458327	0.119191
ICMT	0.000119254	0.00081065
LINC00337	0.124142	0.24803
GPR153	2.69838e-06	2.59801e-05
ACOT7	0.00117998	0.00600396
RP1-202O8.3	0.151208	0.285087
HES2	0.00015537	0.00102502
ESPN	0.45912	0.601324
TNFRSF25	0.0351989	0.0970295
PLEKHG5	0.505807	0.640347
NOL9	0.176952	0.316941
ZBTB48	0.66482	0.760531
KLHL21	0.984041	0.988244
PHF13	0.339001	0.49349
THAP3	0.836161	0.884215
DNAJC11	0.633082	0.735718
RP11-312B8.1	0.142302	0.2736
CAMTA1	0.0544205	0.136438
VAMP3	0.141446	0.272502
PER3	0.0627185	0.151542
PARK7	0.000316965	0.00190619
ERRFI1	3.48049e-19	1.44576e-17
RP11-431K24.1	8.16687e-10	1.32214e-08
RERE	0.429727	0.577437
ENO1	2.65045e-05	0.000208342
ENO1-AS1	0.333	0.487427
GPR157	0.0281351	0.0814292
MIR34AHG	0.00456779	0.0185357
RP3-510D11.2	0.000749012	0.00408322
H6PD	0.851703	0.89492
SPSB1	2.58793e-07	2.98213e-06
SLC25A33	1.63256e-05	0.000135658
TMEM201	0.0715963	0.167227
PIK3CD	0.131256	0.258377
PIK3CD-AS2	0.349651	0.503118
CLSTN1	1.50348e-06	1.52258e-05
CTNNBIP1	0.0351031	0.0968217
LZIC	0.0547745	0.136976
NMNAT1	0.79018	0.850633
RBP7	0.247017	0.399228
UBE4B	0.0957732	0.206875
KIF1B	0.00808504	0.0297229
PGD	0.406203	0.55595
APITD1	5.04225e-13	1.20315e-11
DFFA	0.0298698	0.0852507
PEX14	0.36182	0.515283
CASZ1	0.664262	0.760205
TARDBP	0.564998	0.686159
SRM	2.74068e-11	5.33299e-10
EXOSC10	0.396748	0.547165
RP4-635E18.6	0.200149	0.345297
MTOR	0.75875	0.828759
UBIAD1	0.437317	0.584353
PTCHD2	0.585126	0.701536
FBXO2	1.00826e-07	1.23139e-06
FBXO44	0.157834	0.293419
FBXO6	0.528877	0.658852
MAD2L2	0.0223797	0.0680707
DRAXIN	0.903338	0.929672
AGTRAP	0.00813697	0.0298657
MTHFR	0.310869	0.465716
CLCN6	0.0015077	0.00733702
KIAA2013	0.00314819	0.0136793
PLOD1	0.949785	0.96241
MFN2	0.0133377	0.0449145
MIIP	0.125576	0.250142
VPS13D	0.177815	0.317943
DHRS3	9.14104e-45	2.07906e-42
PRDM2	0.978915	0.984022
KAZN	0.0112343	0.0389661
TMEM51	0.28513	0.439544
EFHD2	1.46718e-07	1.73831e-06
CASP9	0.988758	0.991187
DNAJC16	0.85018	0.893948
AGMAT	0.129909	0.25649
DDI2	0.253293	0.405748
PLEKHM2	0.954619	0.965616
FBLIM1	5.33913e-18	2.03503e-16
UQCRHL	0.759716	0.829515
FLJ37453	0.534225	0.663267
SPEN	0.0967834	0.208279
ZBTB17	0.0139417	0.0466091
FAM131C	0.445875	0.590707
EPHA2	1.27851e-13	3.27875e-12
ARHGEF19	0.68917	0.778754
RSG1	0.356157	0.509344
FBXO42	0.786224	0.847558
SZRD1	0.00199985	0.00927955
NECAP2	0.388405	0.539791
RP4-798A10.7	0.00366262	0.0154305
NBPF1	3.67874e-07	4.13941e-06
CROCC	0.0537998	0.135245
RP11-108M9.6	0.000102839	0.000710903
MFAP2	0.00965804	0.0343579
ATP13A2	0.0143385	0.0476761
SDHB	0.009745	0.0345611
PADI2	0.183806	0.325436
RCC2	0.751657	0.82309
ARHGEF10L	0.622411	0.728335
ACTL8	0.0687669	0.162391
KLHDC7A	0.0127324	0.0432329
ALDH4A1	0.00451479	0.0183851
IFFO2	0.00223962	0.0101977
UBR4	0.736062	0.811452
RP1-43E13.2	0.155435	0.29036
EMC1	0.331942	0.486413
MRTO4	5.54278e-06	5.02618e-05
AKR7A2	8.34569e-08	1.03753e-06
PQLC2	0.659669	0.756884
CAPZB	0.000756863	0.00411632
MINOS1	8.37096e-06	7.35986e-05
NBL1	0.0277803	0.080717
TMCO4	0.0139915	0.0467191
OTUD3	0.268628	0.421777
CAMK2N1	0.0337985	0.0939533
MUL1	0.214431	0.361879
CDA	0.120874	0.24315
PINK1	1.25268e-05	0.000106624
PINK1-AS	0.822827	0.874245
DDOST	0.0467136	0.12096
SH2D5	0.486604	0.622418
HP1BP3	2.71697e-05	0.000213305
EIF4G3	0.134508	0.262581
ECE1	0.70858	0.791788
NBPF3	0.0717	0.167356
RAP1GAP	0.224704	0.373851
USP48	0.0519147	0.131555
HSPG2	0.000273492	0.00167821
LINC00339	0.678407	0.770482
CDC42	1.26552e-12	2.82735e-11
WNT4	0.00688018	0.0260665
ZBTB40	0.577805	0.695945
EPHB2	5.63248e-08	7.19567e-07
KDM1A	0.110392	0.228729
LUZP1	0.00762514	0.0283167
HTR1D	0.19413	0.338452
LINC01355	0.605743	0.716765
HNRNPR	3.92222e-05	0.000297523
ZNF436	0.420311	0.568639
ZNF436-AS1	0.52172	0.653103
TCEA3	0.00764837	0.028381
ASAP3	0.0519931	0.131695
E2F2	6.49702e-10	1.07054e-08
ID3	9.86838e-14	2.56874e-12
RPL11	6.4979e-05	0.000469541
TCEB3	0.330859	0.485288
TCEB3-AS1	0.010796	0.0377098
PITHD1	0.142169	0.273495
LYPLA2	8.10092e-10	1.31299e-08
GALE	0.130755	0.257583
HMGCL	0.494277	0.628907
FUCA1	0.598694	0.71152
PNRC2	0.0353413	0.0973544
SRSF10	8.96811e-06	7.84511e-05
IFNLR1	0.235187	0.386152
GRHL3	0.00396311	0.016423
STPG1	0.835408	0.883823
NIPAL3	0.464021	0.605299
RCAN3	0.0164825	0.0533796
RP4-594I10.3	0.0373472	0.101699
SRRM1	0.0919152	0.200477
CLIC4	0.855273	0.897312
SYF2	3.45673e-05	0.000265159
RSRP1	0.298796	0.453506
RP3-465N24.6	0.400456	0.55091
TMEM50A	0.00708674	0.0266598
TMEM57	0.000394733	0.00231272
LDLRAP1	0.444145	0.589507
MAN1C1	0.294315	0.448914
SEPN1	0.0858614	0.190355
RP1-317E23.3	0.338132	0.492778
MTFR1L	0.734759	0.810479
AUNIP	0.209351	0.355948
PAQR7	0.10772	0.224682
STMN1	3.88492e-25	2.69497e-23
PAFAH2	0.437805	0.584723
PDIK1L	0.292349	0.446799
FAM110D	0.301016	0.455679
RP11-96L14.7	0.845914	0.891336
ZNF593	0.00595194	0.0231439
CNKSR1	0.0420836	0.111435
CEP85	0.124158	0.24803
SH3BGRL3	3.09764e-07	3.54301e-06
UBXN11	0.138037	0.267699
AIM1L	0.0337977	0.0939533
DHDDS	0.343215	0.497444
HMGN2	1.86537e-82	1.61751e-79
RPS6KA1	0.615578	0.7231
ARID1A	0.394964	0.545582
PIGV	0.0053416	0.0210897
ZDHHC18	0.202456	0.348163
SFN	8.17319e-37	1.23255e-34
GPN2	0.29085	0.445184
GPATCH3	0.553145	0.677167
NUDC	0.00211979	0.00975457
KDF1	0.175369	0.315171
TRNP1	0.847721	0.892339
FAM46B	0.602063	0.714056
SLC9A1	5.73984e-08	7.31263e-07
WDTC1	0.910363	0.934338
TMEM222	0.262349	0.415553
SYTL1	0.437439	0.58446
MAP3K6	0.309751	0.464794
CD164L2	0.434214	0.581383
WASF2	0.0816314	0.183826
AHDC1	0.605611	0.716671
IFI6	5.76211e-05	0.000422088
FAM76A	0.748767	0.821022
STX12	0.108573	0.225923
PPP1R8	0.707823	0.79126
THEMIS2	0.0758522	0.174004
RPA2	0.000212928	0.00134341
SMPDL3B	0.955075	0.966006
XKR8	0.904793	0.93041
EYA3	0.529064	0.658967
PTAFR	0.318889	0.473691
DNAJC8	0.239481	0.391396
ATPIF1	5.56674e-32	5.98705e-30
RP5-1092A3.4	0.384413	0.536392
SESN2	1.58627e-05	0.000132418
MED18	0.60795	0.717846
PHACTR4	0.568598	0.689317
RCC1	0.762587	0.831101
TRNAU1AP	0.0988668	0.21153
SNHG12	3.06157e-05	0.000238096
TAF12	0.806182	0.862075
RP11-442N24--B.1	0.798562	0.856135
GMEB1	0.793711	0.852714
YTHDF2	0.0719864	0.167771
EPB41	0.512606	0.645795
SRSF4	0.124598	0.248693
MECR	0.816636	0.869867
PTPRU	0.330229	0.484928
MATN1-AS1	0.32113	0.475591
RP5-1125N11.2	0.208776	0.355406
SDC3	0.00413767	0.0170648
PUM1	0.00139463	0.00688825
NKAIN1	0.538772	0.666511
SNRNP40	0.121014	0.243291
ZCCHC17	0.0896385	0.196748
SERINC2	3.79506e-05	0.000288666
TINAGL1	0.292223	0.446706
PEF1	0.0131908	0.0445602
COL16A1	0.190646	0.334004
ADGRB2	0.160874	0.296995
SPOCD1	1.72168e-15	5.27299e-14
PTP4A2	0.300069	0.45489
KHDRBS1	0.649683	0.748211
TMEM39B	0.0184486	0.0585042
KPNA6	0.558313	0.68061
TXLNA	0.533465	0.662703
CCDC28B	6.2338e-07	6.73057e-06
IQCC	0.27582	0.429662
TMEM234	0.352079	0.505254
EIF3I	4.84225e-08	6.23204e-07
HDAC1	0.0197811	0.0618786
MARCKSL1	1.87832e-42	3.83233e-40
FAM229A	0.121655	0.244331
BSDC1	0.17672	0.316567
ZBTB8B	0.119956	0.241987
ZBTB8A	0.280275	0.434279
ZBTB8OS	0.0300676	0.0857292
RBBP4	0.0464344	0.120372
SYNC	0.869651	0.90694
KIAA1522	0.00321159	0.0139069
YARS	0.329465	0.483987
S100PBP	0.000996859	0.0051955
HPCA	0.831302	0.880481
TMEM54	4.91268e-11	9.18579e-10
RNF19B	0.0262003	0.0770079
AK2	0.00415435	0.0171133
AZIN2	0.034727	0.0960148
TRIM62	0.275031	0.428883
ZNF362	0.78771	0.848835
PHC2	0.000625291	0.00347568
ZSCAN20	0.30783	0.463164
SMIM12	0.209437	0.356051
GJB5	3.29753e-22	1.77325e-20
GJB3	9.53915e-05	0.000663389
DLGAP3	0.737578	0.812413
ZMYM6	0.425625	0.573146
ZMYM1	0.532536	0.661866
SFPQ	0.0302696	0.0861441
ZMYM4	0.349632	0.503118
KIAA0319L	0.590483	0.705448
NCDN	0.145949	0.278488
PSMB2	0.0214695	0.0658694
C1orf216	0.878033	0.912937
CLSPN	4.43204e-21	2.19607e-19
AGO4	0.201593	0.347011
AGO1	0.152577	0.286658
AGO3	0.0451565	0.117852
ADPRHL2	0.0238297	0.0714221
TRAPPC3	0.151013	0.284862
MAP7D1	0.00656368	0.0251291
THRAP3	0.285176	0.439566
SH3D21	0.519034	0.650916
EVA1B	5.83297e-07	6.32734e-06
RP11-268J15.5	0.769675	0.836412
STK40	3.16142e-05	0.000245173
LSM10	1.03067e-05	8.90377e-05
OSCP1	0.548732	0.67346
MRPS15	0.0052314	0.0207669
LINC01137	0.711428	0.794203
ZC3H12A	0.0316121	0.0891072
MEAF6	0.358563	0.511959
SNIP1	0.899633	0.927718
DNALI1	0.0945233	0.204813
GNL2	0.577947	0.695945
C1orf109	0.629001	0.732911
CDCA8	0.00107524	0.00555807
EPHA10	0.252466	0.404853
MANEAL	0.00467361	0.0188713
YRDC	0.524019	0.655037
C1orf122	7.19308e-05	0.000514151
MTF1	0.691323	0.78017
INPP5B	0.122484	0.24557
SF3A3	0.176555	0.316382
FHL3	0.000692074	0.0038012
UTP11L	0.709163	0.792274
RRAGC	0.0180687	0.0574571
RP5-864K19.4	0.148411	0.281263
MYCBP	0.0350319	0.0966737
AKIRIN1	0.00022469	0.00140611
NDUFS5	1.23254e-05	0.000105039
MACF1	0.209999	0.3567
PABPC4	6.6297e-05	0.000478069
HEYL	0.533481	0.662703
PPIE	0.147645	0.280821
BMP8B	0.68639	0.776499
RP1-118J21.25	0.644865	0.744575
TRIT1	0.720971	0.800989
MYCL	0.450666	0.594348
MFSD2A	0.856713	0.898143
CAP1	3.47412e-07	3.94758e-06
PPT1	0.214821	0.362328
RLF	0.390166	0.541046
RP1-39G22.7	0.45346	0.596728
ZMPSTE24	0.865747	0.903941
COL9A2	0.864675	0.903351
SMAP2	0.910187	0.934296
ZFP69B	0.159377	0.295282
ZFP69	0.109602	0.227558
RP11-656D10.3	0.169825	0.308357
EXO5	0.253863	0.406473
ZNF684	0.25049	0.403167
RIMS3	0.0608934	0.148009
NFYC-AS1	0.134206	0.262066
NFYC	0.0287083	0.0825833
CITED4	0.0882863	0.194395
CTPS1	0.117912	0.239519
SCMH1	0.424606	0.572277
FOXO6	0.767245	0.834621
EDN2	5.25662e-05	0.000388134
HIVEP3	0.379156	0.531194
FOXJ3	0.407139	0.556517
RIMKLA	0.642302	0.742952
PPCS	0.230776	0.380848
CCDC30	0.640793	0.741977
PPIH	0.000834858	0.00446523
YBX1	0.0339439	0.0942293
P3H1	0.0687903	0.162391
C1orf50	0.00289126	0.012678
SVBP	0.262091	0.415319
ERMAP	0.777746	0.842321
RP11-342M1.3	0.128799	0.254952
ZNF691	0.226917	0.376314
SLC2A1	0.114758	0.234832
SLC2A1-AS1	0.0125528	0.0427485
FAM183A	0.582712	0.699779
EBNA1BP2	0.00214688	0.00984656
TMEM125	0.00376513	0.0157865
C1orf210	0.000323031	0.00194099
RP1-92O14.3	0.00885352	0.031988
CDC20	1.34813e-09	2.11583e-08
ELOVL1	0.282811	0.436988
MED8	0.429864	0.577564
SZT2	0.854972	0.8972
HYI	0.476859	0.614807
PTPRF	0.129418	0.25574
KDM4A	0.165897	0.303449
KDM4A-AS1	0.0487193	0.12501
ST3GAL3	0.174164	0.313609
ARTN	0.363675	0.517287
RP11-7O11.3	0.862125	0.901637
IPO13	0.490083	0.62552
DPH2	0.865265	0.903831
ATP6V0B	0.201329	0.346727
B4GALT2	0.225649	0.374794
CCDC24	0.110161	0.228456
SLC6A9	0.859354	0.899984
RP5-1198O20.4	0.57149	0.691028
DMAP1	0.22053	0.368606
ERI3	0.0824778	0.185191
RNF220	0.0717428	0.1674
TMEM53	0.526237	0.656625
KIF2C	1.88255e-09	2.90529e-08
RPS8	2.75798e-21	1.3965e-19
BEST4	0.318713	0.473581
PLK3	0.0813465	0.183393
EIF2B3	0.174159	0.313609
HECTD3	0.0740752	0.171258
UROD	0.457659	0.600205
ZSWIM5	0.0365027	0.0997907
HPDL	2.34793e-05	0.000186971
MUTYH	0.0236167	0.0709395
TOE1	0.0306414	0.086954
TESK2	0.443142	0.589016
CCDC163P	0.114439	0.234419
MMACHC	0.395844	0.546136
PRDX1	0.0585173	0.143884
AKR1A1	0.41455	0.563373
NASP	3.46417e-10	5.86837e-09
GPBP1L1	0.0696388	0.164008
TMEM69	0.087474	0.193042
IPP	0.534803	0.663732
MAST2	0.0529053	0.133456
PIK3R3	0.94294	0.957642
RP4-533D7.5	0.212488	0.359695
TSPAN1	0.974418	0.980781
POMGNT1	0.862057	0.901634
RAD54L	0.000206436	0.0013084
LRRC41	0.133222	0.260716
UQCRH	0.000154014	0.00101801
NSUN4	0.154814	0.289668
FAAH	0.925354	0.945475
MKNK1	0.711494	0.794212
MOB3C	0.757416	0.827823
ATPAF1	0.00123524	0.0062319
EFCAB14	0.08173	0.183989
CYP4B1	0.506906	0.641271
LINC00853	0.00910242	0.0327253
STIL	0.000622469	0.00346276
CMPK1	0.973321	0.979961
LINC01389	0.0415641	0.110471
FOXD2-AS1	0.501163	0.635454
FOXD2	0.638517	0.739959
SPATA6	0.390328	0.541162
FAF1	0.0173328	0.0556655
CDKN2C	2.31713e-07	2.68122e-06
RNF11	0.220568	0.368606
TTC39A	3.45742e-06	3.25871e-05
TTC39A-AS1	0.0384288	0.103991
EPS15	0.681399	0.773121
RP11-191G24.1	0.106706	0.223026
OSBPL9	0.0718304	0.167511
NRDC	0.000113928	0.000777873
RAB3B	0.640077	0.741209
TXNDC12	0.00443743	0.0181195
KTI12	0.00325829	0.014048
BTF3L4	0.155819	0.290959
ZFYVE9	0.371624	0.524417
CC2D1B	0.738071	0.812584
ORC1	0.000130449	0.000877287
PRPF38A	0.0175357	0.056188
ZCCHC11	0.0268608	0.0785058
COA7	0.166037	0.303509
ZYG11B	0.33187	0.486411
ZYG11A	0.0404134	0.108284
ECHDC2	0.687207	0.777149
SCP2	0.0415272	0.110394
CPT2	0.258159	0.411216
C1orf123	0.159127	0.294994
MAGOH	0.00240235	0.010825
RP5-1024G6.5	0.0245934	0.0732522
LRP8	0.0197892	0.0618786
NDC1	0.0955049	0.206535
YIPF1	0.317462	0.472279
HSPB11	4.91712e-06	4.5149e-05
LRRC42	0.311367	0.46616
TMEM59	2.472e-09	3.74826e-08
TCEANC2	0.0920656	0.200741
CYB5RL	0.000205319	0.00130306
MRPL37	0.00299955	0.0130991
SSBP3	0.0335306	0.0935083
ACOT11	0.000773252	0.00419394
PARS2	0.357673	0.510951
DHCR24	2.24958e-05	0.000180513
RP11-67L3.4	0.426218	0.573778
TMEM61	0.129036	0.255143
USP24	0.164692	0.301891
PLPP3	0.689565	0.779073
C1orf168	0.988142	0.990841
OMA1	0.600216	0.712718
TACSTD2	5.34428e-38	8.82696e-36
MYSM1	0.149335	0.282463
JUN	0.090703	0.198582
FGGY	0.306092	0.461268
HOOK1	0.995431	0.996293
CYP2J2	0.0546001	0.136665
NFIA	0.00381881	0.0159537
TM2D1	0.457622	0.600205
RP11-430G17.3	0.511422	0.644925
INADL	0.113532	0.233216
USP1	3.63026e-09	5.4099e-08
DOCK7	0.62274	0.728335
ATG4C	0.0199274	0.0622265
FOXD3-AS1	0.147876	0.280821
ALG6	0.0633977	0.152936
ITGB3BP	1.16707e-05	0.000100074
EFCAB7	0.201091	0.346491
PGM1	0.000524172	0.00298292
CACHD1	0.632515	0.735337
RAVER2	0.661308	0.758076
JAK1	0.0025621	0.0114445
AK4	3.24763e-06	3.08192e-05
DNAJC6	0.855936	0.897764
LEPROT	1.25995e-12	2.81945e-11
LEPR	0.364879	0.518376
WDR78	0.350734	0.504003
MIER1	0.985606	0.989028
SLC35D1	0.287219	0.441488
SERBP1	0.000339213	0.00202178
GADD45A	1.41973e-15	4.42638e-14
GNG12	1.21033e-08	1.70479e-07
WLS	0.255466	0.408406
DEPDC1	2.16658e-07	2.52174e-06
DEPDC1-AS1	0.0587517	0.14432
LRRC40	0.708313	0.791617
SRSF11	0.0511338	0.130075
ANKRD13C	0.313418	0.46817
HHLA3	0.384624	0.536558
CTH	0.823814	0.875026
ZRANB2	0.0710097	0.166279
LRRIQ3	0.0841116	0.187957
FPGT	0.745097	0.817774
CRYZ	0.432864	0.580388
TYW3	0.00266127	0.0117926
ACADM	0.0245145	0.0730356
RABGGTB	0.0452678	0.118032
PIGK	0.00081064	0.00436956
ZZZ3	0.847088	0.89203
USP33	0.0904337	0.19818
FAM73A	0.351697	0.505066
FUBP1	0.405915	0.555665
DNAJB4	0.932682	0.950634
RP11-475O6.1	0.261426	0.414754
TTLL7	0.364474	0.518163
RP11-486G15.2	0.621573	0.727739
PRKACB	0.118108	0.239531
RPF1	0.54333	0.670073
GNG5	0.0365175	0.0998117
CTBS	0.87978	0.913624
SSX2IP	0.00968792	0.0344185
MCOLN2	0.0447132	0.117003
MCOLN3	0.28095	0.434937
SYDE2	0.676331	0.76907
C1orf52	0.696865	0.783803
BCL10	0.054573	0.136644
RP11-131L23.1	0.552462	0.67657
DDAH1	3.29546e-05	0.000254572
CYR61	1.02096e-07	1.2458e-06
ZNHIT6	0.356145	0.509344
ODF2L	0.000112437	0.000769209
SH3GLB1	0.000255727	0.00158038
2019-09-15	0.0261965	0.0770079
HS2ST1	0.667786	0.76254
LMO4	0.451246	0.594943
PKN2	0.229045	0.378803
GTF2B	0.0366668	0.100141
CCBL2	0.440864	0.587113
RBMXL1	0.079312	0.180183
GBP3	0.631954	0.735007
GBP2	0.151402	0.285139
LRRC8B	0.111026	0.229475
LRRC8C	0.948101	0.961476
RP5-943J3.2	0.796515	0.854601
LRRC8D	0.491163	0.626603
ZNF326	0.58873	0.704324
RP4-665J23.1	0.204876	0.351006
ZNF644	0.699915	0.786094
CDC7	0.00147564	0.00722662
EPHX4	0.0389949	0.105195
GLMN	0.239568	0.391421
RPAP2	0.580947	0.698263
EVI5	0.106448	0.222687
RPL5	4.86163e-05	0.000362831
MTF2	0.0462219	0.119933
TMED5	0.542099	0.669226
CCDC18	0.0247126	0.0735125
DR1	0.042	0.11131
FNBP1L	0.0149886	0.0494183
BCAR3	0.0644067	0.154893
DNTTIP2	0.649644	0.748211
GCLM	0.0620067	0.150162
ARHGAP29	1.5485e-14	4.34897e-13
ABCD3	0.785045	0.846988
F3	0.0728113	0.169125
SLC44A3	0.319334	0.474046
CNN3	0.692908	0.780943
ALG14	0.999875	0.999875
TMEM56	0.236754	0.388097
PTBP2	0.811579	0.866676
DPYD	0.672352	0.76628
SNX7	0.761708	0.830721
PLPPR5	0.0473996	0.12228
AGL	0.589311	0.704807
RP5-884G6.2	0.177058	0.31701
SLC35A3	0.155959	0.291145
MFSD14A	0.691254	0.78017
SASS6	0.00379961	0.0159022
TRMT13	0.0780172	0.177882
DBT	0.532196	0.661561
RTCA	0.00116361	0.00593745
CDC14A	0.106602	0.222875
EXTL2	0.781767	0.84527
RP4-549L20.3	0.171282	0.309988
SLC30A7	0.629619	0.733569
DPH5	0.14989	0.283244
RP11-421L21.3	0.411773	0.560864
RNPC3	0.333502	0.48793
PRMT6	0.457013	0.5999
VAV3	0.00398641	0.0165146
SLC25A24	0.0213663	0.0656414
RP11-483I13.5	0.0255887	0.0756
FAM102B	7.07247e-14	1.8584e-12
HENMT1	0.00390885	0.0162224
PRPF38B	0.461132	0.602481
STXBP3	0.0304247	0.086463
AKNAD1	0.961947	0.970622
GPSM2	6.57348e-05	0.000474508
CLCC1	0.917626	0.939321
WDR47	0.104593	0.219834
TAF13	0.0389248	0.105046
RP5-1065J22.8	0.158444	0.29408
TMEM167B	0.367756	0.521063
C1orf194	0.353426	0.506814
KIAA1324	4.70055e-05	0.000351376
SARS	0.000929414	0.00489734
CELSR2	0.00356513	0.0151018
PSRC1	4.46845e-05	0.000335291
SORT1	0.301834	0.456618
PSMA5	0.0699792	0.16453
ATXN7L2	0.0572786	0.141781
CYB561D1	0.762417	0.831101
AMIGO1	0.753957	0.824887
GNAI3	0.0452514	0.118011
AMPD2	0.554239	0.677848
GSTM4	1.3161e-25	9.46092e-24
RP4-735C1.4	0.900457	0.92836
GSTM3	0.151879	0.285719
CSF1	0.457581	0.600205
AHCYL1	0.00593096	0.0230687
STRIP1	0.779234	0.843562
RP4-773N10.4	0.267694	0.420848
RBM15	0.172751	0.311873
SLC16A4	0.861371	0.901324
RP5-1074L1.4	0.236342	0.387636
LAMTOR5	0.77757	0.842306
LRIF1	0.28528	0.439629
RP11-96K19.5	0.659607	0.756876
DRAM2	0.205306	0.351439
CEPT1	0.32575	0.48018
RP5-1180E21.5	0.359667	0.513112
DENND2D	0.818782	0.871215
PIFO	0.435676	0.583029
WDR77	0.094658	0.205041
ATP5F1	0.00386754	0.0160996
RAP1A	0.0185154	0.0586355
FAM212B	0.363144	0.516797
DDX20	0.0251978	0.0746518
RP11-88H9.2	0.731961	0.808151
CTTNBP2NL	0.0437168	0.114889
WNT2B	0.604805	0.716276
ST7L	0.0267501	0.0782976
CAPZA1	0.000888824	0.00470849
MOV10	0.0446779	0.116933
RHOC	4.60298e-12	9.66138e-11
PPM1J	0.592888	0.707234
SLC16A1	0.0935947	0.203245
SLC16A1-AS1	0.592162	0.706704
LRIG2	0.801722	0.85866
MAGI3	0.00700497	0.0264167
PHTF1	0.249407	0.401998
RSBN1	0.296829	0.451366
PTPN22	0.00581687	0.0227141
AP4B1-AS1	0.264739	0.417859
BCL2L15	0.0698059	0.164234
AP4B1	0.112131	0.231057
DCLRE1B	0.000497036	0.00284953
HIPK1-AS1	0.142097	0.273471
HIPK1	0.216392	0.364146
OLFML3	0.565844	0.686774
TRIM33	1.8065e-05	0.000148744
BCAS2	0.0204608	0.0635917
DENND2C	0.0504626	0.128734
NRAS	0.00816973	0.0299621
CSDE1	9.52097e-18	3.56048e-16
SIKE1	0.632015	0.735007
VANGL1	0.357724	0.510971
SLC22A15	0.607287	0.717613
ATP1A1	0.0581942	0.14341
CD58	0.00622261	0.0240479
IGSF3	0.0112226	0.0389415
PTGFRN	9.2986e-06	8.10247e-05
RP11-27K13.3	0.194584	0.338897
TTF2	1.92247e-10	3.38052e-09
TRIM45	0.858143	0.899303
VTCN1	5.76001e-05	0.000422088
MAN1A2	0.691532	0.780199
FAM46C	0.000830526	0.00444893
GDAP2	0.221422	0.369632
WDR3	0.0994549	0.21213
WARS2	0.000599957	0.00334827
RP11-418J17.1	0.468095	0.60794
ZNF697	0.0105923	0.0371482
PHGDH	3.69446e-07	4.15372e-06
REG4	0.207801	0.354366
NOTCH2	0.000747953	0.00407905
SEC22B	0.220283	0.368414
AC253572.1	0.0173288	0.0556655
NBPF26	0.0519141	0.131555
SRGAP2C	0.0782096	0.178161
RP11-14N7.2	0.380668	0.532571
NBPF15	0.286929	0.441337
SRGAP2B	0.328528	0.482889
FAM72D	0.117734	0.239226
CH17-373J23.1	0.151226	0.285087
NBPF20	0.83054	0.879813
GPR89A	0.0548731	0.137148
PDZK1	0.0798303	0.180945
RNF115	0.543659	0.670121
POLR3C	0.652222	0.750326
NUDT17	0.0244073	0.0727972
PIAS3	0.65902	0.756515
ANKRD35	0.010407	0.0366187
ITGA10	0.254351	0.407044
PEX11B	0.00454435	0.0184622
RBM8A	0.0264422	0.0775602
RP11-315I20.1	0.00939684	0.033575
LIX1L	0.0485174	0.124562
ANKRD34A	0.0743778	0.171705
POLR3GL	3.75833e-06	3.52081e-05
TXNIP	9.26538e-13	2.10389e-11
NBPF10	0.00110751	0.00570786
NOTCH2NL	0.481117	0.617943
CH17-353B19.1	0.667944	0.762657
NBPF12	0.412797	0.561815
PRKAB2	0.666689	0.76179
RP11-337C18.8	0.445769	0.590707
FMO5	0.229737	0.379539
CHD1L	0.694456	0.782135
BCL9	0.219747	0.367854
ACP6	1.41918e-06	1.44671e-05
GPR89B	0.611879	0.72056
RP11-94I2.4	0.189421	0.332619
NBPF11	0.00675223	0.0257345
LINC01138	0.00459141	0.0186043
AC245100.1	0.0547342	0.1369
NBPF14	0.0189423	0.0597464
PDE4DIP	0.0157715	0.0515461
NBPF9	0.374217	0.526614
CH17-189H20.1	1.91381e-10	3.37386e-09
NBPF19	0.00294727	0.0128992
LINC00869	2.52993e-06	2.44942e-05
FAM231D	0.207232	0.353907
HIST2H2BF	0.061863	0.149905
RP11-196G18.3	0.0355791	0.0978444
HIST2H4A	0.0368812	0.100568
HIST2H2AA3	0.563953	0.685619
HIST2H2BE	2.13821e-06	2.11293e-05
RP11-196G18.24	0.00558565	0.0219409
HIST2H2AA4	0.604975	0.716276
RP11-196G18.23	2.24248e-06	2.20341e-05
HIST2H2AC	2.51667e-05	0.000198925
HIST2H2AB	0.546273	0.672165
BOLA1	4.87221e-10	8.12464e-09
SF3B4	0.0821449	0.184653
MTMR11	0.0960574	0.207327
OTUD7B	0.514673	0.647788
VPS45	0.0745749	0.171928
PLEKHO1	5.80902e-17	2.01991e-15
ANP32E	3.40643e-13	8.30594e-12
APH1A	0.371059	0.523924
C1orf54	0.182587	0.323949
CIART	0.249441	0.401998
MRPS21	0.00130517	0.00653009
PRPF3	0.311844	0.466572
RPRD2	0.0023163	0.0104987
TARS2	0.137344	0.26684
FALEC	0.818232	0.870831
MCL1	0.0106057	0.0371857
ENSA	1.25958e-16	4.28561e-15
GOLPH3L	0.578618	0.696372
CTSK	0.623729	0.729086
ARNT	0.219612	0.367672
SETDB1	0.0974544	0.209268
CERS2	0.0679807	0.16095
RP11-316M1.3	0.0264833	0.0776478
ANXA9	1.20205e-24	7.75688e-23
FAM63A	6.24572e-06	5.63048e-05
PRUNE	0.162733	0.299438
BNIPL	0.172565	0.311741
C1orf56	0.0396354	0.106694
CDC42SE1	0.0207015	0.0641958
MLLT11	0.215476	0.363202
GABPB2	0.0011474	0.00587203
SEMA6C	0.0025663	0.0114448
SCNM1	0.644853	0.744575
LYSMD1	0.0329207	0.0920666
VPS72	0.030009	0.0855795
PIP5K1A	0.0557635	0.138998
PSMD4	0.0204736	0.063607
RP11-126K1.2	2.29794e-05	0.000183544
ZNF687	0.968021	0.975757
PI4KB	0.147988	0.280916
RFX5	0.115988	0.236824
RP11-126K1.6	0.392094	0.542843
SELENBP1	2.44128e-17	8.82038e-16
PSMB4	0.000282785	0.00172304
POGZ	0.591259	0.705999
CGN	0.0140982	0.0470301
TUFT1	1.37838e-05	0.000116394
SNX27	0.955798	0.966385
MRPL9	0.000241612	0.00150029
OAZ3	0.0759304	0.174097
TDRKH	0.270337	0.423612
RP11-98D18.9	0.941375	0.956823
RORC	0.000217059	0.00136699
C2CD4D	0.133387	0.26094
THEM4	0.00230108	0.0104331
S100A10	1.50158e-156	1.04164e-152
S100A11	5.30272e-129	1.4714e-125
TCHH	0.0783253	0.178291
CRCT1	0.914783	0.937652
SPRR1B	3.70216e-43	7.90212e-41
S100A9	4.25528e-11	8.05426e-10
S100A8	0.0436827	0.114862
S100A6	4.10165e-10	6.87274e-09
S100A4	0.000780596	0.00422716
S100A3	0.213513	0.360945
S100A2	1.99254e-87	2.30371e-84
S100A16	3.76776e-05	0.000286904
S100A14	4.34098e-23	2.49904e-21
S100A13	0.000945196	0.00496729
S100A1	0.241178	0.393104
RP1-178F15.4	0.0238824	0.0715645
CHTOP	0.167534	0.305396
SNAPIN	0.103244	0.218144
ILF2	0.00380304	0.015907
NPR1	0.0540734	0.135785
INTS3	0.588707	0.704324
SLC27A3	0.0623731	0.150944
GATAD2B	0.0571077	0.141483
DENND4B	0.0962308	0.207564
CRTC2	0.636636	0.738643
SLC39A1	0.0669036	0.15916
RP11-422P24.12	0.254479	0.407132
RP11-422P24.10	0.665658	0.76105
CREB3L4	0.000935971	0.00492441
JTB	5.47928e-09	7.92696e-08
RP11-422P24.11	0.192454	0.336285
RAB13	0.376024	0.528406
RPS27	0.0996344	0.212307
NUP210L	0.0383781	0.103914
TPM3	0.0625104	0.151171
C1orf43	0.0996275	0.212307
UBAP2L	0.120103	0.242019
HAX1	0.00372968	0.0156624
ATP8B2	0.88858	0.919737
IL6R	0.0797055	0.180751
UBE2Q1	0.578981	0.696518
ADAR	0.583036	0.699945
PMVK	5.33876e-13	1.26399e-11
PBXIP1	0.000311755	0.00187822
PYGO2	0.0553803	0.138192
RP11-307C12.12	0.00164353	0.00786829
SHC1	0.0298431	0.0852157
CKS1B	7.49031e-61	3.35228e-58
FLAD1	0.130564	0.2574
ZBTB7B	0.539869	0.66744
DCST2	0.546826	0.672398
RP11-307C12.11	0.345956	0.499563
ADAM15	0.00629303	0.0242459
EFNA4	0.0712287	0.166565
EFNA3	0.0658191	0.157362
EFNA1	1.3353e-07	1.59569e-06
SLC50A1	0.00761094	0.0282791
DPM3	9.09743e-13	2.07595e-11
KRTCAP2	0.44113	0.587355
MUC1	1.90631e-21	9.72361e-20
RP11-263K19.4	0.0561495	0.139759
THBS3	0.490949	0.626454
MTX1	0.00168335	0.00801469
GBA	0.00196305	0.00913325
FAM189B	3.40784e-05	0.000262523
SCAMP3	0.764979	0.832679
CLK2	0.386805	0.538384
HCN3	0.198288	0.343152
FDPS	1.11883e-05	9.61158e-05
RUSC1-AS1	0.488414	0.623908
RUSC1	3.53087e-09	5.26745e-08
ASH1L	0.245748	0.39761
ASH1L-AS1	0.295109	0.449661
MSTO1	0.131549	0.258714
YY1AP1	0.829915	0.879449
DAP3	0.000152321	0.00100817
GON4L	0.297129	0.451601
RIT1	0.0069854	0.0263787
KIAA0907	0.488088	0.623612
ARHGEF2	0.620148	0.726744
SSR2	1.55836e-11	3.10197e-10
UBQLN4	0.0417596	0.110842
LAMTOR2	0.081263	0.183235
RAB25	0.106938	0.223408
MEX3A	8.32641e-21	3.95619e-19
LMNA	5.22068e-05	0.000386257
SEMA4A	0.30281	0.457497
SLC25A44	0.228161	0.377836
PMF1	0.000865711	0.0046054
PAQR6	0.0863651	0.191258
SMG5	0.86365	0.902825
TMEM79	0.0311103	0.0880686
GLMP	0.00113608	0.00583405
CCT3	0.000143574	0.000956744
TSACC	0.136963	0.266287
RHBG	0.495866	0.630235
MEF2D	0.848609	0.89309
RP11-284F21.8	0.477563	0.615344
IQGAP3	0.0332268	0.0928104
APOA1BP	0.00124685	0.00628133
GPATCH4	1.74101e-05	0.000143437
RP11-284F21.9	0.607404	0.717644
RP11-284F21.10	0.316435	0.471104
NES	0.0030815	0.0134105
CRABP2	2.37756e-22	1.28351e-20
ISG20L2	0.0597525	0.146055
RRNAD1	0.177832	0.317943
MRPL24	0.00016201	0.00106326
HDGF	1.21155e-05	0.000103377
PRCC	0.0248122	0.0737452
ARHGEF11	0.520959	0.652675
ETV3	0.495121	0.629625
DUSP23	0.289682	0.444107
TAGLN2	0.00886163	0.0320089
IGSF9	0.156245	0.291549
PIGM	0.285744	0.440099
IGSF8	0.816267	0.869748
PEA15	0.0367941	0.10035
DCAF8	0.846963	0.89203
PEX19	0.0140224	0.0467999
COPA	0.186974	0.329324
NCSTN	0.0707876	0.166009
SLAMF7	0.804575	0.860786
F11R	0.000270883	0.00166441
TSTD1	4.33591e-15	1.2745e-13
USF1	0.0156304	0.0511694
ARHGAP30	0.000115967	0.000789463
PVRL4	1.53857e-12	3.38291e-11
KLHDC9	0.259134	0.412249
PFDN2	0.012512	0.042641
NIT1	0.231056	0.381128
DEDD	0.0583523	0.14367
UFC1	0.0392602	0.105807
USP21	0.596592	0.709934
PPOX	0.168934	0.307382
B4GALT3	0.179271	0.319774
NDUFS2	0.0382394	0.10362
TOMM40L	0.0956672	0.206743
SDHC	0.121786	0.244546
FCRLB	0.000770146	0.00417873
DUSP12	0.396919	0.547333
ATF6	0.720714	0.800896
NOS1AP	1.43667e-05	0.000120949
C1orf226	0.000493293	0.00283041
UHMK1	0.527114	0.657424
UAP1	0.445852	0.590707
HSD17B7	0.935138	0.952558
NUF2	0.0210863	0.065026
PBX1	4.35526e-14	1.16425e-12
MGST3	0.0146601	0.0484848
ALDH9A1	0.09249	0.201497
TMCO1	0.00900351	0.0324117
UCK2	0.156293	0.291549
POGK	0.422437	0.57036
TADA1	0.347811	0.5013
POU2F1	0.195797	0.340242
CREG1	0.41659	0.565093
MPZL1	0.0268018	0.0784324
MPC2	9.66023e-17	3.32571e-15
DCAF6	0.878754	0.913086
GPR161	7.01562e-05	0.000503022
TIPRL	0.136882	0.266204
SFT2D2	0.0117476	0.0404531
ATP1B1	4.42745e-09	6.50015e-08
NME7	0.207295	0.353928
BLZF1	0.806843	0.86268
SLC19A2	0.0381	0.103282
C1orf112	0.091903	0.200477
SELL	0.0805646	0.182223
METTL18	0.480618	0.61786
SCYL3	0.395232	0.545777
KIFAP3	0.97988	0.984849
GORAB	0.545984	0.672017
FMO4	0.750471	0.822111
PRRC2C	0.373275	0.525812
VAMP4	0.628221	0.732185
METTL13	0.130093	0.256817
DNM3	3.57982e-24	2.18795e-22
PIGC	0.195145	0.339492
C1orf105	0.00111293	0.00573158
SUCO	0.00208732	0.00962107
RP11-296O14.3	0.518001	0.650149
PRDX6	0.00352346	0.0149585
KLHL20	0.614276	0.722304
CENPL	6.0353e-05	0.000439547
DARS2	6.65082e-05	0.000479094
ZBTB37	0.323995	0.478632
RC3H1	0.111768	0.230502
RABGAP1L	0.551036	0.675316
CACYBP	1.14038e-05	9.79062e-05
MRPS14	6.9879e-07	7.49808e-06
KIAA0040	0.00798946	0.0294333
RFWD2	0.0349512	0.0965386
RASAL2	0.0544217	0.136438
RP5-1098D14.1	0.391873	0.54269
RALGPS2	0.00518332	0.0206501
FAM20B	0.154109	0.288777
TOR3A	0.0376276	0.102249
ABL2	0.132224	0.259326
SOAT1	0.0913514	0.199749
TDRD5	0.24891	0.401369
TOR1AIP2	0.0559938	0.139422
RP11-533E19.7	0.302267	0.457024
TOR1AIP1	0.304283	0.459321
CEP350	0.307211	0.462383
QSOX1	9.59511e-12	1.95768e-10
LHX4	0.0799103	0.181067
ACBD6	0.0229511	0.0693347
XPR1	0.60135	0.713563
RP11-46A10.5	0.549014	0.67364
KIAA1614-AS1	0.604621	0.716273
STX6	0.000597458	0.00333567
MR1	0.270331	0.423612
IER5	8.70192e-06	7.62187e-05
GLUL	0.00821828	0.0300925
RNASEL	0.0202256	0.0630229
RGS16	8.15062e-13	1.8847e-11
NPL	0.644418	0.744249
DHX9	0.0105795	0.0371221
LAMC1	1.45003e-05	0.000121999
LAMC2	1.0313e-09	1.64462e-08
NMNAT2	0.648199	0.747123
SMG7	0.735276	0.810908
NCF2	6.44326e-24	3.90366e-22
ARPC5	0.105616	0.221346
RGL1	0.00894944	0.0322589
TSEN15	0.00501962	0.0200988
RP11-382D12.2	0.129043	0.255143
C1orf21	4.08218e-16	1.32949e-14
EDEM3	0.695604	0.782964
RNF2	0.000434102	0.0025242
TRMT1L	0.529308	0.659153
SWT1	0.614611	0.722514
IVNS1ABP	0.561425	0.683444
HMCN1	2.90921e-06	2.78553e-05
PRG4	0.368591	0.521665
TPR	0.26005	0.413327
C1orf27	0.480454	0.61786
RGS2	0.0402668	0.1081
UCHL5	0.000533943	0.00302788
TROVE2	0.118812	0.240396
RP11-101E13.5	0.177146	0.317082
GLRX2	0.0141274	0.0471163
CDC73	0.0287026	0.0825833
ASPM	5.47611e-07	5.96354e-06
ZBTB41	0.0289523	0.0831645
DENND1B	0.00286204	0.0125698
C1orf53	0.0322523	0.0904891
NEK7	0.24281	0.39456
MIR181A1HG	1.26365e-09	1.99226e-08
NR5A2	0.0460024	0.11952
ZNF281	0.0576222	0.142466
KIF14	1.17591e-08	1.66136e-07
DDX59	0.701178	0.786812
CAMSAP2	0.00276692	0.0122139
C1orf106	1.55373e-32	1.75255e-30
ASCL5	0.0857076	0.190191
TMEM9	0.1967	0.341383
PKP1	2.00026e-12	4.35662e-11
TNNT2	0.537569	0.665854
LAD1	2.87266e-07	3.30474e-06
PHLDA3	1.81817e-05	0.000149528
CSRP1	2.23201e-05	0.000179622
RP11-134G8.7	0.650988	0.749304
RP11-134G8.5	0.55499	0.678488
NAV1	0.331304	0.485787
IPO9-AS1	0.660944	0.757864
IPO9	0.0976556	0.209627
SHISA4	0.372451	0.525354
TIMM17A	0.10621	0.222322
RNPEP	0.0574192	0.142078
RP11-465N4.4	0.328448	0.482824
ELF3	0.19225	0.336036
GPR37L1	0.00414938	0.0170979
ARL8A	6.17033e-07	6.67242e-06
PTPN7	0.0172552	0.0554676
UBE2T	5.88717e-30	5.67213e-28
PPP1R12B	0.243122	0.394927
KDM5B	1.39741e-18	5.53934e-17
PCAT6	4.37173e-29	3.91249e-27
RABIF	0.0120537	0.0413331
KLHL12	0.6363	0.738314
ADIPOR1	3.176e-08	4.16876e-07
CYB5R1	0.0012124	0.00613901
TMEM183A	0.000144587	0.000962405
PPFIA4	0.168047	0.30617
ADORA1	0.60131	0.713563
MYBPH	0.0213607	0.0656385
BTG2	6.80561e-08	8.59937e-07
ATP2B4	0.00414936	0.0170979
ZC3H11A	0.41377	0.562642
ZBED6	0.0534668	0.134614
SNRPE	1.65508e-08	2.28484e-07
SOX13	0.113018	0.232366
ETNK2	0.0307178	0.0871352
KISS1	0.561695	0.683515
GOLT1A	0.00366578	0.0154305
PLEKHA6	0.0132448	0.044696
PPP1R15B	0.0231928	0.0699058
PIK3C2B	0.00898369	0.0323571
MDM4	0.191174	0.334609
LRRN2	0.176979	0.316949
TMEM81	0.429197	0.576858
RBBP5	0.952494	0.964239
DSTYK	0.630797	0.734394
TMCC2	0.0174685	0.0560495
NUAK2	2.48613e-10	4.30081e-09
CDK18	0.00468191	0.0188938
ELK4	0.00507129	0.0202547
SLC45A3	0.104346	0.219526
NUCKS1	8.58406e-32	9.09124e-30
RAB29	0.603404	0.715188
SLC41A1	0.0627045	0.151535
FAM72A	0.183662	0.325307
SRGAP2	0.0408646	0.109154
IKBKE	0.120633	0.242807
RASSF5	0.0585974	0.144043
EIF2D	0.0134078	0.0451175
DYRK3	0.952451	0.964239
MAPKAPK2	0.00214509	0.00984187
IL20	0.0124113	0.0423705
FCMR	0.470574	0.609593
PFKFB2	0.315578	0.470333
CD55	0.315116	0.469947
CD46	0.478313	0.615767
C1orf132	0.679463	0.771457
PLXNA2	2.35819e-05	0.000187493
LAMB3	9.96527e-36	1.44019e-33
G0S2	0.0588919	0.144613
C1orf74	0.59917	0.7118
IRF6	0.156611	0.291889
DIEXF	0.676009	0.768766
SERTAD4-AS1	5.61548e-05	0.000413311
SERTAD4	0.0282632	0.0816755
HHAT	0.0460886	0.119677
RCOR3	0.3836	0.535675
TRAF5	0.1757	0.315598
LINC00467	0.0403036	0.108136
SLC30A1	0.316257	0.47099
NEK2	0.0255396	0.0755033
LPGAT1	0.294301	0.448914
INTS7	0.340039	0.494518
DTL	0.000108056	0.000741793
PPP2R5A	0.194402	0.338755
TMEM206	0.048184	0.123912
NENF	7.39258e-11	1.35667e-09
RP11-61J19.5	0.314356	0.469267
ATF3	1.23627e-08	1.7378e-07
NSL1	0.290904	0.445184
TATDN3	0.992919	0.994424
FLVCR1-AS1	0.0673545	0.159986
FLVCR1	0.169526	0.308086
VASH2	0.0688964	0.162533
ANGEL2	0.0544467	0.136476
RPS6KC1	0.119791	0.241813
SMYD2	0.00113861	0.00584218
PTPN14	0.918533	0.940011
CENPF	6.76797e-08	8.57524e-07
KCNK2	3.07921e-11	5.93347e-10
KCTD3	1.57279e-15	4.85987e-14
GPATCH2	8.21736e-07	8.70952e-06
SPATA17	0.0174424	0.0559799
RRP15	0.73005	0.806903
TGFB2-AS1	0.00248534	0.0111375
TGFB2	2.85362e-20	1.29383e-18
LYPLAL1	0.0628804	0.151881
EPRS	0.310766	0.465662
BPNT1	0.22263	0.371157
IARS2	3.95907e-05	0.00029999
RAB3GAP2	0.840925	0.887812
MARK1	0.166037	0.303509
C1orf115	0.00261533	0.0116373
2019-03-02	0.519392	0.651188
2019-03-01	0.0282169	0.0815928
DUSP10	0.000233431	0.00145295
TAF1A	0.832063	0.880888
TAF1A-AS1	0.443393	0.589019
MIA3	0.394587	0.545215
AIDA	0.0645025	0.155042
BROX	0.000166731	0.0010896
RP11-452F19.3	0.00088264	0.00468109
DISP1	0.491835	0.626821
TLR5	0.186089	0.328551
SUSD4	0.717415	0.798313
CAPN8	0.217055	0.364873
CAPN2	1.39895e-11	2.80478e-10
TP53BP2	0.0191658	0.060243
FBXO28	0.199553	0.344621
DEGS1	0.0955565	0.206535
NVL	0.312521	0.467283
CNIH4	0.0697897	0.164224
WDR26	0.265824	0.418716
CNIH3	0.0600151	0.146438
DNAH14	0.742798	0.816221
LBR	0.662381	0.758804
ENAH	0.0037299	0.0156624
SRP9	0.166365	0.303864
EPHX1	0.0320397	0.0900566
RP11-285F7.2	0.284889	0.439274
TMEM63A	0.0343845	0.0951627
PYCR2	0.000335336	0.00200278
SDE2	0.262112	0.415319
RP11-396C23.4	0.094891	0.205449
H3F3A	6.79036e-06	6.07411e-05
RP11-396C23.2	0.0376807	0.102346
ACBD3	0.0911246	0.199348
LIN9	0.351913	0.505227
PARP1	4.33135e-09	6.3658e-08
C1orf95	9.51608e-14	2.48169e-12
ITPKB	0.848757	0.893177
PSEN2	0.00544848	0.0214507
ADCK3	0.000180383	0.00116294
CDC42BPA	0.0504674	0.128734
CTD-2090I13.1	0.772149	0.838312
ZNF678	0.180358	0.32126
SNAP47	0.0374749	0.101946
JMJD4	0.80098	0.858065
WNT9A	0.287135	0.441488
ARF1	0.071566	0.167184
C1orf35	7.87965e-09	1.13053e-07
MRPL55	7.07893e-30	6.63602e-28
GUK1	2.84679e-08	3.79043e-07
IBA57	6.13183e-05	0.000445875
C1orf145	0.309082	0.464195
OBSCN	0.969954	0.97728
TRIM11	0.453298	0.596684
HIST3H2A	5.77718e-11	1.0687e-09
HIST3H2BB	0.105233	0.220811
RNF187	0.0729825	0.169409
RHOU	0.33246	0.486864
RP5-1065P14.2	0.026204	0.0770079
RAB4A	0.965326	0.973324
CCSAP	0.038426	0.103991
NUP133	0.188255	0.331033
ABCB10	0.466091	0.606566
TAF5L	0.581493	0.698739
URB2	0.636922	0.738851
GALNT2	9.17524e-09	1.30695e-07
PGBD5	0.0821068	0.184597
COG2	0.0441808	0.115916
CAPN9	0.186702	0.32902
C1orf198	0.194782	0.339032
TTC13	0.2623	0.415523
ARV1	0.0301601	0.08594
FAM89A	0.013185	0.0445517
C1orf131	0.00102521	0.00532324
GNPAT	0.769572	0.836412
EXOC8	0.288377	0.442879
SPRTN	0.0882149	0.194269
EGLN1	0.0359597	0.0986369
RP11-295G20.2	0.00156108	0.00754125
TSNAX	0.549659	0.674089
DISC1	0.905252	0.930646
SIPA1L2	0.546235	0.672165
MAP10	0.46627	0.60668
NTPCR	0.0793801	0.180219
PCNXL2	0.339012	0.49349
RP5-862P8.2	0.4414	0.587558
KCNK1	0.355792	0.509016
RP5-827C21.4	0.227477	0.377063
COA6	0.000164504	0.00107657
TARBP1	0.176493	0.316382
IRF2BP2	0.598125	0.711331
RP11-443B7.1	0.36474	0.518376
TOMM20	0.671034	0.765052
RBM34	0.443932	0.589389
ARID4B	0.0126414	0.0429966
GGPS1	0.0838173	0.187419
TBCE	0.186808	0.329073
B3GALNT2	0.552908	0.676996
GNG4	0.547069	0.672459
LYST	2.60318e-10	4.48653e-09
GPR137B	5.23249e-09	7.6096e-08
ERO1B	0.26591	0.418764
EDARADD	0.0745758	0.171928
LGALS8	0.0166222	0.0537569
LGALS8-AS1	0.0367071	0.100192
HEATR1	0.551116	0.675338
MTR	0.297465	0.45198
MTRNR2L11	0.0994942	0.212171
FH	0.164992	0.302272
OPN3	0.000140731	0.000941418
CHML	0.459942	0.601662
EXO1	4.1426e-06	3.85735e-05
CEP170	0.423197	0.571151
SDCCAG8	0.95361	0.964946
ADSS	0.0309404	0.0877129
DESI2	0.00429254	0.0175937
COX20	2.37294e-26	1.77001e-24
HNRNPU-AS1	0.326801	0.481217
HNRNPU	0.00883915	0.0319527
EFCAB2	8.60036e-06	7.54244e-05
SMYD3	0.0123822	0.0422922
TFB2M	0.202926	0.348588
CNST	0.60159	0.713687
RP11-439E19.7	0.0411564	0.109682
SCCPDH	0.00717701	0.0269264
AHCTF1	0.138305	0.26807
ZNF695	0.375028	0.527274
ZNF670	0.414689	0.563466
ZNF669	0.00936234	0.0334862
ZNF124	0.700449	0.786327
RP11-488L18.10	0.877724	0.912722
ZNF496	0.381789	0.533859
SH3BP5L	0.955608	0.966334
ZNF672	0.307113	0.462336
ZNF692	0.014596	0.0483375
PGBD2	0.555794	0.678912
FAM110C	0.000141632	0.00094608
SH3YL1	8.72619e-07	9.19964e-06
ACP1	0.0126536	0.0430178
TMEM18	1.33356e-07	1.59499e-06
RP13-539J13.1	0.348571	0.501928
AC144450.2	0.563799	0.685553
PXDN	2.3251e-10	4.04748e-09
TSSC1	0.893319	0.923085
TRAPPC12	0.111723	0.230456
ADI1	1.62184e-15	5.00031e-14
AC142528.1	0.0339471	0.0942293
RNASEH1	0.00646742	0.0248144
RNASEH1-AS1	0.0202476	0.0630562
RPS7	0.000969502	0.00507388
SOX11	0.311675	0.46647
CMPK2	0.521694	0.653103
RNF144A	0.511633	0.645132
ID2	8.17594e-05	0.000576387
KIDINS220	0.164298	0.301277
MBOAT2	4.08659e-05	0.000308305
ASAP2	0.00870212	0.0315642
ITGB1BP1	9.49443e-06	8.25349e-05
CPSF3	0.0339457	0.0942293
IAH1	0.0268251	0.0784676
ADAM17	0.0263264	0.0772857
RP11-214N9.1	0.0682705	0.161498
YWHAQ	0.000391043	0.00229304
TAF1B	0.0013134	0.00656417
RP11-95D17.1	0.746985	0.819392
GRHL1	0.108928	0.22651
RP11-254F7.2	0.2776	0.431774
KLF11	0.612705	0.721067
RP11-254F7.4	0.51762	0.649847
RRM2	6.57348e-35	8.68576e-33
HPCAL1	0.620541	0.727055
ODC1	0.0019471	0.00906746
NOL10	0.307609	0.462882
RN7SL832P	0.590144	0.705225
ATP6V1C2	0.432432	0.580117
PDIA6	0.0148606	0.049066
RP11-245G13.2	0.00881389	0.0318696
KCNF1	0.0348727	0.0963792
C2orf50	0.0048481	0.0194851
PQLC3	0.251499	0.404088
ROCK2	0.0469953	0.121553
E2F6	0.583641	0.700471
GREB1	2.67436e-23	1.56557e-21
LPIN1	0.175807	0.315706
TRIB2	0.000423668	0.00246766
FAM84A	1.84525e-08	2.52975e-07
NBAS	0.872304	0.90913
DDX1	0.140881	0.271847
FAM49A	0.621927	0.727969
SMC6	0.975121	0.981274
GEN1	0.0475971	0.122744
KCNS3	0.252827	0.40519
RDH14	0.260361	0.413644
LINC01376	0.950034	0.962522
LINC00954	0.784462	0.846866
TTC32	0.0272389	0.0794602
WDR35	0.899866	0.927889
MATN3	0.0102039	0.0360041
LAPTM4A	5.13676e-16	1.6459e-14
SDC1	5.29841e-12	1.09717e-10
PUM2	0.283652	0.437877
RHOB	0.00104274	0.00539812
HS1BP3	0.149512	0.282682
LDAH	0.388366	0.53979
KLHL29	0.153351	0.287823
ATAD2B	0.174924	0.314731
UBXN2A	0.0990466	0.21177
MFSD2B	0.704875	0.789492
C2orf44	0.685055	0.775557
FKBP1B	0.38659	0.538322
SF3B6	0.0423986	0.112174
FAM228B	0.673571	0.766873
TP53I3	0.000501696	0.00286796
PFN4	0.278942	0.432953
ITSN2	0.0176987	0.0565266
NCOA1	0.183579	0.325243
PTRHD1	0.00782339	0.0289444
CENPO	0.00237328	0.0107185
ADCY3	0.00912377	0.0327851
DNAJC27	0.105657	0.2214
DNAJC27-AS1	0.171546	0.310304
EFR3B	0.160556	0.296898
DNMT3A	0.00246635	0.0110631
DTNB	0.282163	0.436279
ASXL2	0.670851	0.764969
KIF3C	2.3618e-10	4.10621e-09
RAB10	0.0402329	0.10803
HADHA	0.22161	0.369811
HADHB	0.166448	0.303895
EPT1	0.101155	0.214907
SLC35F6	0.593312	0.707484
CENPA	1.49928e-06	1.51943e-05
DPYSL5	0.514719	0.647788
MAPRE3	9.54689e-08	1.17319e-06
TMEM214	0.0525651	0.132839
AGBL5	0.0251888	0.0746518
OST4	6.20275e-08	7.88068e-07
EMILIN1	0.0508735	0.129603
KHK	3.76504e-08	4.90941e-07
CGREF1	0.000672872	0.00370747
ABHD1	0.00048981	0.00281509
PREB	0.0703895	0.165411
SLC5A6	0.0163043	0.0529261
ATRAID	2.02779e-07	2.37815e-06
CAD	0.158004	0.293656
SLC30A3	0.462208	0.603433
TRIM54	0.605071	0.716276
UCN	0.135731	0.264449
MPV17	0.0464094	0.12033
GTF3C2	0.0364504	0.0996871
AC074117.10	0.422446	0.57036
EIF2B4	0.773833	0.83955
SNX17	0.203777	0.349685
ZNF513	0.778764	0.843185
PPM1G	8.9673e-06	7.84511e-05
NRBP1	0.00107635	0.00556177
KRTCAP3	6.58566e-05	0.00047514
IFT172	0.546921	0.672455
FNDC4	0.078596	0.178819
ZNF512	0.613071	0.721377
CCDC121	0.300343	0.455056
GPN1	0.125973	0.250682
SUPT7L	0.468334	0.60794
SLC4A1AP	0.277297	0.431496
MRPL33	0.135117	0.263511
RBKS	0.281909	0.435983
BRE	0.493352	0.628134
FOSL2	0.00115622	0.00591277
AC097724.3	0.110489	0.228817
PPP1CB	0.00176112	0.00831082
TRMT61B	0.508089	0.64224
WDR43	0.670561	0.764765
CLIP4	0.00228066	0.0103574
YPEL5	7.34277e-18	2.77585e-16
LBH	0.044663	0.116916
LCLAT1	0.721223	0.801012
CAPN13	1.06319e-06	1.10244e-05
GALNT14	0.647451	0.746571
EHD3	2.88503e-05	0.000225377
MEMO1	0.159928	0.296161
DPY30	3.78961e-14	1.01893e-12
SPAST	0.102237	0.216688
RP11-563N4.1	0.0420591	0.111435
SLC30A6	0.248372	0.400856
YIPF4	0.0192295	0.0604009
AL133245.2	0.483231	0.619224
BIRC6	0.793184	0.852412
TTC27	0.118021	0.239531
LTBP1	0.104325	0.219526
FAM98A	0.352112	0.505254
RP11-490M8.1	0.310024	0.465153
CRIM1	0.00447432	0.0182471
FEZ2	2.66569e-08	3.56642e-07
STRN	0.263227	0.416468
HEATR5B	0.56191	0.683568
GPATCH11	0.0100493	0.035509
EIF2AK2	0.0139891	0.0467191
CEBPZOS	0.273461	0.427108
CEBPZ	0.0101	0.0356647
NDUFAF7	0.0808964	0.182735
PRKD3	0.517166	0.649335
QPCT	0.00138274	0.00683682
CDC42EP3	0.00048388	0.00278331
RMDN2	0.633937	0.736189
CYP1B1	3.06134e-16	1.0133e-14
CYP1B1-AS1	0.0563381	0.140153
ATL2	0.868621	0.906314
HNRNPLL	0.000348288	0.00207122
GALM	0.0511188	0.130061
SRSF7	9.90138e-07	1.03209e-05
GEMIN6	0.000324372	0.0019482
DHX57	0.163305	0.300117
MORN2	4.78548e-06	4.40569e-05
SOS1	0.659414	0.756718
MAP4K3	0.545454	0.671425
AC007246.3	0.940064	0.955631
THUMPD2	0.849817	0.893886
SLC8A1	0.230836	0.380902
EML4	0.0611603	0.148476
COX7A2L	0.114086	0.234057
MTA3	0.677681	0.770037
ZFP36L2	3.93539e-27	3.15605e-25
AC010883.5	0.820662	0.87248
THADA	0.000375325	0.00221115
PLEKHH2	0.000115358	0.000786089
C1GALT1C1L	0.408947	0.558328
DYNC2LI1	0.790673	0.851027
LRPPRC	0.0428691	0.11303
PPM1B	0.565532	0.686637
PREPL	0.075792	0.173915
CAMKMT	0.290044	0.444403
SIX2	0.100214	0.213148
SRBD1	0.314873	0.469686
PRKCE	0.152572	0.286658
EPAS1	2.4627e-35	3.41675e-33
ATP6V1E2	0.244818	0.396614
RHOQ	0.000276228	0.00169089
PIGF	1.05385e-05	9.08707e-05
CRIPT	0.492103	0.626945
SOCS5	0.617969	0.72511
MCFD2	0.639507	0.740858
TTC7A	0.243218	0.394991
CALM2	7.33676e-48	1.81768e-45
AC073283.4	0.000298409	0.00180791
BCYRN1	0.0191048	0.060099
EPCAM	0.0282391	0.0816229
MSH2	0.00412969	0.0170471
KCNK12	0.304623	0.459621
MSH6	0.000274125	0.00168055
FBXO11	0.0933885	0.202988
FOXN2	0.815005	0.868986
RP11-191L17.1	0.398269	0.548608
PPP1R21	0.48317	0.619204
STON1	1.3506e-06	1.38086e-05
ASB3	0.0747285	0.172194
CHAC2	0.029135	0.0836199
ERLEC1	0.299519	0.454355
PSME4	4.17609e-05	0.000314715
ACYP2	0.00285758	0.0125589
SPTBN1	2.91921e-11	5.67243e-10
EML6	0.232271	0.38286
RTN4	1.25425e-24	8.05624e-23
CLHC1	0.135509	0.264201
RPS27A	1.6398e-22	9.02801e-21
MTIF2	0.201325	0.346727
AC012358.8	0.258818	0.412006
CCDC88A	0.0926207	0.20173
CFAP36	0.551049	0.675316
PPP4R3B	0.391537	0.542362
RP11-554J4.1	0.414866	0.56358
PNPT1	0.625479	0.730339
EFEMP1	0.506569	0.641137
CCDC85A	0.255213	0.40807
VRK2	0.739091	0.813498
FANCL	0.0723034	0.16834
PAPOLG	0.809261	0.86486
REL	0.029415	0.084232
PUS10	0.0740439	0.171214
PEX13	0.207777	0.354366
KIAA1841	0.534472	0.66338
C2orf74	7.20316e-06	6.41442e-05
AHSA2	0.435777	0.583029
USP34	0.0722126	0.168213
RP11-355B11.2	0.381529	0.533602
XPO1	1.30948e-05	0.000110846
FAM161A	0.0054981	0.0216276
CCT4	0.00299006	0.0130659
AC107081.5	0.0241532	0.0722045
COMMD1	0.00661537	0.0252912
B3GNT2	0.397962	0.54824
TMEM17	0.714997	0.79684
EHBP1	0.302654	0.45731
AC009501.4	0.445615	0.590606
OTX1	0.26177	0.415077
WDPCP	0.471972	0.610663
MDH1	0.0539127	0.135431
UGP2	0.00356914	0.0151109
VPS54	0.00119657	0.00607436
PELI1	0.0248162	0.0737452
LGALSL	0.686045	0.776361
AFTPH	0.121898	0.244643
SERTAD2	0.592884	0.707234
SLC1A4	0.219351	0.367507
CEP68	0.776183	0.841047
RAB1A	7.62019e-05	0.00054078
ACTR2	0.0116348	0.040173
SPRED2	0.240007	0.391656
AC092669.3	0.74247	0.816052
MEIS1	0.887591	0.919308
ETAA1	0.860421	0.900701
C1D	0.849911	0.893918
WDR92	0.01233	0.0421657
PNO1	0.442061	0.587933
PPP3R1	0.459571	0.601459
RP11-474G23.3	0.422339	0.57036
FBXO48	0.0045804	0.0185687
ANTXR1	0.00538649	0.0212368
GFPT1	0.301578	0.45633
NFU1	1.32524e-06	1.35693e-05
AAK1	0.000199922	0.0012741
ANXA4	0.000156924	0.0010333
GMCL1	0.00152766	0.00742114
SNRNP27	0.627168	0.731389
MXD1	0.000218703	0.00137386
PCBP1	0.0013173	0.00657893
AC016700.5	5.96376e-06	5.38329e-05
C2orf42	0.467745	0.607631
TIA1	0.468572	0.608083
PCYOX1	0.546099	0.672099
SNRPG	4.36968e-16	1.40988e-14
FAM136A	2.80469e-10	4.81587e-09
TGFA	0.591091	0.705991
VAX2	0.0956965	0.206774
ATP6V1B1	0.26865	0.421777
TEX261	0.143895	0.275631
NAGK	2.089e-07	2.43962e-06
RP11-467P9.1	0.378283	0.530346
MCEE	4.83383e-09	7.05201e-08
MPHOSPH10	0.802057	0.858886
PAIP2B	0.00236314	0.0106865
ZNF638	0.359722	0.513139
CYP26B1	0.046706	0.12096
EXOC6B	0.510473	0.64437
SPR	0.0158477	0.0517102
EMX1	0.0053637	0.0211649
SFXN5	6.49703e-10	1.07054e-08
RAB11FIP5	0.559932	0.682165
SMYD5	0.280501	0.43448
PRADC1	1.49121e-09	2.32985e-08
CCT7	0.0210222	0.0649002
FBXO41	0.533638	0.662761
EGR4	0.695864	0.783123
ALMS1	0.873935	0.910239
TPRKB	0.153966	0.288575
DUSP11	0.0427513	0.112827
STAMBP	0.794925	0.853753
ACTG2	0.52313	0.654455
DGUOK	0.224858	0.374062
DGUOK-AS1	0.00887896	0.0320509
TET3	0.00759291	0.0282537
BOLA3	3.29846e-17	1.1734e-15
BOLA3-AS1	0.0578119	0.142745
MOB1A	0.13854	0.268413
MTHFD2	0.349718	0.503162
DCTN1	0.184726	0.326898
C2orf81	0.631148	0.734548
WDR54	1.39224e-07	1.65659e-06
RTKN	0.911694	0.935374
INO80B	0.121158	0.243486
WBP1	0.198732	0.34362
MOGS	0.266775	0.41969
MRPL53	0.00952663	0.0339513
CCDC142	0.78329	0.846117
TTC31	0.123465	0.246965
LBX2	0.0264139	0.0775099
LBX2-AS1	0.672969	0.76646
PCGF1	0.0658464	0.157374
AUP1	0.0432795	0.114001
HTRA2	0.234857	0.38593
LOXL3	0.35465	0.507993
DOK1	0.477469	0.615308
SEMA4F	0.288689	0.443209
RP11-259N19.1	0.761721	0.830721
HK2	9.14497e-05	0.000638216
LINC01291	3.49747e-07	3.96113e-06
POLE4	0.00379029	0.015868
MRPL19	0.546692	0.672293
GCFC2	0.00110018	0.00567222
RP11-342K6.1	0.403937	0.553777
RP11-342K6.4	0.524616	0.655487
SUCLG1	0.152038	0.285939
TMSB10	6.99238e-75	5.19332e-72
KCMF1	0.743711	0.816777
TCF7L1	0.0416532	0.110623
TGOLN2	0.262558	0.415833
RETSAT	0.215386	0.363095
ELMOD3	0.899096	0.927383
CAPG	0.157276	0.292871
MAT2A	0.000349268	0.00207616
GGCX	1.042e-05	8.9961e-05
VAMP8	0.411163	0.560398
VAMP5	0.0515328	0.130778
RNF181	0.118168	0.239548
TMEM150A	0.0546011	0.136665
USP39	0.218449	0.36661
C2orf68	0.621788	0.727868
ST3GAL5	3.63788e-05	0.000278389
POLR1A	0.157645	0.293225
PTCD3	0.555387	0.678831
IMMT	0.0470222	0.1216
RP11-301O19.1	0.976512	0.982285
MRPL35	0.217206	0.365009
REEP1	0.570284	0.690351
KDM3A	0.00155647	0.00752419
CHMP3	0.00711689	0.0267442
RNF103	0.012207	0.0417762
RMND5A	0.956882	0.96734
CD8A	0.412542	0.561634
PLGLB1	0.523301	0.654492
LINC00152	0.000142496	0.000950794
RP11-1399P15.1	3.45065e-06	3.25676e-05
KRCC1	0.193675	0.338109
THNSL2	0.873158	0.909678
EIF2AK3	0.118519	0.240014
AC062029.1	0.845821	0.891336
RPIA	0.000852666	0.00454646
MRPS5	0.607454	0.717644
ZNF514	0.00877548	0.0317639
ZNF2	0.221249	0.369431
PROM2	0.10598	0.221909
KCNIP3	0.122766	0.245851
FAHD2A	0.0434973	0.114404
RP11-440D17.3	0.852656	0.895379
LINC00342	0.00567972	0.0222349
ANKRD36C	0.00154301	0.00747736
DUSP2	0.906357	0.931467
STARD7	1.92418e-05	0.000157685
TMEM127	0.713805	0.796023
CIAO1	0.246458	0.398481
SNRNP200	0.0280981	0.0813848
NCAPH	1.31202e-06	1.34522e-05
ARID5A	1.01191e-08	1.4355e-07
KANSL3	0.674546	0.767761
LMAN2L	0.194556	0.338891
CNNM4	0.00828359	0.0302757
CNNM3	0.0811968	0.183175
ANKRD23	0.428007	0.575683
ANKRD39	1.82829e-15	5.57488e-14
SEMA4C	1.69619e-06	1.70528e-05
FAM178B	8.3801e-05	0.000589582
FAHD2B	0.339104	0.49352
ANKRD36	0.0113873	0.0394279
AC159540.1	0.0161204	0.0524519
ANKRD36B	0.0070967	0.0266828
COX5B	0.00687745	0.0260633
ACTR1B	0.261799	0.415077
TMEM131	0.474914	0.613211
INPP4A	0.143964	0.275688
COA5	2.00856e-06	1.99618e-05
UNC50	0.311821	0.466572
MGAT4A	0.209544	0.356188
KIAA1211L	0.467693	0.60762
TSGA10	0.0742183	0.171475
C2orf15	0.598611	0.71152
LIPT1	0.398765	0.549136
MITD1	0.0580447	0.143192
MRPL30	0.654203	0.752168
TXNDC9	0.119114	0.240844
EIF5B	0.936344	0.953281
REV1	0.679397	0.771457
LONRF2	0.00944371	0.0337078
CHST10	0.0203812	0.0634151
PDCL3	0.813769	0.868212
NPAS2	0.0873577	0.192902
RPL31	0.0314742	0.0887908
TBC1D8	0.0341642	0.0946285
CNOT11	0.536318	0.664882
RNF149	4.94605e-07	5.42891e-06
CREG2	2.13773e-11	4.20097e-10
MAP4K4	3.19358e-15	9.5697e-14
IL1R1	0.260798	0.414088
SLC9A2	0.321959	0.47644
MFSD9	0.114332	0.234374
TMEM182	0.715505	0.797149
MRPS9	0.0255754	0.0755929
AC104655.3	4.05129e-05	0.000305809
TGFBRAP1	0.79616	0.854418
AC012360.4	0.936687	0.953392
RP11-332H14.2	0.00365797	0.015421
C2orf49	0.660466	0.757548
FHL2	2.17607e-37	3.47021e-35
NCK2	0.152423	0.286509
UXS1	0.00838186	0.0305704
GCC2	0.102892	0.217676
LIMS1	0.355239	0.508468
RANBP2	0.00541357	0.0213375
CCDC138	0.00164565	0.00787441
2019-09-10	0.239461	0.391396
SOWAHC	0.0417698	0.110848
RGPD5	0.00729695	0.0273004
LINC01123	0.420988	0.569167
MALL	1.57305e-26	1.21924e-24
NPHP1	0.342557	0.496977
LINC00116	4.00142e-14	1.07173e-12
LINC01106	0.0874608	0.193042
BUB1	0.00996892	0.0352469
ACOXL	0.00446453	0.0182126
BCL2L11	0.0198952	0.0621542
MIR4435-2HG	9.99737e-16	3.13809e-14
RP11-803D5.4	0.378413	0.530474
ANAPC1	0.120007	0.242
TMEM87B	0.423194	0.571151
ZC3H8	0.533555	0.662716
ZC3H6	0.379542	0.531661
TTL	0.961709	0.970453
POLR1B	0.630339	0.734054
CHCHD5	1.66633e-12	3.65224e-11
AC079922.3	0.201453	0.346812
SLC20A1	0.153074	0.287381
CKAP2L	0.00656198	0.0251291
IL1RN	0.000974296	0.00509513
PSD4	0.599186	0.7118
PAX8	0.00215265	0.00986221
RP11-65I12.1	0.0742655	0.171555
RP11-480C16.1	0.79096	0.851209
CBWD2	0.94226	0.95719
RABL2A	0.547522	0.672826
SLC35F5	0.0679347	0.160896
ACTR3	7.96806e-08	9.96833e-07
DDX18	0.716461	0.797939
CCDC93	0.4691	0.608195
INSIG2	0.454998	0.59803
STEAP3	0.000225626	0.00141069
C2orf76	0.737911	0.812547
DBI	5.12882e-07	5.61177e-06
TMEM37	0.185499	0.327724
TMEM177	0.320755	0.475383
PTPN4	0.244226	0.396025
EPB41L5	0.0011454	0.00586393
TMEM185B	0.395041	0.545615
RALB	1.41634e-05	0.000119382
INHBB	0.0709746	0.16625
CLASP1	0.881148	0.91442
NIFK-AS1	0.00142291	0.00700301
NIFK	1.95371e-05	0.000159633
TSN	0.000912288	0.00481807
BIN1	0.00974506	0.0345611
ERCC3	0.302105	0.456879
MAP3K2	0.370647	0.523609
IWS1	0.168464	0.306768
WDR33	0.453057	0.596481
SFT2D3	0.210542	0.357316
POLR2D	0.0313993	0.0886154
AMMECR1L	0.911719	0.935374
RP11-395A13.2	0.609699	0.718841
SAP130	0.430505	0.57809
UGGT1	0.0983452	0.210714
HS6ST1	0.00148941	0.00727094
CCDC74B	0.0501302	0.128034
SMPD4	1.89989e-06	1.89634e-05
MZT2B	1.33249e-48	3.48811e-46
CCDC115	0.0533375	0.134326
IMP4	0.0744425	0.171821
PTPN18	7.3086e-09	1.04968e-07
ARHGEF4	0.436048	0.583219
FAM168B	0.36384	0.517417
PLEKHB2	0.163362	0.300117
RP11-109E12.1	0.230962	0.381064
MZT2A	4.28922e-50	1.23976e-47
CCDC74A	2.69589e-12	5.78096e-11
LINC01087	0.251988	0.404523
C2orf27B	0.151316	0.285139
RP11-725P16.2	0.892628	0.922688
GPR39	0.139813	0.270425
LYPD1	2.18792e-40	3.89169e-38
NCKAP5	0.00455681	0.0185074
MGAT5	0.609361	0.718657
CCNT2-AS1	0.0420673	0.111435
CCNT2	0.0214738	0.0658694
RAB3GAP1	0.22178	0.370006
ZRANB3	0.24713	0.399334
R3HDM1	0.00633107	0.0243789
UBXN4	0.000453322	0.00262605
MCM6	1.13283e-07	1.36889e-06
DARS	0.346953	0.500434
DARS-AS1	0.691003	0.780063
CXCR4	0.00214882	0.00984895
HNMT	0.0188795	0.0596118
SPOPL	0.0113272	0.0392395
LRP1B	0.845617	0.891286
KYNU	0.00161176	0.00774023
GTDC1	0.0276606	0.0804703
ACVR2A	0.00731941	0.0273424
ORC4	0.0420872	0.111435
MBD5	0.566848	0.687513
EPC2	0.00835271	0.0305122
KIF5C	0.0437231	0.114889
LYPD6B	0.203214	0.348891
LYPD6	2.39881e-06	2.34044e-05
MMADHC	2.19711e-05	0.000177328
RND3	5.36336e-19	2.18857e-17
RBM43	0.387302	0.538777
NMI	0.00162266	0.00778718
RIF1	0.162521	0.299155
ARL5A	0.598646	0.71152
STAM2	0.92362	0.944311
FMNL2	2.16077e-06	2.12916e-05
PRPF40A	0.606612	0.717366
ARL6IP6	3.97081e-05	0.000300551
RPRM	8.32585e-05	0.00058636
KCNJ3	0.0083693	0.0305407
NR4A2	0.000332324	0.00198735
GPD2	3.45447e-06	3.25814e-05
ACVR1	0.663066	0.75915
CCDC148	0.616986	0.724324
PKP4	0.0621988	0.150575
DAPL1	0.0567727	0.140856
TANC1	0.547848	0.672939
WDSUB1	0.596815	0.710077
BAZ2B	0.633641	0.735999
AC009506.1	0.774173	0.839598
AC009961.3	0.0579278	0.143005
2019-03-07	0.0876859	0.193472
[truncated: 11,875 more rows]

## Sheet: mcf7_egf_dge
Gene	pval	fdr
RP11-34P13.7	0.728858	0.838869
FO538757.2	0.36298	0.588911
AP006222.2	0.947771	0.970031
RP4-669L17.2	0.0902876	0.277291
RP11-206L10.9	0.564042	0.73249
LINC00115	0.0662435	0.228407
FAM41C	0.803042	0.883766
RP11-54O7.1	0.218694	0.453713
RP11-54O7.3	0.468616	0.669293
SAMD11	4.52723e-13	4.80405e-11
NOC2L	0.0216415	0.111216
KLHL17	0.217954	0.453153
PLEKHN1	0.214137	0.44891
PERM1	0.247802	0.485236
RP11-54O7.17	0.128726	0.339548
HES4	0.422057	0.635497
ISG15	8.7908e-27	3.39447e-24
AGRN	0.00184522	0.017975
RNF223	0.000449495	0.00582876
C1orf159	0.922284	0.954629
RP11-465B22.8	0.0749832	0.247467
TTLL10	0.0678917	0.231712
TNFRSF18	0.0253055	0.123303
SDF4	2.20619e-05	0.000493058
B3GALT6	0.509493	0.696455
FAM132A	0.254212	0.491762
UBE2J2	0.80155	0.882926
SCNN1D	0.981425	0.989594
ACAP3	0.159062	0.381597
PUSL1	0.553385	0.725307
CPSF3L	0.441952	0.648596
CPTP	0.285642	0.52108
DVL1	0.112951	0.313463
AURKAIP1	0.602138	0.757633
CCNL2	0.32046	0.553161
MRPL20	0.104392	0.300384
RP4-758J18.13	0.449554	0.655883
VWA1	0.594689	0.752468
ATAD3C	0.223197	0.459245
ATAD3B	0.0937052	0.282743
ATAD3A	0.221004	0.456422
SSU72	0.550838	0.723675
RP5-832C2.5	0.117998	0.322702
C1orf233	0.0730133	0.243687
RP11-345P4.9	0.26374	0.501
MIB2	0.255722	0.492835
MMP23B	0.567356	0.734631
CDK11B	0.512136	0.698593
RP11-345P4.10	0.131497	0.343661
SLC35E2B	0.0422266	0.173172
CDK11A	0.561704	0.730903
SLC35E2	0.0195786	0.103681
NADK	0.831316	0.89924
GNB1	0.0213761	0.110588
TMEM52	0.358714	0.585337
GABRD	0.913692	0.9492
PRKCZ	0.794283	0.879185
FAAP20	0.410342	0.627425
SKI	0.0187142	0.100973
MORN1	0.153522	0.375195
RER1	0.0924117	0.281159
PEX10	0.121215	0.328399
PANK4	0.351942	0.579818
RP3-395M20.12	0.0289392	0.134192
FAM213B	0.387202	0.608535
MMEL1	0.457431	0.660926
PRDM16	0.353366	0.580768
ARHGEF16	0.848265	0.907825
MEGF6	0.475576	0.673903
TPRG1L	0.223541	0.459546
WRAP73	0.029441	0.135786
TP73	0.441766	0.648439
SMIM1	0.475231	0.673681
LRRC47	0.382757	0.604969
CEP104	0.951566	0.972055
DFFB	0.0561349	0.206437
C1orf174	0.20913	0.443646
NPHP4	0.0839734	0.264938
KCNAB2	0.962163	0.978216
CHD5	0.866947	0.919159
RPL22	0.0407125	0.168862
RP1-120G22.11	0.181448	0.410631
RNF207	0.154448	0.376692
ICMT	0.142383	0.360751
LINC00337	0.035118	0.153418
GPR153	0.633249	0.778926
ACOT7	0.666943	0.801519
RP1-202O8.3	0.799949	0.881847
HES2	0.194442	0.427647
ESPN	0.0486699	0.188773
TNFRSF25	0.289113	0.524397
PLEKHG5	0.210105	0.444749
NOL9	0.505554	0.693889
ZBTB48	0.244697	0.481667
KLHL21	0.449274	0.655681
PHF13	0.0965637	0.28713
THAP3	0.450855	0.657069
DNAJC11	0.00271699	0.0243828
RP11-312B8.1	0.842166	0.90513
CAMTA1	0.0134214	0.0808367
VAMP3	0.388095	0.609245
PER3	0.0984958	0.29039
PARK7	0.0128027	0.078332
ERRFI1	4.07251e-05	0.000825247
RP11-431K24.1	0.0104965	0.0675833
RERE	0.0741642	0.245641
ENO1	5.15288e-10	3.39479e-08
ENO1-AS1	0.677442	0.808545
GPR157	8.49486e-05	0.00148724
MIR34AHG	0.159229	0.381825
RP3-510D11.2	0.0711632	0.239442
H6PD	0.66614	0.8009
SPSB1	0.523768	0.706266
SLC25A33	0.232767	0.469486
TMEM201	0.897687	0.938393
PIK3CD	0.654096	0.792451
PIK3CD-AS2	0.15109	0.371835
CLSTN1	0.243191	0.479927
CTNNBIP1	0.41985	0.634039
LZIC	0.0386981	0.16331
NMNAT1	0.002281	0.0211388
RBP7	3.37281e-19	6.89491e-17
UBE4B	0.0495645	0.191388
KIF1B	0.642652	0.785662
PGD	0.0296338	0.13646
APITD1	0.475222	0.673681
DFFA	0.00335977	0.0285191
PEX14	0.0240618	0.119092
CASZ1	0.965834	0.980809
TARDBP	0.300453	0.535461
SRM	5.45082e-12	4.98499e-10
EXOSC10	0.27741	0.513486
RP4-635E18.6	0.243577	0.480416
MTOR	0.886833	0.931648
UBIAD1	0.381412	0.60408
FBXO2	0.010185	0.0661286
FBXO44	0.776058	0.8688
FBXO6	0.172726	0.399509
MAD2L2	0.357267	0.584279
AGTRAP	0.638632	0.782997
MTHFR	0.481974	0.677651
CLCN6	0.0732904	0.244026
KIAA2013	0.0477472	0.186652
PLOD1	0.0186735	0.100937
MFN2	0.114727	0.316621
MIIP	0.236145	0.472595
VPS13D	0.00146408	0.0150201
DHRS3	0.00020291	0.00306815
PRDM2	0.100905	0.294557
KAZN	0.841102	0.904686
TMEM51	0.105618	0.302472
EFHD2	0.00288102	0.0254554
CASP9	0.358864	0.585376
DNAJC16	0.0552215	0.204321
AGMAT	0.0629758	0.221854
DDI2	0.468233	0.66909
PLEKHM2	0.0656147	0.227572
FBLIM1	0.0416442	0.171474
UQCRHL	0.0357664	0.155164
FLJ37453	0.412443	0.629195
SPEN	0.795122	0.879385
ZBTB17	0.0515913	0.196109
FAM131C	0.110817	0.309703
EPHA2	0.0760301	0.249621
ARHGEF19	0.472616	0.672082
RSG1	0.108472	0.306557
FBXO42	0.354687	0.582183
SZRD1	0.000518692	0.00656082
NECAP2	0.0142008	0.0837897
RP4-798A10.7	0.164863	0.388802
NBPF1	4.24434e-05	0.000853982
RP5-1182A14.5	0.0082357	0.0562301
CROCC	0.0615928	0.218757
RP11-108M9.6	0.605671	0.759964
MFAP2	5.00488e-08	2.23707e-06
ATP13A2	0.242094	0.47878
SDHB	0.142089	0.360368
PADI2	0.449986	0.656306
PADI3	0.00445968	0.0358969
RCC2	0.0347988	0.152455
ARHGEF10L	0.0574597	0.209261
ACTL8	0.46405	0.665576
KLHDC7A	0.161868	0.385098
ALDH4A1	0.121882	0.329156
IFFO2	0.274219	0.510366
UBR4	0.433755	0.643092
RP1-43E13.2	0.280589	0.516891
EMC1	0.245512	0.482313
MRTO4	0.00196018	0.0188832
AKR7A2	2.171e-08	1.05521e-06
PQLC2	0.819024	0.891896
CAPZB	0.158342	0.380663
MINOS1	0.135443	0.350157
NBL1	0.147595	0.367626
TMCO4	0.129524	0.341005
OTUD3	0.776114	0.8688
CAMK2N1	0.150364	0.371175
MUL1	0.687189	0.815278
CDA	0.0947566	0.284434
PINK1	0.29058	0.525753
DDOST	0.118618	0.32395
HP1BP3	0.107948	0.306054
EIF4G3	0.0285994	0.133089
ECE1	0.221542	0.457062
NBPF3	0.405118	0.623235
RAP1GAP	0.0130481	0.07931
USP48	0.429486	0.639844
HSPG2	0.000868325	0.0100005
LINC00339	0.288704	0.524131
CDC42	0.00897567	0.0600565
WNT4	0.959383	0.976524
ZBTB40	0.195432	0.428706
EPHB2	0.851624	0.910064
KDM1A	0.440899	0.648154
LUZP1	0.612654	0.764638
LINC01355	0.0155052	0.0888303
HNRNPR	0.82622	0.896517
ZNF436	0.810297	0.888059
ZNF436-AS1	0.288877	0.524308
TCEA3	0.485381	0.680032
ASAP3	0.828275	0.897487
E2F2	0.163133	0.386411
RP1-150O5.3	0.190668	0.422314
ID3	0.455714	0.65993
RPL11	0.0140977	0.0833922
TCEB3	0.0163437	0.0920832
TCEB3-AS1	0.280945	0.517224
PITHD1	0.0501224	0.192833
LYPLA2	0.328439	0.560269
GALE	0.04019	0.16742
HMGCL	0.0910103	0.278397
FUCA1	0.59148	0.75034
PNRC2	0.148099	0.368464
SRSF10	0.497156	0.686985
IFNLR1	0.574189	0.738713
GRHL3	0.837309	0.902549
STPG1	0.809475	0.887702
NIPAL3	0.653729	0.792283
RCAN3	0.0234326	0.117214
RP4-594I10.3	0.396543	0.616675
SRRM1	0.145201	0.364077
CLIC4	0.0413776	0.170845
SYF2	0.278115	0.514448
RSRP1	0.335242	0.566176
RP3-465N24.6	0.456534	0.660589
TMEM50A	0.0192481	0.102595
TMEM57	0.203499	0.436752
LDLRAP1	0.016832	0.0939683
MAN1C1	0.96332	0.978739
SEPN1	0.512261	0.698593
MTFR1L	0.0931049	0.281849
AUNIP	0.688413	0.816173
PAQR7	0.523628	0.706203
STMN1	1.96069e-08	9.66508e-07
PAFAH2	0.119987	0.325896
PDIK1L	0.944616	0.968085
FAM110D	0.233984	0.470915
ZNF593	0.146623	0.366254
CNKSR1	0.15563	0.378266
CEP85	0.606058	0.760088
SH3BGRL3	5.45141e-06	0.000146576
UBXN11	0.472088	0.671631
AIM1L	0.252294	0.489755
DHDDS	0.482733	0.677814
HMGN2	1.89087e-16	3.0564e-14
RPS6KA1	0.264833	0.501584
ARID1A	0.988794	0.993942
PIGV	0.182156	0.411196
ZDHHC18	0.493285	0.685104
SFN	0.00621424	0.0457954
GPN2	0.0252083	0.122954
GPATCH3	0.0299519	0.137167
NUDC	0.0258605	0.124649
KDF1	0.844328	0.905703
TRNP1	0.632937	0.778926
FAM46B	0.417287	0.632673
SLC9A1	5.7166e-07	1.98171e-05
WDTC1	0.282322	0.51823
TMEM222	0.00548152	0.0418214
SYTL1	0.217253	0.452493
MAP3K6	0.095771	0.285935
CD164L2	0.66488	0.800078
WASF2	0.93237	0.960884
AHDC1	0.701431	0.823668
IFI6	4.82245e-26	1.76413e-23
FAM76A	0.998405	0.999178
STX12	0.0303462	0.138367
PPP1R8	0.429493	0.639844
THEMIS2	0.349579	0.57838
RPA2	0.320146	0.55302
SMPDL3B	0.332443	0.563366
XKR8	0.512716	0.698854
EYA3	0.34362	0.573314
PTAFR	0.35586	0.583087
DNAJC8	0.517994	0.702844
ATPIF1	7.4871e-06	0.000194539
RP5-1092A3.4	0.329172	0.560902
SESN2	0.437242	0.645589
MED18	0.0492128	0.190453
PHACTR4	0.92379	0.955406
RCC1	0.00846302	0.0576123
TRNAU1AP	0.0218696	0.111976
SNHG12	0.0311267	0.140759
TAF12	0.388307	0.609247
RP11-442N24--B.1	0.99893	0.999335
GMEB1	0.870451	0.921353
YTHDF2	0.00392125	0.032446
EPB41	0.699548	0.822361
SRSF4	0.298855	0.534051
MECR	0.916468	0.950711
PTPRU	0.0135812	0.0814112
MATN1-AS1	0.136384	0.351479
RP5-1125N11.2	0.668623	0.802845
SDC3	0.786408	0.874766
PUM1	0.804386	0.884392
NKAIN1	0.00368213	0.0307898
SNRNP40	0.0167014	0.093277
ZCCHC17	0.925577	0.956485
SERINC2	0.482662	0.677814
TINAGL1	0.0155628	0.0889918
PEF1	0.153383	0.375139
COL16A1	0.303453	0.538186
ADGRB2	0.53131	0.711489
SPOCD1	0.0240965	0.11912
PTP4A2	2.50878e-07	9.71434e-06
KHDRBS1	0.00108325	0.0118476
TMEM39B	0.00337084	0.028572
KPNA6	0.864389	0.917576
TXLNA	0.70106	0.823442
CCDC28B	0.0104554	0.0673807
IQCC	0.51954	0.703852
TMEM234	0.719577	0.834588
EIF3I	0.00682074	0.0491016
HDAC1	0.788198	0.876013
MARCKSL1	0.433103	0.642775
FAM229A	0.453928	0.658803
BSDC1	0.0551354	0.204286
ZBTB8B	0.0137184	0.0818803
ZBTB8A	0.0900965	0.277136
ZBTB8OS	0.0832636	0.263896
RBBP4	0.861651	0.91597
SYNC	0.768293	0.864081
KIAA1522	0.451994	0.657717
YARS	6.00416e-05	0.00114385
S100PBP	0.483328	0.678239
HPCA	0.978513	0.987822
TMEM54	0.150942	0.371722
RNF19B	0.557444	0.72795
AK2	0.219112	0.454134
TRIM62	0.868387	0.919799
ZNF362	0.399377	0.619108
PHC2	0.0529904	0.199248
ZSCAN20	0.651502	0.791403
SMIM12	0.0972725	0.288312
GJB5	0.0292133	0.135045
GJB3	0.6726	0.8051
DLGAP3	0.215924	0.450689
ZMYM6	0.460763	0.663051
ZMYM1	0.272437	0.508843
SFPQ	0.0246614	0.121137
ZMYM4	0.785532	0.874455
KIAA0319L	0.287887	0.523401
NCDN	0.525355	0.707378
PSMB2	0.0162559	0.091753
C1orf216	0.112934	0.313463
CLSPN	0.000747086	0.00877873
AGO4	0.603701	0.758706
AGO1	0.104883	0.30111
AGO3	0.319895	0.55297
ADPRHL2	0.936792	0.963833
TRAPPC3	0.193397	0.426337
MAP7D1	0.0523276	0.197874
THRAP3	0.471438	0.671186
SH3D21	0.198639	0.431963
EVA1B	0.86771	0.919433
RP11-268J15.5	0.497563	0.687264
STK40	0.000612891	0.00751305
LSM10	0.000170029	0.00265869
OSCP1	0.28838	0.523865
MRPS15	2.81074e-09	1.63481e-07
LINC01137	0.287835	0.523374
ZC3H12A	0.49069	0.684166
MEAF6	0.00997311	0.065118
SNIP1	0.312698	0.546357
DNALI1	0.540167	0.71775
GNL2	0.0231586	0.116304
C1orf109	0.455471	0.659897
CDCA8	0.000924248	0.0105225
EPHA10	0.284832	0.520433
MANEAL	0.305302	0.539813
YRDC	0.178932	0.40716
C1orf122	4.28514e-07	1.51418e-05
MTF1	0.99511	0.997438
INPP5B	0.910374	0.946814
RP11-109P14.10	0.496803	0.686943
SF3A3	0.8089	0.887212
FHL3	0.426236	0.637473
UTP11L	0.728372	0.83854
RRAGC	0.642631	0.785662
RP5-864K19.4	0.180567	0.409204
MYCBP	0.217539	0.452764
AKIRIN1	0.161314	0.384504
NDUFS5	1.05447e-08	5.48996e-07
MACF1	0.581546	0.743581
PABPC4	0.000465848	0.00599053
HEYL	0.204776	0.438612
PPIE	0.231074	0.467769
BMP8B	0.530193	0.710744
RP1-118J21.25	0.705394	0.82705
TRIT1	0.799347	0.881393
MYCL	0.176945	0.404544
MFSD2A	0.471641	0.671406
CAP1	0.0235727	0.117492
PPT1	0.0775995	0.252867
RLF	0.443087	0.649789
RP1-39G22.7	0.613433	0.764714
ZMPSTE24	0.242399	0.479111
COL9A2	0.998233	0.999178
SMAP2	0.845635	0.906418
ZFP69B	0.950337	0.971585
ZFP69	0.448632	0.655019
EXO5	0.710176	0.829175
ZNF684	0.494287	0.685805
RIMS3	0.554356	0.725758
NFYC-AS1	0.445113	0.651453
NFYC	0.541051	0.717941
CITED4	0.711103	0.829503
CTPS1	0.101379	0.295507
SCMH1	0.602793	0.758181
FOXO6	0.449716	0.655981
EDN2	0.840001	0.90415
HIVEP3	0.436051	0.644845
FOXJ3	0.258274	0.49555
RIMKLA	0.650179	0.79052
PPCS	0.206954	0.441575
CCDC30	0.404271	0.622709
PPIH	0.150584	0.37129
YBX1	0.00210326	0.019822
P3H1	0.377761	0.601583
C1orf50	0.269767	0.506214
SVBP	2.22401e-05	0.000496244
ERMAP	0.656002	0.794
RP11-342M1.3	0.59832	0.75497
ZNF691	0.746781	0.85076
SLC2A1	5.15242e-06	0.000139346
SLC2A1-AS1	0.163681	0.386895
FAM183A	0.184069	0.413433
EBNA1BP2	0.000789206	0.00921122
TMEM125	0.0043722	0.0354456
C1orf210	0.0257562	0.124405
RP1-92O14.3	0.107442	0.30525
CDC20	0.439536	0.647203
ELOVL1	0.49284	0.685104
MED8	0.801378	0.882862
SZT2	0.424997	0.636658
HYI	1.44344e-06	4.52942e-05
PTPRF	0.376817	0.600564
KDM4A	0.0863091	0.269808
KDM4A-AS1	0.424238	0.636495
ST3GAL3	0.823463	0.895133
ARTN	0.585578	0.746527
RP11-7O11.3	0.453774	0.65879
IPO13	0.588384	0.748893
DPH2	0.149607	0.370349
ATP6V0B	0.0138881	0.0826084
B4GALT2	0.561034	0.73065
CCDC24	0.814829	0.8899
SLC6A9	0.944329	0.96804
RP5-1198O20.4	0.0985209	0.290403
DMAP1	0.149474	0.370316
ERI3	0.198511	0.431963
RNF220	2.04318e-07	8.02343e-06
TMEM53	0.105506	0.302226
C1orf228	0.0851939	0.267435
KIF2C	0.000674903	0.00811576
RPS8	2.46994e-11	1.9962e-09
BEST4	0.122622	0.330187
PLK3	0.0022005	0.0206258
EIF2B3	0.195606	0.428769
HECTD3	0.115336	0.317886
UROD	0.262442	0.499481
ZSWIM5	0.218673	0.453713
HPDL	0.476458	0.674396
MUTYH	0.40346	0.622198
TOE1	0.818989	0.891896
TESK2	0.453956	0.658803
CCDC163P	0.0794878	0.256186
MMACHC	0.936274	0.963585
PRDX1	8.75052e-08	3.7428e-06
AKR1A1	0.394378	0.614533
NASP	0.0870105	0.270928
CCDC17	0.0988419	0.290917
GPBP1L1	0.757032	0.856195
TMEM69	0.643582	0.78637
IPP	0.506002	0.694229
MAST2	0.0350406	0.153218
PIK3R3	0.513997	0.699853
RP4-533D7.5	0.405073	0.623234
TSPAN1	4.91924e-05	0.000965016
POMGNT1	0.0644767	0.225124
RAD54L	0.0876516	0.272522
LRRC41	0.959308	0.976524
UQCRH	1.36445e-05	0.000323673
NSUN4	0.240469	0.476836
FAAH	0.11702	0.32101
MKNK1	0.0129201	0.0788073
MOB3C	0.100118	0.293375
ATPAF1	0.273721	0.509813
EFCAB14	0.57228	0.73735
CYP4B1	0.892602	0.935752
LINC00853	0.49606	0.68662
STIL	0.554925	0.726298
CMPK1	7.48826e-05	0.00135716
LINC01389	0.765626	0.861988
FOXD2-AS1	0.0161825	0.0914812
FOXD2	0.857614	0.91326
SPATA6	0.160027	0.382953
FAF1	0.340168	0.570752
CDKN2C	0.225693	0.46247
RNF11	0.511824	0.698289
TTC39A	0.760713	0.858683
TTC39A-AS1	0.00579653	0.0433213
EPS15	0.466788	0.667849
RP11-191G24.1	0.281877	0.51783
OSBPL9	0.379543	0.60224
NRDC	0.797511	0.880549
RAB3B	0.0461078	0.182242
TXNDC12	0.450954	0.657069
KTI12	0.389658	0.610096
BTF3L4	0.812598	0.888967
ZFYVE9	0.0983154	0.290166
CC2D1B	0.188124	0.41902
ORC1	0.759061	0.857653
PRPF38A	0.0856402	0.268429
ZCCHC11	0.547964	0.722024
COA7	0.238048	0.474532
ZYG11B	0.318659	0.551844
ZYG11A	0.537643	0.71684
ECHDC2	0.193599	0.426498
SCP2	0.103972	0.299681
CPT2	0.0142728	0.083999
C1orf123	0.00712839	0.0505828
MAGOH	0.16161	0.384734
RP5-1024G6.5	0.0950184	0.284789
LRP8	2.52055e-05	0.000551782
NDC1	0.65917	0.796129
YIPF1	0.609669	0.762827
HSPB11	0.00790464	0.0545593
LRRC42	0.0577329	0.210035
TMEM59	0.229421	0.466459
TCEANC2	0.673253	0.805313
CYB5RL	0.0118119	0.073868
MRPL37	0.795203	0.879394
SSBP3	0.740944	0.846889
ACOT11	0.0557733	0.205651
PARS2	0.619441	0.768894
DHCR24	3.8152e-06	0.000107142
RP11-67L3.4	0.680315	0.810721
TMEM61	0.98357	0.990481
USP24	0.366202	0.591605
PLPP3	0.155983	0.37835
OMA1	0.62675	0.77515
TACSTD2	5.38139e-12	4.95408e-10
MYSM1	0.0637286	0.22353
JUN	4.23513e-10	2.84408e-08
FGGY	0.131338	0.343367
HOOK1	0.91818	0.951699
CYP2J2	0.4501	0.656335
NFIA	0.67782	0.808926
TM2D1	0.90942	0.946246
RP11-430G17.3	0.364274	0.58984
INADL	0.268224	0.504854
USP1	0.324459	0.556759
DOCK7	0.0400298	0.166963
ATG4C	0.190832	0.42246
FOXD3-AS1	0.000121373	0.00200618
ALG6	0.589224	0.749593
ITGB3BP	0.462967	0.664709
EFCAB7	0.379302	0.602178
PGM1	0.0140494	0.0832131
CACHD1	0.0304919	0.1387
RAVER2	0.526232	0.708003
JAK1	9.38923e-06	0.000235595
AK4	1.38349e-06	4.35112e-05
DNAJC6	0.811282	0.888213
LEPROT	0.168844	0.393808
LEPR	0.182618	0.411637
WDR78	0.687057	0.815261
MIER1	0.559029	0.728993
SLC35D1	0.415253	0.631444
SERBP1	0.154626	0.376832
GADD45A	0.0180319	0.0985302
GNG12	0.405429	0.623549
WLS	0.867055	0.919159
DEPDC1	0.0497505	0.191893
DEPDC1-AS1	0.503105	0.691689
LRRC40	0.19004	0.421466
SRSF11	0.108054	0.306126
ANKRD13C	0.630442	0.777481
HHLA3	0.620649	0.77005
CTH	0.648223	0.789279
PTGER3	0.00111564	0.0121065
ZRANB2	0.282476	0.518232
LRRIQ3	0.7303	0.839686
FPGT	0.00553304	0.0420989
CRYZ	0.0124704	0.0769764
TYW3	0.996131	0.998142
ACADM	0.422069	0.635497
RABGGTB	0.00687862	0.0493904
PIGK	0.200437	0.433527
ZZZ3	0.998412	0.999178
USP33	0.454948	0.659531
FAM73A	0.320255	0.55302
FUBP1	0.121965	0.329189
DNAJB4	0.374136	0.598213
RP11-475O6.1	0.0840248	0.265013
TTLL7	0.645984	0.787778
RP11-486G15.2	0.368855	0.594113
PRKACB	0.319884	0.55297
RPF1	0.282768	0.518432
GNG5	0.121834	0.329156
CTBS	0.39696	0.617173
SSX2IP	0.381809	0.60441
MCOLN2	0.401194	0.620683
MCOLN3	0.0651058	0.226485
SYDE2	0.0145803	0.0851956
C1orf52	0.366118	0.591585
BCL10	0.428999	0.639656
RP11-131L23.1	0.080042	0.257404
DDAH1	0.0940605	0.283379
RP11-131L23.2	0.195393	0.428686
CYR61	0.00711962	0.0505722
ZNHIT6	0.0299323	0.137167
ODF2L	0.0556129	0.205297
RP4-612B15.3	0.864777	0.917721
SH3GLB1	0.00202163	0.0192616
2019-09-15	0.360696	0.587342
HS2ST1	0.054848	0.203589
LMO4	0.118618	0.32395
PKN2	0.611606	0.764252
GTF2B	0.942518	0.966973
CCBL2	0.115789	0.318477
RBMXL1	0.0617276	0.219009
GBP3	0.947182	0.969766
GBP2	0.180053	0.408837
LRRC8B	0.245659	0.482331
LRRC8C	0.012785	0.078258
RP5-943J3.2	0.546127	0.721053
LRRC8D	0.494715	0.685824
ZNF326	0.538624	0.71699
RP4-665J23.1	0.112234	0.312292
ZNF644	0.353054	0.580555
CDC7	0.605315	0.759841
TGFBR3	0.880157	0.927391
EPHX4	0.752663	0.854383
BTBD8	0.534323	0.71392
GLMN	0.0827924	0.262882
RPAP2	0.401423	0.620778
EVI5	0.226508	0.463111
RPL5	7.02586e-06	0.000183239
FAM69A	0.0151676	0.0874514
MTF2	0.345951	0.575166
TMED5	0.485914	0.680158
CCDC18	0.756432	0.8561
DR1	0.0416854	0.171542
FNBP1L	0.823117	0.894827
BCAR3	0.0481196	0.187422
DNTTIP2	0.458723	0.661556
GCLM	3.28936e-05	0.000689674
ARHGAP29	0.968246	0.982451
ABCD3	0.668612	0.802845
F3	0.706122	0.827153
SLC44A3	0.738288	0.844756
CNN3	0.715337	0.831851
ALG14	0.232399	0.469237
TMEM56	0.852783	0.910573
PTBP2	0.0513283	0.195376
DPYD	0.144905	0.363792
SNX7	0.484956	0.679711
PLPPR5	0.41747	0.632779
AGL	0.750361	0.853112
RP5-884G6.2	0.260657	0.497651
SLC35A3	0.391773	0.612325
MFSD14A	0.254717	0.492123
SASS6	0.612989	0.764638
TRMT13	0.216638	0.451767
DBT	0.154556	0.376795
RTCA	0.0432324	0.175826
CDC14A	0.323665	0.556053
EXTL2	0.689635	0.817064
RP4-549L20.3	0.0573062	0.208866
SLC30A7	0.0536634	0.20118
DPH5	0.475515	0.673884
RP11-421L21.3	0.2692	0.505491
RNPC3	0.166446	0.390475
PRMT6	0.0905041	0.27754
VAV3	0.296245	0.531935
SLC25A24	6.63871e-06	0.000175113
RP11-483I13.5	0.107425	0.30525
FAM102B	0.00683529	0.0491808
HENMT1	0.0704291	0.238034
PRPF38B	0.173581	0.400955
STXBP3	0.673736	0.805537
AKNAD1	0.734904	0.842548
GPSM2	0.477484	0.674719
CLCC1	0.806381	0.885856
WDR47	0.260993	0.498018
TAF13	3.45295e-07	1.26518e-05
RP5-1065J22.8	0.487341	0.681508
TMEM167B	0.00485532	0.0382402
C1orf194	0.0754891	0.248549
KIAA1324	0.400783	0.620479
SARS	0.0537606	0.201377
CELSR2	0.496749	0.686943
PSRC1	0.0643116	0.224961
SORT1	0.00107423	0.0117611
PSMA5	2.90768e-05	0.000619932
ATXN7L2	0.832922	0.900152
CYB561D1	0.430838	0.640954
AMIGO1	0.304896	0.539369
GNAI3	0.0215501	0.111033
AMPD2	0.878993	0.926586
GSTM4	4.19441e-09	2.32297e-07
GSTM3	0.508407	0.695546
CSF1	0.0297976	0.136976
AHCYL1	0.00862416	0.0584505
STRIP1	0.876331	0.925083
RP4-773N10.4	0.472327	0.671901
RBM15	0.0150541	0.0869773
SLC16A4	0.27444	0.510575
RP5-1074L1.4	0.423755	0.636434
LAMTOR5	0.115685	0.318379
LRIF1	0.0240796	0.11912
RP11-96K19.5	0.735629	0.843241
DRAM2	0.494347	0.68582
CEPT1	0.117621	0.321988
RP5-1180E21.5	0.189378	0.420744
DENND2D	0.587993	0.748575
PIFO	0.0433472	0.175986
WDR77	0.100479	0.293866
ATP5F1	0.00438655	0.0354933
RAP1A	0.000233277	0.00343152
FAM212B	0.981857	0.989832
DDX20	0.256124	0.493437
RP11-88H9.2	0.298217	0.533391
CTTNBP2NL	0.108645	0.306557
WNT2B	0.0285034	0.132962
ST7L	0.753719	0.855054
CAPZA1	0.104458	0.300449
MOV10	0.496174	0.68669
RHOC	2.32501e-05	0.000515471
PPM1J	0.114043	0.31561
SLC16A1	0.000149127	0.00239164
SLC16A1-AS1	0.314744	0.548177
LRIG2	0.46211	0.664192
MAGI3	0.241508	0.478022
PHTF1	4.36077e-05	0.00087341
RSBN1	0.00376701	0.0314128
PTPN22	0.613182	0.764638
AP4B1-AS1	0.320871	0.553586
BCL2L15	0.118535	0.323915
AP4B1	0.24492	0.481766
DCLRE1B	0.0551542	0.204286
HIPK1-AS1	0.240383	0.476836
HIPK1	0.130009	0.341764
OLFML3	0.286958	0.52219
TRIM33	0.00452215	0.0362528
BCAS2	0.0872709	0.27152
DENND2C	0.242826	0.479539
AMPD1	0.280061	0.516207
NRAS	0.00864392	0.0585286
CSDE1	0.0252777	0.12325
SIKE1	2.83502e-06	8.29675e-05
VANGL1	0.0795226	0.256186
SLC22A15	0.281676	0.517591
ATP1A1	0.00661295	0.0480035
CD58	0.000317148	0.00442194
IGSF3	0.284327	0.519851
PTGFRN	0.00555418	0.0421693
RP11-27K13.3	0.0233512	0.116947
TTF2	0.0076935	0.0536173
TRIM45	0.670073	0.803821
VTCN1	0.251102	0.488669
RP11-188D8.1	0.219052	0.454078
MAN1A2	0.326089	0.55811
FAM46C	0.0328817	0.146175
GDAP2	0.0357374	0.155148
WDR3	0.0996822	0.292585
WARS2	0.186966	0.417513
RP11-418J17.1	0.383326	0.605662
ZNF697	0.491682	0.684528
PHGDH	0.000316228	0.00441354
REG4	0.000447738	0.00582227
NOTCH2	0.691663	0.818137
SEC22B	0.0864411	0.269853
AC253572.1	0.862897	0.916638
NBPF26	0.605741	0.759964
FAM72B	0.113554	0.314697
SRGAP2C	0.179456	0.407949
RP11-14N7.2	0.549056	0.722699
NBPF15	0.459487	0.662174
SRGAP2B	0.625923	0.774716
FAM72D	0.359343	0.585951
CH17-373J23.1	0.26601	0.502692
NBPF20	0.129293	0.340464
GPR89A	0.240047	0.476427
PDZK1	0.1093	0.307192
RNF115	0.000226811	0.00335415
POLR3C	0.0231249	0.116218
NUDT17	0.0309598	0.140323
PIAS3	0.119566	0.325136
ANKRD35	0.49027	0.684124
ITGA10	0.264921	0.501584
PEX11B	0.058888	0.212913
RBM8A	2.74197e-05	0.000590948
RP11-315I20.1	0.237633	0.474208
LIX1L	0.911848	0.94785
ANKRD34A	0.451666	0.657515
POLR3GL	1.67616e-05	0.000389638
TXNIP	0.00571889	0.0430437
NBPF10	0.229996	0.46678
NOTCH2NL	0.13921	0.355637
CH17-353B19.1	0.954291	0.973947
NBPF12	0.330791	0.562006
PRKAB2	0.507853	0.695378
RP11-337C18.8	0.802078	0.88318
FMO5	0.479766	0.676496
CHD1L	0.210323	0.445143
BCL9	0.542798	0.718887
ACP6	0.000394424	0.00529748
GPR89B	0.192292	0.424699
NBPF11	0.270531	0.507099
LINC01138	0.885502	0.930835
AC245100.1	0.856053	0.91249
NBPF14	0.112876	0.313441
PDE4DIP	0.00230865	0.0213381
NBPF9	0.501344	0.690565
CH17-189H20.1	0.643815	0.78637
NBPF19	0.0088002	0.0591891
LINC00869	0.495433	0.686027
HIST2H2BF	0.0804014	0.257822
RP11-196G18.3	0.810654	0.888154
HIST2H4A	0.137618	0.353022
HIST2H2AA3	0.0567997	0.207964
HIST2H2BE	0.000606563	0.00746307
RP11-196G18.24	0.44898	0.655365
HIST2H2AA4	0.370909	0.595437
RP11-196G18.23	0.0548225	0.203589
HIST2H2AC	0.00111017	0.012085
HIST2H2AB	0.134756	0.34916
BOLA1	0.0111401	0.0706791
SF3B4	6.39725e-05	0.00119568
MTMR11	0.136649	0.351863
OTUD7B	0.290515	0.525753
VPS45	0.016915	0.0941297
PLEKHO1	0.644936	0.787135
ANP32E	0.204279	0.43775
APH1A	1.33693e-05	0.000317687
C1orf54	0.804785	0.884513
CIART	0.0145022	0.0849537
MRPS21	0.364608	0.590104
PRPF3	0.210693	0.445519
RPRD2	0.32215	0.554851
TARS2	0.457629	0.660926
FALEC	0.256325	0.49372
MCL1	0.100556	0.293866
ENSA	0.0043627	0.0354033
GOLPH3L	0.0152347	0.0876923
CTSK	0.451375	0.657229
ARNT	0.0136716	0.0818119
SETDB1	0.00464306	0.0370087
CERS2	0.020811	0.108431
RP11-316M1.3	0.311665	0.545374
ANXA9	0.15991	0.382863
FAM63A	0.181334	0.410475
PRUNE	0.325833	0.557877
BNIPL	0.33266	0.563461
C1orf56	0.391816	0.612325
CDC42SE1	0.0223439	0.113661
MLLT11	0.00965299	0.0635652
GABPB2	0.400341	0.619975
SEMA6C	0.22258	0.458408
SCNM1	0.761864	0.85963
LYSMD1	0.948375	0.970441
VPS72	7.8472e-05	0.00140572
PIP5K1A	0.0217684	0.111702
PSMD4	0.0365334	0.156889
RP11-126K1.2	0.590474	0.75002
ZNF687	0.519928	0.703988
PI4KB	0.647412	0.788546
RFX5	0.00326464	0.0279616
RP11-126K1.6	0.424108	0.636495
SELENBP1	8.24697e-12	7.34879e-10
PSMB4	6.94986e-05	0.0012767
POGZ	0.00515568	0.0399487
CGN	0.503376	0.691993
TUFT1	0.867441	0.919288
SNX27	0.23924	0.475981
RP11-98D18.15	0.962964	0.978521
MRPL9	5.71275e-06	0.000152717
OAZ3	0.0456901	0.181261
TDRKH	0.579721	0.742328
RP11-98D18.9	0.0716958	0.240787
RORC	0.0435302	0.176264
C2CD4D	0.143105	0.361961
THEM4	0.0070121	0.0500282
S100A10	1.3615e-09	8.4492e-08
S100A11	0.0226282	0.114559
TCHH	0.00133901	0.0140057
CRCT1	0.382439	0.604741
SPRR1B	4.80272e-10	3.19438e-08
S100A9	0.000250908	0.00367145
S100A8	0.0230773	0.116104
S100A7	0.00149674	0.0152092
S100A6	4.80645e-18	9.02898e-16
S100A4	0.00856784	0.0580983
S100A3	0.195104	0.428431
S100A2	1.03894e-16	1.71932e-14
S100A16	1.2837e-47	2.23058e-44
S100A14	4.08134e-32	2.36394e-29
S100A13	0.00145438	0.0149869
S100A1	0.789409	0.876629
RP1-178F15.4	0.987788	0.993469
CHTOP	0.255263	0.492636
SNAPIN	0.0504135	0.193324
ILF2	0.136131	0.351086
NPR1	0.797568	0.880549
INTS3	0.351659	0.579551
SLC27A3	0.832199	0.899774
GATAD2B	0.247861	0.485284
DENND4B	0.25562	0.492835
CRTC2	0.434336	0.643367
SLC39A1	0.44527	0.651453
RP11-422P24.12	0.0660513	0.228232
RP11-422P24.10	0.854758	0.911755
CREB3L4	0.462915	0.664709
JTB	1.78752e-11	1.47031e-09
RP11-422P24.11	0.358178	0.585011
RAB13	0.000618489	0.00754839
RPS27	0.0723964	0.242223
NUP210L	0.541955	0.718589
TPM3	0.00502637	0.0392537
C1orf43	0.894082	0.936384
UBAP2L	0.299917	0.534962
HAX1	0.147555	0.367626
ATP8B2	0.64189	0.785347
IL6R	0.785598	0.874455
UBE2Q1	0.0255255	0.123791
ADAR	0.21816	0.453268
PMVK	0.0449306	0.179529
PBXIP1	0.14099	0.358629
PYGO2	0.0947122	0.284362
RP11-307C12.12	0.656589	0.794226
SHC1	0.000179064	0.0027812
CKS1B	0.00166173	0.0165234
FLAD1	0.0345539	0.151579
ZBTB7B	0.0258071	0.124527
RP11-307C12.11	0.40213	0.621278
ADAM15	0.0130173	0.0791571
[truncated: 12,942 more rows]

## Sheet: mcf7_tnf_dge
Gene	pval	fdr
[truncated: 13,858 more rows]

[truncated: 3 more sheets: ovca420_tgfb1_dge, ovca420_egf_dge, ovca420_tnf_dge]
