# Supplementary material for: Context specificity of the EMT transcriptional response
Source: Nat Commun. 2020 May 1;11:2142. doi: 10.1038/s41467-020-16066-2 (PMC7195456; doi:10.1038/s41467-020-16066-2)
Supplement: Supplementary file 5 — Supplementary Data 2 [file 41467_2020_16066_MOESM5_ESM.xlsx]

## Sheet: conserved_upregulated_genes
Gene
RPL22L1
AREG
ANXA2
SPHK1
MYL12A
S100A11
LAMB3
CALM2
TMSB10
KYNU
ITGA2
HLA-A
IER3
CDKN1A
ACTB
TFPI2
TIMP1
FBXO32
HSPA5
CD59
KRT7
PHLDA1
B2M
TPM1
MT2A
MYL12B
TGM2
ANGPTL4
LGALS1
SH3BGRL3
LAMC2
PLK2
ASNS
SAT1
DUSP4
FABP5
B4GALT1
CTSL
TUBA1C
CD63
DHRS7
IL32
PMEPA1
PLAUR
SMTN
GADD45A
S100A13
G0S2
FHL2
ITGAV
TUBA4A
SERPINE2
CTNNB1
ARF4
MAP1B
TGFBI
HLA-C
NT5E
DLC1
SDCBP
CD44
KLF6
TUBA1A
GLIPR1
HSP90B1
UBC
EIF4A1
HN1
TRIB3
IL11
TP53I3
OCIAD2
P4HA2
STK17A
STEAP1
RP11-783K16.5
GAL
OPTN
PLAU
PTHLH
HMGA2
PLEK2
PDIA3
BCL2A1
SMOX
GARS

## Sheet: conserved_downregulated_genes
Gene
KRT18
ATP1B1
PLA2G16
DHCR24
HIST1H4C
FOS
KRT19
FTL
ELF3
KRT8
CDKN3
KIAA0101
GINS2
HCFC1R1
EPHX1
ACAT2
AGR2
